# Supplementary material for: Closer Peptide Repertoire Similarity of HLA-B∗14:03 and HLA-B∗27:05 Sheds Light on Ankylosing Spondylitis Susceptibility
Source: Mol Cell Proteomics. 2025 Jun 2;24(7):101008. doi: 10.1016/j.mcpro.2025.101008 (PMC12284515; doi:10.1016/j.mcpro.2025.101008)
Supplement: Supplemental Table S1 [file mmc1.xlsx]

## Sheet: Hoja1
Sequence	N-term cleavage window	C-term cleavage window	Amino acid before	First amino acid	Second amino acid	Second last amino acid	Last amino acid	Amino acid after	A Count	R Count	N Count	D Count	C Count	Q Count	E Count	G Count	H Count	I Count	L Count	K Count	M Count	F Count	P Count	S Count	T Count	W Count	Y Count	V Count	U Count	O Count	Length	Missed cleavages	Mass	Proteins	Leading razor protein	Start position	End position	Gene names	Protein names	Unique (Groups)	Unique (Proteins)	Charges	PEP	Score	Identification type 1A C1R	Identification type 1B C1R	Identification type 1C C1R	Identification type 2A C1R-B1402	Identification type 2B C1R-B1402
AADDKQPY	IGDVAKKLGEMWNNTAADDKQPYEKKAAKL	GEMWNNTAADDKQPYEKKAAKLKEKYEKF_	T	A	A	P	Y	E	2	0	0	2	0	1	0	0	0	0	0	1	0	0	1	0	0	0	1	0	0	0	8		906.408	Q5T7C4;P09429	Q5T7C4	137	144	HMGB1	High mobility group protein B1	yes	no	2	0.096511	94.114
AHFPHQVL	CTFLLAVGLSRIFILAHFPHQVLAGLITGA	LSRIFILAHFPHQVLAGLITGAVLGWLMTP	L	A	H	V	L	A	1	0	0	0	0	1	0	0	2	0	1	0	0	1	1	0	0	0	0	1	0	0	8		947.498	K7ESE6;Q9BUM1	K7ESE6	130	137	G6PC3	Glucose-6-phosphatase 3	yes	no	2	1.2647e-06	177.54				By MS/MS	By MS/MS
APAAGEGE	DAAEAASATKEAARGAPAAGEGESAPAGPE	TKEAARGAPAAGEGESAPAGPEGLGQARPI	G	A	P	G	E	S	3	0	0	0	0	0	2	2	0	0	0	0	0	0	1	0	0	0	0	0	0	0	8		700.303	A0A0J9YXH5;A0A0J9YXQ4	A0A0J9YXH5	275	282			yes	no	1	0.021625	132.8
APFQHSPL	EKKPGDGEVSPSTEDAPFQHSPLGKAAGRT	VSPSTEDAPFQHSPLGKAAGRTGASSLLNK	D	A	P	P	L	G	1	0	0	0	0	1	0	0	1	0	1	0	0	1	2	1	0	0	0	0	0	0	8		895.455	O60318	O60318	533	540	MCM3AP	Germinal-center associated nuclear protein	yes	yes	2	0.10473	91.9				By matching
APLVHATL	QIFQLCQFVMENSQNAPLVHATLETLLRFL	VMENSQNAPLVHATLETLLRFLNWIPLGYI	N	A	P	T	L	E	2	0	0	0	0	0	0	0	1	0	2	0	0	0	1	0	1	0	0	1	0	0	8		820.481	O14980	O14980	219	226	XPO1	Exportin-1	yes	yes	2	2.6342e-53	219.61				By MS/MS	By matching
ARENKFIV	NVTLFRKAVDDFRHKARENKFIVRDFQYNE	VDDFRHKARENKFIVRDFQYNEEEMKADKE	K	A	R	I	V	R	1	1	1	0	0	0	1	0	0	1	0	1	0	1	0	0	0	0	0	1	0	0	8		975.55	E7EV59;P21283	E7EV59	166	173	ATP6V1C1	V-type proton ATPase subunit C 1	yes	no	2	0.12493	86.512
ARFIARSL	IDIIKGLFVACRHSEARFIARSLSGRLRLG	VACRHSEARFIARSLSGRLRLGLAEQSVLA	E	A	R	S	L	S	2	2	0	0	0	0	0	0	0	1	1	0	0	1	0	1	0	0	0	0	0	0	8		932.556	M0R0Q7;F5GZ28;P18858	M0R0Q7	438	445	LIG1	DNA ligase;DNA ligase 1	yes	no	2;3	0.046172	122.13				By matching	By matching
ARFTGIKT	TRELAVQVKQHIDAVARFTGIKTAILVGGM	KQHIDAVARFTGIKTAILVGGMSTQKQQRM	V	A	R	K	T	A	1	1	0	0	0	0	0	1	0	1	0	1	0	1	0	0	2	0	0	0	0	0	8		892.513	G3V529;Q9GZR7;A0A087WXU8;A0A1W2PRR2;F5GYL3	G3V529	368	375	DDX24	ATP-dependent RNA helicase DDX24	yes	no	2	0.074613	101.28
ARGEHRAL	CGYRSHDRYEFSSHIARGEHRALLK_____	YEFSSHIARGEHRALLK_____________	I	A	R	A	L	L	2	2	0	0	0	0	1	1	1	0	1	0	0	0	0	0	0	0	0	0	0	0	8		908.494	Q9UKT9	Q9UKT9	500	507	IKZF3	Zinc finger protein Aiolos	yes	yes	3	0.056312	111.82				By matching	By matching
DAAEHREL	HEARAGVLAERKALKDAAEHRELMAWNQAE	AERKALKDAAEHRELMAWNQAENRRLHELR	K	D	A	E	L	M	2	1	0	1	0	0	2	0	1	0	1	0	0	0	0	0	0	0	0	0	0	0	8		939.441	Q9BYN8	Q9BYN8	98	105	MRPS26	28S ribosomal protein S26, mitochondrial	yes	yes	2	0.039743	125.31				By MS/MS	By MS/MS
DAAGHRQL	WTELKALHDQSQELQDAAGHRQLLLRELQA	DQSQELQDAAGHRQLLLRELQAKQQRILHW	Q	D	A	Q	L	L	2	1	0	1	0	1	0	1	1	0	1	0	0	0	0	0	0	0	0	0	0	0	8		866.436	O94927	O94927	367	374	HAUS5	HAUS augmin-like complex subunit 5	yes	yes	2	0.12175	87.323				By MS/MS	By matching
DAAVHQRI	DLVRALQDLENAASGDAAVHQRIASLPVEV	LENAASGDAAVHQRIASLPVEVQEVSLLDK	G	D	A	R	I	A	2	1	0	1	0	1	0	0	1	1	0	0	0	0	0	0	0	0	0	1	0	0	8		908.483	K7EP82;A0A0C4DGQ6;Q96P16	K7EP82	33	40	RPRD1A	Regulation of nuclear pre-mRNA domain-containing protein 1A	yes	no	2	0.1069	100.19				By MS/MS	By matching
DALVHARL	ILFVDTADRLASLARDALVHARLPSFAIPY	RLASLARDALVHARLPSFAIPYAIDVLTTG	R	D	A	R	L	P	2	1	0	1	0	0	0	0	1	0	2	0	0	0	0	0	0	0	0	1	0	0	8		893.508	O60244	O60244	142	149	MED14	Mediator of RNA polymerase II transcription subunit 14	yes	yes	2	0.036104	127.12				By MS/MS	By matching
DASQHSSL	NSLPRAFPALHFLALDASQHSSLSTRFGTV	ALHFLALDASQHSSLSTRFGTVAVPNILLF	L	D	A	S	L	S	1	0	0	1	0	1	0	0	1	0	1	0	0	0	0	3	0	0	0	0	0	0	8		843.372	H0Y997;Q96J42	H0Y997	230	237	TXNDC15	Thioredoxin domain-containing protein 15	yes	no	2	0.0010719	155.82				By MS/MS	By MS/MS
DASVHPTL	LIVYKAMSAAVCFMIDASVHPTLDFCRRLD	AAVCFMIDASVHPTLDFCRRLDSIVGPQLT	I	D	A	T	L	D	1	0	0	1	0	0	0	0	1	0	1	0	0	0	1	1	1	0	0	1	0	0	8		838.418	P86791;P86790	P86791	329	336	CCZ1;CCZ1B	Vacuolar fusion protein CCZ1 homolog;Vacuolar fusion protein CCZ1 homolog B	yes	no	2	0.05101	117.6				By MS/MS	By matching
DAVERHAL	ERLVANNEVCVKLVADAVERHALRAENIQS	VCVKLVADAVERHALRAENIQSGTCQHPTS	A	D	A	A	L	R	2	1	0	1	0	0	1	0	1	0	1	0	0	0	0	0	0	0	0	1	0	0	8		909.467	Q9NVR0	Q9NVR0	324	331	KLHL11	Kelch-like protein 11	yes	yes	2	0.039868	125.25				By MS/MS	By MS/MS
DAVTHARF	DPTHEGTAEGMENMADAVTHARFVGTDPAS	EGMENMADAVTHARFVGTDPASDEVVLMKI	A	D	A	R	F	V	2	1	0	1	0	0	0	0	1	0	0	0	0	1	0	0	1	0	0	1	0	0	8		915.456	Q92538	Q92538	114	121	GBF1	Golgi-specific brefeldin A-resistance guanine nucleotide exchange factor 1	yes	yes	2	0.056154	122.13				By matching	By matching
DEANHLLL	KETGANLAICQWGFDDEANHLLLQNNLPAV	ICQWGFDDEANHLLLQNNLPAVRWVGGPEI	D	D	E	L	L	Q	1	0	1	1	0	0	1	0	1	0	3	0	0	0	0	0	0	0	0	0	0	0	8		923.471	E7ENZ3;B7ZAR1;E9PCA1;P48643	E7ENZ3	253	260	CCT5	T-complex protein 1 subunit epsilon	yes	no	2	0.019038	133.7				By MS/MS	By MS/MS
DEAYRLSL	DEDEREARENVKREQDEAYRLSLEADRAKR	ENVKREQDEAYRLSLEADRAKREAHEREMA	Q	D	E	S	L	E	1	1	0	1	0	0	1	0	0	0	2	0	0	0	0	1	0	0	1	0	0	0	8		965.482	B3KT28;B1ANM7;Q9UNN5	B3KT28	318	325	FAF1	FAS-associated factor 1	yes	no	2	0.062314	107.01				By MS/MS	By matching
DEGRHLTL	REANALAMQQKWNSLDEGRHLTLNLLSKEI	QQKWNSLDEGRHLTLNLLSKEIELRNGELQ	L	D	E	T	L	N	0	1	0	1	0	0	1	1	1	0	2	0	0	0	0	0	1	0	0	0	0	0	8		939.477	Q9HBD1;H0Y5D9	Q9HBD1	1019	1026	RC3H2	Roquin-2	yes	no	2	0.088571	96.253				By MS/MS	By MS/MS
DEHVRTEL	NVPIILVANKKDLRSDEHVRTELARMKQEP	NKKDLRSDEHVRTELARMKQEPVRTDDGRA	S	D	E	E	L	A	0	1	0	1	0	0	2	0	1	0	1	0	0	0	0	0	1	0	0	1	0	0	8		997.483	P62745	P62745	124	131	RHOB	Rho-related GTP-binding protein RhoB	yes	yes	2	0.10273	92.439				By matching	By matching
DEINHQSL	QKDIHKKIKQNESATDEINHQSLIQSKKKV	KQNESATDEINHQSLIQSKKKVHKPKKDGE	T	D	E	S	L	I	0	0	1	1	0	1	1	0	1	1	1	0	0	0	0	1	0	0	0	0	0	0	8		954.441	Q6SJ93	Q6SJ93	291	298	FAM111B	Protein FAM111B	yes	yes	2	0.0081297	137.9				By MS/MS	By MS/MS
DELLHYIL	NNRFGSDEDDHYRLNDELLHYILKIVVRES	DDHYRLNDELLHYILKIVVRESCILITKCQ	N	D	E	I	L	K	0	0	0	1	0	0	1	0	1	1	3	0	0	0	0	0	0	0	1	0	0	0	8		1014.54	J3KPF0;F8VWT9;Q9Y4D8	J3KPF0	836	843	HECTD4	Probable E3 ubiquitin-protein ligase HECTD4	yes	no	2	0.10179	92.692				By matching
DELYRQSL	DGSLPSTPPPAEEEEDELYRQSLEIISRYL	PPAEEEEDELYRQSLEIISRYLREQATGAK	E	D	E	S	L	E	0	1	0	1	0	1	1	0	0	0	2	0	0	0	0	1	0	0	1	0	0	0	8		1022.5	Q07820	Q07820	172	179	MCL1	Induced myeloid leukemia cell differentiation protein Mcl-1	yes	yes	2	3.0436e-06	176.84				By matching
DEQNHLVI	KDFSIHRLVLGTHTSDEQNHLVIASVQLPN	VLGTHTSDEQNHLVIASVQLPNDDAQFDAS	S	D	E	V	I	A	0	0	1	1	0	1	1	0	1	1	1	0	0	0	0	0	0	0	0	1	0	0	8		966.477	Q09028;E9PNS6;E9PND5;C9JPP3	Q09028	74	81	RBBP4	Histone-binding protein RBBP4	yes	no	2	0.06209	107.19				By matching	By matching
DESGPSIV	SLSTFQQMWISKQEYDESGPSIVHRKCF__	WISKQEYDESGPSIVHRKCF__________	Y	D	E	I	V	H	0	0	0	1	0	0	1	1	0	1	0	0	0	0	1	2	0	0	0	1	0	0	8		802.371	P63261;P60709;Q6S8J3;P0CG38;A5A3E0;P0CG39;A0A2R8YFE2;Q9BYX7	P63261	363	370	ACTG1;ACTB;POTEE;POTEI;POTEF;POTEJ;POTEKP	Actin, cytoplasmic 2;Actin, cytoplasmic 2, N-terminally processed;Actin, cytoplasmic 1;Actin, cytoplasmic 1, N-terminally processed;POTE ankyrin domain family member E;POTE ankyrin domain family member I;POTE ankyrin domain family member F;POTE ankyrin do	yes	no	1	0.085757	97.075
DEVGHLAL	RHKEEEQRAAWNALRDEVGHLALALEALQA	AAWNALRDEVGHLALALEALQAQVQAAPPQ	R	D	E	A	L	A	1	0	0	1	0	0	1	1	1	0	2	0	0	0	0	0	0	0	0	1	0	0	8		852.434	B4DK77;Q9H6K4	B4DK77	71	78	OPA3	Optic atrophy 3 protein	yes	no	2	0.01869	133.82					By MS/MS
DEVKRGVL	YHNLCTSLFPTIHGNDEVKRGVLLMLFGGV	FPTIHGNDEVKRGVLLMLFGGVPKTTGEGT	N	D	E	V	L	L	0	1	0	1	0	0	1	1	0	0	1	1	0	0	0	0	0	0	0	2	0	0	8		914.519	Q14566	Q14566	362	369	MCM6	DNA replication licensing factor MCM6	yes	yes	2	0.060967	108.09				By MS/MS	By matching
DEVVRAQV	AKQEKEEADRYQRLKDEVVRAQVQLQLFKL	DRYQRLKDEVVRAQVQLQLFKLYHNEVEIE	K	D	E	Q	V	Q	1	1	0	1	0	1	1	0	0	0	0	0	0	0	0	0	0	0	0	3	0	0	8		914.482	Q14683;G8JLG1;H0Y7K8	Q14683	214	221	SMC1A	Structural maintenance of chromosomes protein 1A;Structural maintenance of chromosomes protein	yes	no	2	0.094477	94.662				By MS/MS	By matching
DFATHGKL	NVVPEALQRFTRAAADFATHGKLGKLEFAQ	RFTRAAADFATHGKLGKLEFAQDAHGQPDV	A	D	F	K	L	G	1	0	0	1	0	0	0	1	1	0	1	1	0	1	0	0	1	0	0	0	0	0	8		887.45	Q8TDZ2	Q8TDZ2	339	346	MICAL1	Protein-methionine sulfoxide oxidase MICAL1	yes	yes	2	0.061956	107.29				By MS/MS	By MS/MS
DGFLHETL	KISKEDSKILKKARKDGFLHETLLDRRAKL	ILKKARKDGFLHETLLDRRAKLKADRYCK_	K	D	G	T	L	L	0	0	0	1	0	0	1	1	1	0	2	0	0	1	0	0	1	0	0	0	0	0	8		930.445	Q14331	Q14331	237	244	FRG1	Protein FRG1	yes	yes	2	1.7934e-09	185.22				By MS/MS	By MS/MS
DGFTHILL	TESAYRYRDIVVRKQDGFTHILLSTKSSEN	DIVVRKQDGFTHILLSTKSSENNSLNPEVM	Q	D	G	L	L	S	0	0	0	1	0	0	0	1	1	1	2	0	0	1	0	0	1	0	0	0	0	0	8		914.486	C9JQG7;Q9Y232	C9JQG7	76	83	CDYL	Chromodomain Y-like protein	yes	no	2	0.05067	118.01				By MS/MS	By MS/MS
DGLTHDPL	WLSQHNFPHGVVSFCDGLTHDPLRQKAMFL	HGVVSFCDGLTHDPLRQKAMFLQSLVQEVE	C	D	G	P	L	R	0	0	0	2	0	0	0	1	1	0	2	0	0	0	1	0	1	0	0	0	0	0	8		866.413	O00562	O00562	1094	1101	PITPNM1	Membrane-associated phosphatidylinositol transfer protein 1	yes	yes	2	0.065307	104.8				By matching	By MS/MS
DGVTHTVP	LYASGRTTGIVMDSGDGVTHTVPIYEGYAL	GIVMDSGDGVTHTVPIYEGYALPHAILRLD	G	D	G	V	P	I	0	0	0	1	0	0	0	1	1	0	0	0	0	0	1	0	2	0	0	2	0	0	8		824.403	P63261;P60709;A0A2R8Y793;I3L3I0;I3L1U9;I3L4N8;I3L3R2;A0A2R8YGF8;A0A2R8YEA7;Q6S8J3;P0CG38;A5A3E0;P0CG39	P63261	157	164	ACTG1;ACTB;POTEE;POTEI;POTEF;POTEJ	Actin, cytoplasmic 2;Actin, cytoplasmic 2, N-terminally processed;Actin, cytoplasmic 1;Actin, cytoplasmic 1, N-terminally processed;POTE ankyrin domain family member E;POTE ankyrin domain family member I;POTE ankyrin domain family member F;POTE ankyrin do	yes	no	2	0.089333	96.048				By matching	By matching
DGYKHMSL	LKFDGCYCDSLENLADGYKHMSLALNRTGR	DSLENLADGYKHMSLALNRTGRSIVYSCEW	A	D	G	S	L	A	0	0	0	1	0	0	0	1	1	0	1	1	1	0	0	1	0	0	1	0	0	0	8		949.433	V9GYN5;P06280	V9GYN5	182	189	GLA	Alpha-galactosidase A	yes	no	2	0.036299	127.02				By MS/MS	By MS/MS
DHAVRGAL	SRSGKEKERGSPLLGDHAVRGALRASPPSF	RGSPLLGDHAVRGALRASPPSFPSGSPVLR	G	D	H	A	L	R	2	1	0	1	0	0	0	1	1	0	1	0	0	0	0	0	0	0	0	1	0	0	8		837.446	D6RFX7;D6RJ87;Q9C073	D6RFX7	151	158	FAM117A	Protein FAM117A	yes	no	2	0.13378	84.097				By MS/MS	By matching
DHISHFIL	SYRENLEDEYEPRRRDHISHFILRLAYCQS	EYEPRRRDHISHFILRLAYCQSEELRRWFI	R	D	H	I	L	R	0	0	0	1	0	0	0	0	2	2	1	0	0	1	0	1	0	0	0	0	0	0	8		980.508	P49643	P49643	99	106	PRIM2	DNA primase large subunit	yes	yes	2	5.0554e-07	177.84				By MS/MS	By MS/MS
DHLLRAVL	SPGPSSQAYDNLSLSDHLLRAVLNLLRREV	YDNLSLSDHLLRAVLNLLRREVSEHGRHLQ	S	D	H	V	L	N	1	1	0	1	0	0	0	0	1	0	3	0	0	0	0	0	0	0	0	1	0	0	8		935.555	Q93008	Q93008	2154	2161	USP9X	Probable ubiquitin carboxyl-terminal hydrolase FAF-X	yes	yes	2	0.033586	128.37				By MS/MS	By MS/MS
DHNSHDVL	VIPHEYRKHFPIEMKDHNSHDVLLLCTSCH	HFPIEMKDHNSHDVLLLCTSCHAISNYYDN	K	D	H	V	L	L	0	0	1	2	0	0	0	0	2	0	1	0	0	0	0	1	0	0	0	1	0	0	8		935.41	Q9NVH0	Q9NVH0	449	456	EXD2	Exonuclease 3-5 domain-containing protein 2	yes	yes	2	0.07164	102.41				By MS/MS	By matching
DHTGRTAL	GLRMLLQHQAEVNATDHTGRTALMTAAENG	QAEVNATDHTGRTALMTAAENGQTAAVEFL	T	D	H	A	L	M	1	1	0	1	0	0	0	1	1	0	1	0	0	0	0	0	2	0	0	0	0	0	8		869.436	Q8NB46	Q8NB46	888	895	ANKRD52	Serine/threonine-protein phosphatase 6 regulatory ankyrin repeat subunit C	yes	yes	2	0.077515	100.19				By MS/MS	By MS/MS
DHYEKPEL	PPFYFQHLDHIGRRLDHYEKPELSLGSYEY	DHIGRRLDHYEKPELSLGSYEYVATLDYCR	L	D	H	E	L	S	0	0	0	1	0	0	2	0	1	0	1	1	0	0	1	0	0	0	1	0	0	0	8		1029.48	E9PDM8;O94855	E9PDM8	41	48	SEC24D	Protein transport protein Sec24D	yes	no	2	0.0050167	147.04				By MS/MS	By MS/MS
DHYGHQEL	SHLDPQNSIGVFIFADHYGHQELGDRSK__	IGVFIFADHYGHQELGDRSK__________	A	D	H	E	L	G	0	0	0	1	0	1	1	1	2	0	1	0	0	0	0	0	0	0	1	0	0	0	8		997.425	C9JAA6;C9J331;Q8NFY9	C9JAA6	134	141	KBTBD8	Kelch repeat and BTB domain-containing protein 8	yes	no	2	0.078545	99.799				By MS/MS	By matching
DIRVLRIG	CIWGVHVEEDKRIMLDIRVLRIGPGDVLTF	EDKRIMLDIRVLRIGPGDVLTFYDGDDLTA	L	D	I	I	G	P	0	2	0	1	0	0	0	1	0	2	1	0	0	0	0	0	0	0	0	1	0	0	8		940.582	H0YF95;A0A0A0MSU7;C9JFF1;Q53EL9	H0YF95	560	567	SEZ6	Seizure protein 6 homolog	yes	no	2	0.068579	112.17				By MS/MS
DKMTHRIL	GASGRHGQGRSLEAEDKMTHRILRAAQEGD	GRSLEAEDKMTHRILRAAQEGDLPELRRLL	E	D	K	I	L	R	0	1	0	1	0	0	0	0	1	1	1	1	1	0	0	0	1	0	0	0	0	0	8		1012.55	F6QYZ9;A0A0G2JKD0;A0A0G2JJ73;A0A0A0MSL4;A0A0G2JK37;A0A0G2JK30;A0A0G2JHL1;O95872	F6QYZ9	102	109	GPANK1	G patch domain and ankyrin repeat-containing protein 1	yes	no	2	0.08941	96.027				By MS/MS	By matching
DKVNHAVL	YRTGIYSSTSCHKTPDKVNHAVLAVGYGEK	TSCHKTPDKVNHAVLAVGYGEKNGIPYWIV	P	D	K	V	L	A	1	0	1	1	0	0	0	0	1	0	1	1	0	0	0	0	0	0	0	2	0	0	8		894.492	A0A087X0D5;P09668	A0A087X0D5	265	272	CTSH	Pro-cathepsin H;Cathepsin H mini chain;Cathepsin H;Cathepsin H heavy chain;Cathepsin H light chain	yes	no	2	0.07698	100.39				By MS/MS	By MS/MS
DLERTIAL	GLPLPQPAQSWVWLVDLERTIALLIGRCLG	QSWVWLVDLERTIALLIGRCLGGMLQGSPV	V	D	L	A	L	L	1	1	0	1	0	0	1	0	0	1	2	0	0	0	0	0	1	0	0	0	0	0	8		929.518	Q15751	Q15751	1140	1147	HERC1	Probable E3 ubiquitin-protein ligase HERC1	yes	yes	2	0.080669	98.997				By MS/MS	By MS/MS
DLPEHAVL	DYKQRTQKKAEVEGKDLPEHAVLKMKGNFT	KAEVEGKDLPEHAVLKMKGNFTLPEVAECF	K	D	L	V	L	K	1	0	0	1	0	0	1	0	1	0	2	0	0	0	1	0	0	0	0	1	0	0	8		892.465	Q00839;A0A1W2PP35;Q5RI18;A0A1X7SBS1;A0A1W2PPS1;A0A1W2PPL4;A0A1W2PPH7;A0A1W2PQL0;A0A1W2PP34;A0A1W2PQD4;A0A1W2PQ74;A0A1W2PRZ7	Q00839	627	634	HNRNPU	Heterogeneous nuclear ribonucleoprotein U	yes	no	2	0.089333	96.048				By MS/MS	By matching
DMYSHYVL	PDSGSANGSFFAPSRDMYSHYVLLKSIRND	SFFAPSRDMYSHYVLLKSIRNDIEWGVLHQ	R	D	M	V	L	L	0	0	0	1	0	0	0	0	1	0	1	0	1	0	0	1	0	0	2	1	0	0	8		1026.45	Q9NPA3	Q9NPA3	86	93	MID1IP1	Mid1-interacting protein 1	yes	yes	2	0.11792	88.35				By MS/MS	By matching
DNVTHAHL	HHRHSQLYFCFRALKDNVTHAHLQQIRRNL	FCFRALKDNVTHAHLQQIRRNLAHQQHGVT	K	D	N	H	L	Q	1	0	1	1	0	0	0	0	2	0	1	0	0	0	0	0	1	0	0	1	0	0	8		905.436	A8K8P3;H7C2F1;H0Y5I7;D3YTJ2	A8K8P3	394	401	SFI1	Protein SFI1 homolog	yes	no	2	0.067669	103.91				By MS/MS	By matching
DPALHRTL	MHFYRWLRSPSSLLHDPALHRTLHNMMKKL	SPSSLLHDPALHRTLHNMMKKLFLQLIAEF	H	D	P	T	L	H	1	1	0	1	0	0	0	0	1	0	2	0	0	0	1	0	1	0	0	0	0	0	8		921.503	F5H1D6;Q07864	F5H1D6	1807	1814	POLE	DNA polymerase;DNA polymerase epsilon catalytic subunit A	yes	no	2	0.10709	90.601				By matching	By matching
DPAQHEKL	TLDFYMARLHGAIERDPAQHEKLIVRIKEI	LHGAIERDPAQHEKLIVRIKEILAQVASPL	R	D	P	K	L	I	1	0	0	1	0	1	1	0	1	0	1	1	0	0	1	0	0	0	0	0	0	0	8		936.466	K7EJR8;Q9P0W2	K7EJR8	100	107	HMG20B	SWI/SNF-related matrix-associated actin-dependent regulator of chromatin subfamily E member 1-related	yes	no	2	0.028163	96.311				By MS/MS	By matching
DPAQHLQL	HQEQTEELHLATSTSDPAQHLQLTQEPGPP	HLATSTSDPAQHLQLTQEPGPPPPTHHVPQ	S	D	P	Q	L	T	1	0	0	1	0	2	0	0	1	0	2	0	0	0	1	0	0	0	0	0	0	0	8		920.472	O43167	O43167	666	673	ZBTB24	Zinc finger and BTB domain-containing protein 24	yes	yes	2	0.06381	105.81				By MS/MS	By matching
DPGLHETL	APARDAARALVNLAADPGLHETLLAADPGL	ALVNLAADPGLHETLLAADPGLPARLMGRA	A	D	P	T	L	L	0	0	0	1	0	0	1	1	1	0	2	0	0	0	1	0	1	0	0	0	0	0	8		880.429	Q9BTY7	Q9BTY7	91	98	HGH1	Protein HGH1 homolog	yes	yes	2	0.065307	104.8					By MS/MS
DPQTHRIL	NLAKAMKVTFQTPLRDPQTHRILSPSMASK	TFQTPLRDPQTHRILSPSMASKLEAPFTQD	R	D	P	I	L	S	0	1	0	1	0	1	0	0	1	1	1	0	0	0	1	0	1	0	0	0	0	0	8		978.525	Q9Y6A5;Q8IX09;C9JWI7;E7EMT0;C9JA91	Q9Y6A5	63	70	TACC3;ERIC-1s	Transforming acidic coiled-coil-containing protein 3	yes	no	2	0.055022	106.38				By MS/MS
DPQVHTVL	LEEKSALEQMRKFLSDPQVHTVLVERSTLK	QMRKFLSDPQVHTVLVERSTLKEDVGDEGE	S	D	P	V	L	V	0	0	0	1	0	1	0	0	1	0	1	0	0	0	1	0	1	0	0	2	0	0	8		907.476	Q14204	Q14204	71	78	DYNC1H1	Cytoplasmic dynein 1 heavy chain 1	yes	yes	2	0.089098	96.111					By MS/MS
DPVVHSAL	THSESLIVAERIAGMDPVVHSALQEERLLL	AERIAGMDPVVHSALQEERLLLVQTGSSSP	M	D	P	A	L	Q	1	0	0	1	0	0	0	0	1	0	1	0	0	0	1	1	0	0	0	2	0	0	8		836.439	A0A0G2JR38;E9PHT6;Q9NVE7	A0A0G2JR38	637	644	PANK4	Pantothenate kinase 4	yes	no	2	0.0077254	139.27				By MS/MS	By MS/MS
DQARHYLL	ALYRAGVAFFHLQDYDQARHYLLAAVNRQP	FFHLQDYDQARHYLLAAVNRQPKDANVRRY	Y	D	Q	L	L	A	1	1	0	1	0	1	0	0	1	0	2	0	0	0	0	0	0	0	1	0	0	0	8		1014.52	H0YDR3;Q8N5M4;E9PKV8	H0YDR3	23	30	TTC9C	Tetratricopeptide repeat protein 9C	yes	no	2	0.0019995	152.34				By MS/MS	By matching
DQASHQSL	FDDLEPPTDDSVAAVDQASHQSLVRSLART	DDSVAAVDQASHQSLVRSLARTDEARGLLW	V	D	Q	S	L	V	1	0	0	1	0	2	0	0	1	0	1	0	0	0	0	2	0	0	0	0	0	0	8		884.399	A0A0D9SFK2;Q92614	A0A0D9SFK2	858	865	MYO18A	Unconventional myosin-XVIIIa	yes	no	2	0.0039069	148.99				By MS/MS	By MS/MS
DQFLKEVL	SQMSDSNGLMIFSKFDQFLKEVLKLPTAVF	LMIFSKFDQFLKEVLKLPTAVFEGPSFG__	F	D	Q	V	L	K	0	0	0	1	0	1	1	0	0	0	2	1	0	1	0	0	0	0	0	1	0	0	8		990.539	F8W9U0;E9PEY4;E7EVB6;O60941	F8W9U0	168	175	DTNB	Dystrobrevin;Dystrobrevin beta	yes	no	2	3.2623e-06	176.75				By MS/MS	By MS/MS
DQFLRDNL	ATVIANSFMHCGTTSDQFLRDNLEWLARAT	MHCGTTSDQFLRDNLEWLARATNWAKFTAT	S	D	Q	N	L	E	0	1	1	2	0	1	0	0	0	0	2	0	0	1	0	0	0	0	0	0	0	0	8		1019.5	A0A087WW66;Q99460	A0A087WW66	383	390	PSMD1	26S proteasome non-ATPase regulatory subunit 1	yes	no	1;2	1.4151e-08	178.87				By MS/MS	By MS/MS
DQHGRNSL	ASIINRLHKNLEGNHDQHGRNSLLASYIHY	KNLEGNHDQHGRNSLLASYIHYVFRLPNTY	H	D	Q	S	L	L	0	1	1	1	0	1	0	1	1	0	1	0	0	0	0	1	0	0	0	0	0	0	8		925.437	Q96N67;A0A0U1RRC1;A0A0U1RQJ5	Q96N67	837	844	DOCK7	Dedicator of cytokinesis protein 7	yes	no	2	0.13628	83.429				By MS/MS	By matching
DQIVRHDL	VLFPLAVDKIIFVDADQIVRHDLKELRDFD	KIIFVDADQIVRHDLKELRDFDLDGAPYGY	A	D	Q	D	L	K	0	1	0	2	0	1	0	0	1	1	1	0	0	0	0	0	0	0	0	1	0	0	8		994.52	Q9NYU1	Q9NYU1	1335	1342	UGGT2	UDP-glucose:glycoprotein glucosyltransferase 2	yes	yes	2	0.0065068	137.9				By MS/MS	By MS/MS
DQIVRTDL	VLFPLVVDKFLFVDADQIVRTDLKELRDFN	KFLFVDADQIVRTDLKELRDFNLDGAPYGY	A	D	Q	D	L	K	0	1	0	2	0	1	0	0	0	1	1	0	0	0	0	0	1	0	0	1	0	0	8		958.508	Q9NYU2	Q9NYU2	1360	1367	UGGT1	UDP-glucose:glycoprotein glucosyltransferase 1	yes	yes	2	0.0010672	155.88				By MS/MS	By MS/MS
DQKDHAVF	DQEPGLEPGDIIIVLDQKDHAVFTRRGEDL	GDIIIVLDQKDHAVFTRRGEDLFMCMDIQL	L	D	Q	V	F	T	1	0	0	2	0	1	0	0	1	0	0	1	0	1	0	0	0	0	0	1	0	0	8		958.451	P31689	P31689	244	251	DNAJA1	DnaJ homolog subfamily A member 1	yes	yes	2	0.058412	110.14				By MS/MS	By MS/MS
DQLQKKTL	VEPEGTGKEKDWDLRDQLQKKTLQLQAKEK	EKDWDLRDQLQKKTLQLQAKEKECRELHSE	R	D	Q	T	L	Q	0	0	0	1	0	2	0	0	0	0	2	2	0	0	0	0	1	0	0	0	0	0	8		972.56	Q9Y228	Q9Y228	468	475	TRAF3IP3	TRAF3-interacting JNK-activating modulator	yes	yes	2	0.11785	95.909				By MS/MS
DQLRHGGL	DNKKRLAYAIIQFLHDQLRHGGLSSDAQES	AIIQFLHDQLRHGGLSSDAQESLEVAIQCL	H	D	Q	G	L	S	0	1	0	1	0	1	0	2	1	0	2	0	0	0	0	0	0	0	0	0	0	0	8		894.467	K7ERW5;K7EMD6;O43765	K7ERW5	17	24	SGTA	Small glutamine-rich tetratricopeptide repeat-containing protein alpha	yes	no	2	0.0046432	147.69				By MS/MS	By MS/MS
DQNIHEQL	VSNTRTVLLTPEIYVDQNIHEQLVDLMLEA	LTPEIYVDQNIHEQLVDLMLEAIQGAHFED	V	D	Q	Q	L	V	0	0	1	1	0	2	1	0	1	1	1	0	0	0	0	0	0	0	0	0	0	0	8		995.467	Q14139	Q14139	222	229	UBE4A	Ubiquitin conjugation factor E4 A	yes	yes	2	0.0066803	142.79				By MS/MS	By MS/MS
DQSFHVGL	DYKYRYFRRVPVQEADQSFHVGLQLCSSGH	RVPVQEADQSFHVGLQLCSSGHQRFNKLIW	A	D	Q	G	L	Q	0	0	0	1	0	1	0	1	1	0	1	0	0	1	0	1	0	0	0	1	0	0	8		901.429	V9GZ74;H7C4H6;Q9UK97	V9GZ74	87	94	FBXO9	F-box only protein 9	yes	no	2	0.048321	123.1				By MS/MS	By MS/MS
DQSLHREL	DGNCLYRAVSKTVYGDQSLHRELREQTVHY	VSKTVYGDQSLHRELREQTVHYIADHLDHF	G	D	Q	E	L	R	0	1	0	1	0	1	1	0	1	0	2	0	0	0	0	1	0	0	0	0	0	0	8		996.499	Q5VV17	Q5VV17	332	339	OTUD1	OTU domain-containing protein 1	yes	yes	2	0.056154	111.95				By MS/MS	By MS/MS
DQSSHEVL	EAVDGKLSIFIHKREDQSSHEVLQPLLSSS	IFIHKREDQSSHEVLQPLLSSSEGRPFRLG	E	D	Q	V	L	Q	0	0	0	1	0	1	1	0	1	0	1	0	0	0	0	2	0	0	0	1	0	0	8		913.414	J3KPF0;F8VWT9;Q9Y4D8	J3KPF0	1958	1965	HECTD4	Probable E3 ubiquitin-protein ligase HECTD4	yes	no	2	0.077029	100.37				By MS/MS	By matching
DQTGHKVL	SLCLFLAHLLFLVAIDQTGHKVLCSIIAGT	LLFLVAIDQTGHKVLCSIIAGTLHYLYLAT	I	D	Q	V	L	C	0	0	0	1	0	1	0	1	1	0	1	1	0	0	0	0	1	0	0	1	0	0	8		896.472	M0R0K5;Q9UHX3	M0R0K5	580	587	ADGRE2;EMR2	EGF-like module-containing mucin-like hormone receptor-like 2	yes	no	2	0.046734	121.85				By MS/MS	By MS/MS
DQTKRLEL	YLEIYQEEIRDLLSKDQTKRLELKERPDTG	IRDLLSKDQTKRLELKERPDTGVYVKDLSS	K	D	Q	E	L	K	0	1	0	1	0	1	1	0	0	0	2	1	0	0	0	0	1	0	0	0	0	0	8		1001.55	O15066	O15066	159	166	KIF3B	Kinesin-like protein KIF3B;Kinesin-like protein KIF3B, N-terminally processed	yes	yes	2	0.0024789	151.5				By MS/MS	By MS/MS
DQVTHIRI	SRKNQGDFSLSVRVGDQVTHIRIQNSGDFY	SLSVRVGDQVTHIRIQNSGDFYDLYGGEKF	G	D	Q	R	I	Q	0	1	0	1	0	1	0	0	1	2	0	0	0	0	0	0	1	0	0	1	0	0	8		980.54	P29350;F5H5H9;F5H1Z8;F5H0N8;F5GY79	P29350	47	54	PTPN6	Tyrosine-protein phosphatase non-receptor type 6	yes	no	2	1.026e-08	180.87				By MS/MS	By MS/MS
DQVYRGAL	LIRLHFQMEQIVYCQDQVYRGALQKVREKE	EQIVYCQDQVYRGALQKVREKELEEEKKKK	Q	D	Q	A	L	Q	1	1	0	1	0	1	0	1	0	0	1	0	0	0	0	0	0	0	1	1	0	0	8		920.472	F8W8T1;P20591	F8W8T1	512	519	MX1	Interferon-induced GTP-binding protein Mx1;Interferon-induced GTP-binding protein Mx1, N-terminally processed	yes	no	2	0.098567	93.561				By MS/MS
DQYSRFSL	SFATIRFHDLLSQLDDQYSRFSLENNFLLQ	DLLSQLDDQYSRFSLENNFLLQHNIRKSKR	D	D	Q	S	L	E	0	1	0	1	0	1	0	0	0	0	1	0	0	1	0	2	0	0	1	0	0	0	8		1014.48	J3KPM9;P42224;E7ENM1;E7EPD2;D2KFR9	J3KPM9	68	75	STAT1	Signal transducer and activator of transcription;Signal transducer and activator of transcription 1-alpha/beta	yes	no	2	0.08941	96.027				By matching	By MS/MS
DRAGSIVL	ALKNPPINTKSQAVKDRAGSIVLKVLISFK	TKSQAVKDRAGSIVLKVLISFKANDIEKAV	K	D	R	V	L	K	1	1	0	1	0	0	0	1	0	1	1	0	0	0	0	1	0	0	0	1	0	0	8		829.466	B1ALC0;O15511	B1ALC0	73	80	ARPC5	Actin-related protein 2/3 complex subunit 5	yes	no	1;2	0.027499	130.77				By MS/MS	By MS/MS
DRAIPLVL	RTEQTEDLKRVLRAVDRAIPLVLVSGNHDI	KRVLRAVDRAIPLVLVSGNHDIGNTPTAET	V	D	R	V	L	V	1	1	0	1	0	0	0	0	0	1	2	0	0	0	1	0	0	0	0	1	0	0	8		895.549	Q9BRF8	Q9BRF8	116	123	CPPED1	Serine/threonine-protein phosphatase CPPED1	yes	yes	2	0.13507	83.753				By MS/MS	By matching
DRALRSFL	AEEYLSFFQFGGQSLDRALRSFLQALVLSG	QFGGQSLDRALRSFLQALVLSGETQERERI	L	D	R	F	L	Q	1	2	0	1	0	0	0	0	0	0	2	0	0	1	0	1	0	0	0	0	0	0	8		976.545	Q8NDX1	Q8NDX1	636	643	PSD4	PH and SEC7 domain-containing protein 4	yes	yes	2	0.081767	98.582					By matching
DRAYVRQL	LKSDVLQPGAEVTTDDRAYVRQLVTSMDVT	GAEVTTDDRAYVRQLVTSMDVTETNVFFYP	D	D	R	Q	L	V	1	2	0	1	0	1	0	0	0	0	1	0	0	0	0	0	0	0	1	1	0	0	8		1019.55	G5EA31;P53992	G5EA31	927	934	SEC24C	Protein transport protein Sec24C	yes	no	2;3	0.05173	116.73				By MS/MS
DRFFPLVP	IEAAWAGGRNGREVMDRFFPLVPDLLSPRG	RNGREVMDRFFPLVPDLLSPRGLFYLVTIK	M	D	R	V	P	D	0	1	0	1	0	0	0	0	0	0	1	0	0	2	2	0	0	0	0	1	0	0	8		989.533	Q9Y5N5	Q9Y5N5	153	160	N6AMT1	HemK methyltransferase family member 2	yes	yes	2	0.10813	90.986				By MS/MS	By matching
DRFKVKEV	YTCRLCHDNNEDHQLDRFKVKEVQCINCEK	NNEDHQLDRFKVKEVQCINCEKIQHAQQTC	L	D	R	E	V	Q	0	1	0	1	0	0	1	0	0	0	0	2	0	1	0	0	0	0	0	2	0	0	8		1019.58	D6RAF6;H0YAI4;Q96PM5	D6RAF6	53	60	RCHY1	RING finger and CHY zinc finger domain-containing protein 1	yes	no	3	0.13496	83.783				By MS/MS	By matching
DRFKVMKA	KKIEARERKAKMTDFDRFKVMKAKKMRNRI	KAKMTDFDRFKVMKAKKMRNRIIKNEVKKL	F	D	R	K	A	K	1	1	0	1	0	0	0	0	0	0	0	2	1	1	0	0	0	0	0	1	0	0	8		993.543	P50914;E7EPB3	P50914	108	115	RPL14	60S ribosomal protein L14	yes	no	3	0.10782	91.069				By MS/MS	By matching
DRFNHFSL	HRSELNLRRLFDANKDRFNHFSLTLNTNHG	RLFDANKDRFNHFSLTLNTNHGHILVDYSK	K	D	R	S	L	T	0	1	1	1	0	0	0	0	1	0	1	0	0	2	0	1	0	0	0	0	0	0	8		1034.49	A0A0J9YYI8;K7EIL4;A0A0J9YXH9;K7ERK8;A0A2R8YF08;K7ELR7;K7EP41;A0A0J9YXM3;K7ENA0;K7EPY4;K7ERC6;A0A0J9YXP8;A0A0J9YX90;A0A0J9YYH3;A0A2R8Y6C7;A0A0A0MTS2;A0A2U3TZU2;P06744	A0A0J9YYI8	74	81	GPI	Glucose-6-phosphate isomerase	yes	no	2;3	0.00032456	165.72				By MS/MS	By MS/MS
DRFRDSIL	MGTQWRGMGLSLMRLDRFRDSILRSDEAVK	GLSLMRLDRFRDSILRSDEAVKPFGLKVSQ	L	D	R	I	L	R	0	2	0	2	0	0	0	0	0	1	1	0	0	1	0	1	0	0	0	0	0	0	8		1020.54	A0A0U1RQF0;P49327	A0A0U1RQF0	514	521	FASN	Fatty acid synthase;[Acyl-carrier-protein] S-acetyltransferase;[Acyl-carrier-protein] S-malonyltransferase;3-oxoacyl-[acyl-carrier-protein] synthase;3-oxoacyl-[acyl-carrier-protein] reductase;3-hydroxyacyl-[acyl-carrier-protein] dehydratase;Enoyl-[acyl-ca	yes	no	2	0.056154	111.95				By MS/MS	By MS/MS
DRFRNNSL	MDLLHSWRSSSFGNFDRFRNNSLSKPDDST	SSSFGNFDRFRNNSLSKPDDSTEAHEGDPT	F	D	R	S	L	S	0	2	2	1	0	0	0	0	0	0	1	0	0	1	0	1	0	0	0	0	0	0	8		1020.51	A0A2R8Y4K8;Q9NSI8	A0A2R8Y4K8	324	331	SAMSN1	SAM domain-containing protein SAMSN-1	yes	no	3	0.12963	77.732				By MS/MS	By matching
DRGLILQL	SDKQRFYTNQLLDVLDRGLILQLQGQDLYA	NQLLDVLDRGLILQLQGQDLYAIRLCQCKV	L	D	R	Q	L	Q	0	1	0	1	0	1	0	1	0	1	3	0	0	0	0	0	0	0	0	0	0	0	8		926.555	C9JAU6;Q13568	C9JAU6	338	345	IRF5	Interferon regulatory factor 5	yes	no	2	0.08941	108.7				By MS/MS
DRGYSSLL	GKRGGFNTFRDRENYDRGYSSLLKRDFGAK	FRDRENYDRGYSSLLKRDFGAKTQNGVYSA	Y	D	R	L	L	K	0	1	0	1	0	0	0	1	0	0	2	0	0	0	0	2	0	0	1	0	0	0	8		909.456	J3KTA4;P17844	J3KTA4	515	522	DDX5	Probable ATP-dependent RNA helicase DDX5	yes	no	2	0.091915	95.352				By MS/MS	By MS/MS
DRHMYHSL	ILRRLLRRYRESKKIDRHMYHSLYLKVKGN	YRESKKIDRHMYHSLYLKVKGNVFKNKRIL	I	D	R	S	L	Y	0	1	0	1	0	0	0	0	2	0	1	0	1	0	0	1	0	0	1	0	0	0	8		1057.48	J3QR09;J3KTE4;P84098	J3QR09	113	120	RPL19	Ribosomal protein L19;60S ribosomal protein L19	yes	no	2;3	0.026181	131.22				By MS/MS	By MS/MS
DRHNTPSL	ELGPQLGLDGGPGDGDRHNTPSLLEAALTQ	DGGPGDGDRHNTPSLLEAALTQEASTPDSQ	G	D	R	S	L	L	0	1	1	1	0	0	0	0	1	0	1	0	0	0	1	1	1	0	0	0	0	0	8		938.457	Q6P2E9	Q6P2E9	803	810	EDC4	Enhancer of mRNA-decapping protein 4	yes	yes	2	0.064507	105.25				By MS/MS	By matching
DRIDPLTL	PPNPLEQDLWNQAKEDRIDPLTLKEMLESI	LWNQAKEDRIDPLTLKEMLESI________	E	D	R	T	L	K	0	1	0	2	0	0	0	0	0	1	2	0	0	0	1	0	1	0	0	0	0	0	8		941.518	E9PPR3;E9PMB7;Q8NFJ9	E9PPR3	52	59	BBS1	Bardet-Biedl syndrome 1 protein	yes	no	2	0.052746	129.68				By MS/MS	By matching
DRIEITSL	HQSVISSWLSTDPAKDRIEITSLLPSRSLS	LSTDPAKDRIEITSLLPSRSLSVNTLDVLG	K	D	R	S	L	L	0	1	0	1	0	0	1	0	0	2	1	0	0	0	0	1	1	0	0	0	0	0	8		945.513	Q8NFH3	Q8NFH3	338	345	NUP43	Nucleoporin Nup43	yes	yes	2	0.10491	101.64
DRIKKLGL	RRDDDEPGPWTKEGKDRIKKLGLTMQYPEG	PWTKEGKDRIKKLGLTMQYPEGYLEALANR	K	D	R	G	L	T	0	1	0	1	0	0	0	1	0	1	2	2	0	0	0	0	0	0	0	0	0	0	8		941.602	A0A087WVR3;A0A087WTW0;Q96T88;A0A087WWG9	A0A087WVR3	609	616	UHRF1	E3 ubiquitin-protein ligase UHRF1	yes	no	3	0.13229	76.221				By MS/MS	By matching
DRILIHSL	______________________________	______________________________	A	D	R	S	L	R	0	1	0	1	0	0	0	0	1	2	2	0	0	0	0	1	0	0	0	0	0	0	8		965.566	O60826	O60826	5	12	CCDC22	Coiled-coil domain-containing protein 22	yes	yes	2	1.4576e-08	178.65				By MS/MS	By MS/MS
DRILRPEL	AVHVLQFCLTVEEFNDRILRPELSNDEMLS	LTVEEFNDRILRPELSNDEMLSLHEELQKI	N	D	R	E	L	S	0	2	0	1	0	0	1	0	0	1	2	0	0	0	1	0	0	0	0	0	0	0	8		1010.59	D6RDH9;Q9Y5W7;D6RJG9	D6RDH9	374	381	SNX14	Sorting nexin-14	yes	no	2;3	0.0080723	138.1				By MS/MS	By MS/MS
DRIYKNVM	TVLKPTLMAAVPEIMDRIYKNVMSKVQEMN	AAVPEIMDRIYKNVMSKVQEMNYIQKTLFK	M	D	R	V	M	S	0	1	1	1	0	0	0	0	0	1	0	1	1	0	0	0	0	0	1	1	0	0	8		1037.53	O60488;O95573	O60488	379	386	ACSL4;ACSL3	Long-chain-fatty-acid--CoA ligase 4;Long-chain-fatty-acid--CoA ligase 3	yes	no	2	0.072713	102				By MS/MS	By MS/MS
DRKTGVKL	CHPALDGQRGKCWCVDRKTGVKLPGGLEPK	RGKCWCVDRKTGVKLPGGLEPKGELDCHQL	V	D	R	K	L	P	0	1	0	1	0	0	0	1	0	0	1	2	0	0	0	0	1	0	0	1	0	0	8		915.55	P22692	P22692	230	237	IGFBP4	Insulin-like growth factor-binding protein 4	yes	yes	3	0.054193	113.74				By matching	By matching
DRLGSIPL	ESAGLGYRVSMEETADRLGSIPLRQLVYRV	VSMEETADRLGSIPLRQLVYRVHALPPSLI	A	D	R	P	L	R	0	1	0	1	0	0	0	1	0	1	2	0	0	0	1	1	0	0	0	0	0	0	8		869.497	A0A0A0MTR7;A0A0A0MTC1;Q63HN8	A0A0A0MTR7	2554	2561	RNF213	E3 ubiquitin-protein ligase RNF213	yes	no	2	0.048625	120.49				By MS/MS	By MS/MS
DRLINSEL	DFNNWISKAISSRETDRLINSELGSPSRTD	AISSRETDRLINSELGSPSRTDPLDGDVQP	T	D	R	E	L	G	0	1	1	1	0	0	1	0	0	1	2	0	0	0	0	1	0	0	0	0	0	0	8		958.508	Q68CP4	Q68CP4	234	241	HGSNAT	Heparan-alpha-glucosaminide N-acetyltransferase	yes	yes	2	0.057575	110.81				By MS/MS	By matching
DRLIRLVV	IRDKTASRGDFMFSADRLIRLVVEEGLNQL	GDFMFSADRLIRLVVEEGLNQLPYKECMVT	A	D	R	V	V	E	0	2	0	1	0	0	0	0	0	1	2	0	0	0	0	0	0	0	0	2	0	0	8		982.629	A0A0A0MRR5;Q96BW1;E9PSD7	A0A0A0MRR5	141	148	UPRT	Uracil phosphoribosyltransferase homolog	yes	no	2	0.12014	87.754					By matching
DRLKAFLL	SLDYEKLKKDLILGSDRLKAFLLQALRWRL	KDLILGSDRLKAFLLQALRWRLTTSHPGEQ	S	D	R	L	L	Q	1	1	0	1	0	0	0	0	0	0	3	1	0	1	0	0	0	0	0	0	0	0	8		974.591	H7C3U7;H7BZY2;A0A2Q3DP09;Q7Z3E5	H7C3U7	33	40	ARMC9	LisH domain-containing protein ARMC9	yes	no	2	0.10254	92.491				By MS/MS	By matching
DRLKAIGL	ALESEDMHFILQTLEDRLKAIGLQKIEDKK	FILQTLEDRLKAIGLQKIEDKKKKNKTPFL	E	D	R	G	L	Q	1	1	0	1	0	0	0	1	0	1	2	1	0	0	0	0	0	0	0	0	0	0	8		884.544	Q5VUC9;Q5VUC3;P78345	Q5VUC9	50	57	RPP38	Ribonuclease P protein subunit p38	yes	no	2	0.089847	95.909
DRLKSALL	LSAFSSWEELASLGLDRLKSALLALGLKCG	ELASLGLDRLKSALLALGLKCGGTLEERAQ	L	D	R	L	L	A	1	1	0	1	0	0	0	0	0	0	3	1	0	0	0	1	0	0	0	0	0	0	8		914.555	Q12874	Q12874	261	268	SF3A3	Splicing factor 3A subunit 3	yes	yes	2	0.1333	84.227				By MS/MS	By matching
DRLKSLTM	SNTLVTDISALLTCKDRLKSLTMHYLKCLA	SALLTCKDRLKSLTMHYLKCLAMTKSQILA	K	D	R	T	M	H	0	1	0	1	0	0	0	0	0	0	2	1	1	0	0	1	1	0	0	0	0	0	8		962.522	Q6WRX3;A8DPD7;Q9C0D3	Q6WRX3	228	235	ZYG11A;ZYG11B	Protein zyg-11 homolog A;Protein zyg-11 homolog B	yes	no	2	0.055575	112.41				By MS/MS	By MS/MS
DRLLWREA	LKEDMSGYTIYDTSTDRLLWREAKLDHCRR	TIYDTSTDRLLWREAKLDHCRRVSLRVLSE	T	D	R	E	A	K	1	2	0	1	0	0	1	0	0	0	2	0	0	0	0	0	0	1	0	0	0	0	8		1057.57	Q96AZ6;H0YMM4	Q96AZ6	113	120	ISG20	Interferon-stimulated gene 20 kDa protein	yes	no	2	0.0078119	138.98				By MS/MS	By MS/MS
DRLQWVTI	GEVRLELAFEYLMSKDRLQWVTITSPQAIM	FEYLMSKDRLQWVTITSPQAIMMSICLQSM	K	D	R	T	I	T	0	1	0	1	0	1	0	0	0	1	1	0	0	0	0	0	1	1	0	1	0	0	8		1029.56	Q15036	Q15036	357	364	SNX17	Sorting nexin-17	yes	yes	2	0.039868	125.25				By MS/MS	By MS/MS
DRLRIREL	LFQEREHVLRLYSENDRLRIRELEDKKKIQ	LRLYSENDRLRIRELEDKKKIQNLLALVGT	N	D	R	E	L	E	0	3	0	1	0	0	1	0	0	1	2	0	0	0	0	0	0	0	0	0	0	0	8		1069.64	F5H0W5;Q9BR77	F5H0W5	101	108	CCDC77	Coiled-coil domain-containing protein 77	yes	no	3	0.091361	99.815				By MS/MS	By matching
DRLSASSL	CLDTYNCDLHFKISRDRLSASSLTMESFAF	LHFKISRDRLSASSLTMESFAFLWAGGRAS	R	D	R	S	L	T	1	1	0	1	0	0	0	0	0	0	2	0	0	0	0	3	0	0	0	0	0	0	8		847.44	Q00839;A0A1W2PP35;Q5RI18;A0A1X7SBS1;A0A1W2PPS1;A0A1W2PPL4;A0A1W2PPH7;A0A1W2PQL0;A0A1W2PP34;A0A1W2PQ74;A0A1W2PRI6;A0A1W2PNG3	Q00839	304	311	HNRNPU	Heterogeneous nuclear ribonucleoprotein U	yes	no	1;2	0.0011577	154.71				By MS/MS	By MS/MS
DRLTTTSL	LQLFMENKDPRDDLFDRLTTTSLNKHLQEL	DPRDDLFDRLTTTSLNKHLQELMDGLTAKV	F	D	R	S	L	N	0	1	0	1	0	0	0	0	0	0	2	0	0	0	0	1	3	0	0	0	0	0	8		905.482	Q969P6	Q969P6	402	409	TOP1MT	DNA topoisomerase I, mitochondrial	yes	yes	2	0.060502	108.46					By MS/MS
DRMFHIRA	______________________________	______________________________	E	D	R	R	A	V	1	2	0	1	0	0	0	0	1	1	0	0	1	1	0	0	0	0	0	0	0	0	8		1044.53	P20036;J3KQ99;A0A140T9Y9;A0A140T9U4;A0A140T9R4;A0A140T9H1;A0A140T9F8;A0A140T9D6;A0A140T914;A0A140T9Y8;A0A140T9U1;A0A140T9J4;A0A140T980;A0A140T909;A0A140T900;A0A140T8Z9;F6V115;A0A140T9W9;A0A140T9W1;A0A140T9M9;A0A140T9M7;A0A140T9G4;A0A140T989;A0A140T944	P20036	5	12	HLA-DPA1	HLA class II histocompatibility antigen, DP alpha 1 chain	yes	no	3	0.053443	100.09				By MS/MS	By MS/MS
DRMHALSL	IIEKELSDSVTLSSSDRMHALSLKIVLLGK	SVTLSSSDRMHALSLKIVLLGKIYAGTPRF	S	D	R	S	L	K	1	1	0	1	0	0	0	0	1	0	2	0	1	0	0	1	0	0	0	0	0	0	8		941.475	E9PF10;O75694	E9PF10	1175	1182	NUP155	Nuclear pore complex protein Nup155	yes	no	2	0.070211	102.95				By MS/MS	By matching
DRMHSLLI	GLTAVWVARNRFAVLDRMHSLLIKNLKNEI	RNRFAVLDRMHSLLIKNLKNEITKKVQVPN	L	D	R	L	I	K	0	1	0	1	0	0	0	0	1	1	2	0	1	0	0	1	0	0	0	0	0	0	8		983.522	P53621	P53621	430	437	COPA	Coatomer subunit alpha;Xenin;Proxenin	yes	yes	2	0.12313	86.953				By MS/MS
DRMVGQVL	LIGVGTKIDPTLCRADRMVGQVLGAVGALP	DPTLCRADRMVGQVLGAVGALPEIFTELEI	A	D	R	V	L	G	0	1	0	1	0	1	0	1	0	0	1	0	1	0	0	0	0	0	0	2	0	0	8		916.48	P41091	P41091	351	358	EIF2S3	Eukaryotic translation initiation factor 2 subunit 3	yes	yes	1;2	0.00016641	167.9				By MS/MS	By MS/MS
DRNKPFKF	______________________________	KKFDSSRDRNKPFKFRIGKQEVIKGFEEGA	R	D	R	K	F	R	0	1	1	1	0	0	0	0	0	0	0	2	0	2	1	0	0	0	0	0	0	0	8		1050.56	F8W6G9;Q1JUQ5;Q5W0X3;Q5VVH2;A0A087WZM5;P68106;P62942	F8W6G9	13	20	FKBP1B;FKBP12-Exip2;FKBP1A;FKBP1C	Peptidyl-prolyl cis-trans isomerase;Peptidyl-prolyl cis-trans isomerase FKBP1B;Peptidyl-prolyl cis-trans isomerase FKBP1A	yes	no	3	0.10784	80.787				By MS/MS	By matching
DRQKSRIL	LFQITPDKIQFERNFDRQKSRILSLSWHPS	IQFERNFDRQKSRILSLSWHPSGTHIAAGS	F	D	R	I	L	S	0	2	0	1	0	1	0	0	0	1	1	1	0	0	0	1	0	0	0	0	0	0	8		1014.59	H3BSH7;Q969X6;J3KSE6;J3KTR0;I3L4T9;J3KSI1	H3BSH7	156	163	CIRH1A	Cirhin	yes	no	3	0.063126	108.74				By MS/MS	By matching
DRQTATQL	RLKVPPAINQFTQALDRQTATQLLKLAHKY	NQFTQALDRQTATQLLKLAHKYRPETKQEK	L	D	R	Q	L	L	1	1	0	1	0	2	0	0	0	0	1	0	0	0	0	0	2	0	0	0	0	0	8		931.472	P62424;Q5T8U3	P62424	88	95	RPL7A	60S ribosomal protein L7a	yes	no	2	0.054464	113.41				By MS/MS	By MS/MS
DRRDHPLP	ESVVKSEDFSLPAYMDRRDHPLPEVAHVKH	FSLPAYMDRRDHPLPEVAHVKHLSASQKAL	M	D	R	L	P	E	0	2	0	2	0	0	0	0	1	0	1	0	0	0	2	0	0	0	0	0	0	0	8		1004.52	H3BN72;H3BNV9;P13073;Q86WV2;H3BPG0	H3BN72	40	47	COX4I1	Cytochrome c oxidase subunit 4 isoform 1, mitochondrial	yes	no	2	0.079667	99.375				By MS/MS	By MS/MS
DRRFGIQA	AVMAMKGKNCVAIAADRRFGIQAQMVTTDF	NCVAIAADRRFGIQAQMVTTDFQKIFPMGD	A	D	R	Q	A	Q	1	2	0	1	0	1	0	1	0	1	0	0	0	1	0	0	0	0	0	0	0	0	8		961.509	A0A087WXQ8;A0A087WY10;A0A087WUL2;P49720	A0A087WXQ8	25	32	PSMB3	Proteasome subunit beta type-3	yes	no	2	0.13507	83.753				By MS/MS	By matching
DRSVPVRL	MAALTFGCFITTAFKDRSVPVRLHVSRIML	FITTAFKDRSVPVRLHVSRIMLKNVEDFTG	K	D	R	R	L	H	0	2	0	1	0	0	0	0	0	0	1	0	0	0	1	1	0	0	0	2	0	0	8		940.545	P61009	P61009	34	41	SPCS3	Signal peptidase complex subunit 3	yes	yes	2	0.055575	112.41				By MS/MS	By MS/MS
DRTFARVI	NRAFVSMVYSEEGAEDRTFARVIVGGSSEY	YSEEGAEDRTFARVIVGGSSEYKINNKVVQ	E	D	R	V	I	V	1	2	0	1	0	0	0	0	0	1	0	0	0	1	0	0	1	0	0	1	0	0	8		976.545	Q14683;G8JLG1;H0Y7K8	Q14683	91	98	SMC1A	Structural maintenance of chromosomes protein 1A;Structural maintenance of chromosomes protein	yes	no	2;3	0.0058158	145.63				By MS/MS	By MS/MS
DRTGHIKL	MGYVHRDIKPENILVDRTGHIKLVDFGSAA	KPENILVDRTGHIKLVDFGSAAKMNSNKMV	V	D	R	K	L	V	0	1	0	1	0	0	0	1	1	1	1	1	0	0	0	0	1	0	0	0	0	0	8		938.53	O14578	O14578	230	237	CIT	Citron Rho-interacting kinase	yes	yes	3	0.057126	102.07				By MS/MS	By MS/MS
DRTGTGTL	LGQIQHILRCGVRKDDRTGTGTLSVFGMQA	RCGVRKDDRTGTGTLSVFGMQARYSLRDEF	D	D	R	T	L	S	0	1	0	1	0	0	0	2	0	0	1	0	0	0	0	0	3	0	0	0	0	0	8		819.409	P04818	P04818	49	56	TYMS	Thymidylate synthase	yes	yes	2	0.11346	89.55				By MS/MS	By matching
DRTKTPII	MAEDGLLFKFLANVNDRTKTPIIATLASGA	KFLANVNDRTKTPIIATLASGAVAAVMAFL	N	D	R	I	I	A	0	1	0	1	0	0	0	0	0	2	0	1	0	0	1	0	2	0	0	0	0	0	8		942.55	P30825	P30825	380	387	SLC7A1	High affinity cationic amino acid transporter 1	yes	yes	2	0.084274	107.9					By MS/MS
DRVAHILL	PGLQSAPSCWTVLCQDRVAHILLAVGPDLY	CWTVLCQDRVAHILLAVGPDLYLLDHAACS	Q	D	R	L	L	A	1	1	0	1	0	0	0	0	1	1	2	0	0	0	0	0	0	0	0	1	0	0	8		935.555	Q9H269;Q5JUB0;Q5JUA9	Q9H269	186	193	VPS16	Vacuolar protein sorting-associated protein 16 homolog	yes	no	2	0.051599	116.88				By MS/MS	By MS/MS
DRVAHMEF	TDGEGYKPCDPQVIRDRVAHMEFCYQELCQ	CDPQVIRDRVAHMEFCYQELCQLAAERRAR	R	D	R	E	F	C	1	1	0	1	0	0	1	0	1	0	0	0	1	1	0	0	0	0	0	1	0	0	8		1003.45	A0A087WUZ3;Q01082;F8W6C1	A0A087WUZ3	611	618	SPTBN1	Spectrin beta chain, non-erythrocytic 1	yes	no	2	0.037217	126.57				By MS/MS
DRVLRAML	VETIRRAYPDANLLNDRVLRAMLKAEETCA	PDANLLNDRVLRAMLKAEETCAPSVSYFKC	N	D	R	M	L	K	1	2	0	1	0	0	0	0	0	0	2	0	1	0	0	0	0	0	0	1	0	0	8		972.554	P24385;F5H437	P24385	25	32	CCND1	G1/S-specific cyclin-D1	yes	no	2	0.087685	95.741				By MS/MS	By MS/MS
DRVNLRKL	YWDRETQKYKRQAQADRVNLRKLRGYYNQS	YKRQAQADRVNLRKLRGYYNQSEDGSHTLQ	A	D	R	K	L	R	0	2	1	1	0	0	0	0	0	0	2	1	0	0	0	0	0	0	0	1	0	0	8		1012.61	Q29865;P30504;A0A1W2PR11;A0A140T962;A0A140T9J9;A0A140T9B3;Q29963;A0A140T942;A0A140T9Z7;Q07000;P30501	Q29865	98	105	HLA-C	HLA class I histocompatibility antigen, Cw-18 alpha chain;HLA class I histocompatibility antigen, Cw-4 alpha chain;HLA class I histocompatibility antigen, Cw-6 alpha chain;HLA class I histocompatibility antigen, Cw-15 alpha chain;HLA class I histocompatib	no	no	3	0.061207	109.11				By MS/MS	By MS/MS
DRVTIQEL	RCSQPLKLDTSFKILDRVTIQELTAPLLTT	DTSFKILDRVTIQELTAPLLTTAQAKPGET	L	D	R	E	L	T	0	1	0	1	0	1	1	0	0	1	1	0	0	0	0	0	1	0	0	1	0	0	8		972.524	K7EQQ7;K7EKK2;K7EN35;E7EV84;Q14457	K7EQQ7	35	42	BECN1	Beclin-1	yes	no	2	0.045417	122.5					By MS/MS
DRVTRLEF	IYDNQGIELHCIRRCDRVTRLEFLPFHFLL	LHCIRRCDRVTRLEFLPFHFLLATASETGF	C	D	R	E	F	L	0	2	0	1	0	0	1	0	0	0	1	0	0	1	0	0	1	0	0	1	0	0	8		1034.55	O15213;H0Y6G3;A0A140T9L0;A0A0G2JJL1	O15213	276	283	WDR46	WD repeat-containing protein 46	yes	no	2	0.058073	110.41				By MS/MS	By matching
DRVVIQEM	SNYHLEVNPSDAGNSDRVVIQEMLKTVAQS	PSDAGNSDRVVIQEMLKTVAQSQQLETNSQ	S	D	R	E	M	L	0	1	0	1	0	1	1	0	0	1	0	0	1	0	0	0	0	0	0	2	0	0	8		988.501	P40938	P40938	104	111	RFC3	Replication factor C subunit 3	yes	yes	2	0.10782	91.069				By matching	By matching
DRWYNKPL	VENPSARITIPDIKKDRWYNKPLKKGAKRP	TIPDIKKDRWYNKPLKKGAKRPRVTSGGVS	K	D	R	P	L	K	0	1	1	1	0	0	0	0	0	0	1	1	0	0	1	0	0	1	1	0	0	0	8		1090.56	J3KN87;E7EPP6;O14757;E9PPA5	J3KN87	262	269	CHEK1	Serine/threonine-protein kinase Chk1	yes	no	2	0.058433	110.12				By matching
DRYGREGL	EAYEVLSDKHKREIYDRYGREGLTGTGTGP	KHKREIYDRYGREGLTGTGTGPSRAEAGSG	Y	D	R	G	L	T	0	2	0	1	0	0	1	2	0	0	1	0	0	0	0	0	0	0	1	0	0	0	8		964.473	P25686;C9JX00;C9JRD2;C9JXB9;C9J1G2;E7ETU0	P25686	66	73	DNAJB2	DnaJ homolog subfamily B member 2	yes	no	3	0.11497	80.438				By MS/MS	By matching
DRYLARQM	KFAKRNNEETVMSARDRYLARQMARVNAKT	ETVMSARDRYLARQMARVNAKTYIEKEDD_	R	D	R	Q	M	A	1	2	0	1	0	1	0	0	0	0	1	0	1	0	0	0	0	0	1	0	0	0	8		1051.52	Q9H0G5;A0A024QZ33	Q9H0G5	537	544	NSRP1;CCDC55	Nuclear speckle splicing regulatory protein 1	yes	no	2	0.071358	102.51				By MS/MS	By matching
DRYNPENL	FEQMRANVGKLLKGIDRYNPENLATLERYV	GKLLKGIDRYNPENLATLERYVETQAKENA	I	D	R	N	L	A	0	1	2	1	0	0	1	0	0	0	1	0	0	0	1	0	0	0	1	0	0	0	8		1019.47	Q9UBQ5;K7ERF1;K7ES31	Q9UBQ5	19	26	EIF3K	Eukaryotic translation initiation factor 3 subunit K	yes	no	2	0.07164	102.41				By MS/MS	By matching
DRYPGSTF	SRTTDGVYEGVAIGGDRYPGSTFMDHVLRY	EGVAIGGDRYPGSTFMDHVLRYQDTPGVKM	G	D	R	T	F	M	0	1	0	1	0	0	0	1	0	0	0	0	0	1	1	1	1	0	1	0	0	0	8		941.424	P53396	P53396	690	697	ACLY	ATP-citrate synthase	yes	yes	2	0.061495	107.66				By MS/MS	By MS/MS
DRYPNQTL	VLYHESWLWAPVMCWDRYPNQTLKPSLYWW	WAPVMCWDRYPNQTLKPSLYWWYLLELGFY	W	D	R	T	L	K	0	1	1	1	0	1	0	0	0	0	1	0	0	0	1	0	1	0	1	0	0	0	8		1005.49	H0YNR6;H0YN04;H0YKC9;Q9HA82	H0YNR6	168	175	CERS4	Ceramide synthase 4	yes	no	1;2	0.046734	121.85				By MS/MS	By MS/MS
DRYYTPTI	FAAHGYGAFLTLSILDRYYTPTISRERAVE	FLTLSILDRYYTPTISRERAVELLRKCLEE	L	D	R	T	I	S	0	1	0	1	0	0	0	0	0	1	0	0	0	0	1	0	2	0	2	0	0	0	8		1027.5	P49721;A0A087WVV1	P49721	144	151	PSMB2	Proteasome subunit beta type-2	yes	no	1;2	0.020726	133.12				By MS/MS	By MS/MS
DSAMHLAL	LLRVGADPALLDRHGDSAMHLALRAGAGAP	ALLDRHGDSAMHLALRAGAGAPELLRALLQ	G	D	S	A	L	R	2	0	0	1	0	0	0	0	1	0	2	0	1	0	0	1	0	0	0	0	0	0	8		856.411	Q00653	Q00653	561	568	NFKB2	Nuclear factor NF-kappa-B p100 subunit;Nuclear factor NF-kappa-B p52 subunit	yes	yes	2	0.00025677	166.66				By MS/MS	By MS/MS
DSPVHRVL	EVKESGGEEWVLDANDSPVHRVLLWPRRAQ	EWVLDANDSPVHRVLLWPRRAQDEHPQEDG	N	D	S	V	L	L	0	1	0	1	0	0	0	0	1	0	1	0	0	0	1	1	0	0	0	2	0	0	8		921.503	M0R300;M0R0P8;Q13459	M0R300	82	89	MYO9B	Unconventional myosin-IXb	yes	no	2	0.051527	107.59
DSTRHTTL	RLYLEQLKQLVPLGPDSTRHTTLSLLKRAK	QLVPLGPDSTRHTTLSLLKRAKVHIKKLEE	P	D	S	T	L	S	0	1	0	1	0	0	0	0	1	0	1	0	0	0	0	1	3	0	0	0	0	0	8		929.457	Q14582	Q14582	85	92	MXD4	Max dimerization protein 4	yes	yes	2	0.079491	99.442				By MS/MS	By MS/MS
DSVLRKAL	LLDSVLQATWGIYDKDSVLRKALHDSLHDC	TWGIYDKDSVLRKALHDSLHDCSHWFYTRW	K	D	S	A	L	H	1	1	0	1	0	0	0	0	0	0	2	1	0	0	0	1	0	0	0	1	0	0	8		900.539	Q9UGI0	Q9UGI0	459	466	ZRANB1	Ubiquitin thioesterase ZRANB1	yes	yes	2	0.067669	103.91				By MS/MS	By MS/MS
DSVNHRLL	SIIIFIMGASIHLVGDSVNHRLLFSGYQHH	ASIHLVGDSVNHRLLFSGYQHHLSVRENPI	G	D	S	L	L	F	0	1	1	1	0	0	0	0	1	0	2	0	0	0	0	1	0	0	0	1	0	0	8		952.509	A0A0S2Z5D0;H3BUV4;A0A1B0GTU6;Q9NWW5	A0A0S2Z5D0	131	138	CLN6	Ceroid-lipofuscinosis neuronal protein 6	yes	no	2	0.061583	107.59				By MS/MS	By MS/MS
DSVVRRQL	LLIIATTHADIMHLTDSVVRRQLFLDVLDG	ADIMHLTDSVVRRQLFLDVLDGTKALLLVP	T	D	S	Q	L	F	0	2	0	1	0	1	0	0	0	0	1	0	0	0	0	1	0	0	0	2	0	0	8		971.551	Q5SRE5	Q5SRE5	1125	1132	NUP188	Nucleoporin NUP188 homolog	yes	yes	3	0.078226	89.55				By matching	By matching
DTAVRHVL	DGLMIHSGDPVNYYVDTAVRHVLLRQGVLG	DPVNYYVDTAVRHVLLRQGVLGIKVKIMLP	V	D	T	V	L	L	1	1	0	1	0	0	0	0	1	0	1	0	0	0	0	0	1	0	0	2	0	0	8		909.503	P23396;E9PL09;E9PSF4;H0YEU2	P23396	169	176	RPS3	40S ribosomal protein S3	yes	no	2	0.047724	143.56				By MS/MS	By MS/MS
DTTGHSAL	CLRVMITHGVDVTAQDTTGHSALHLAAKNS	GVDVTAQDTTGHSALHLAAKNSHHECIRK_	Q	D	T	A	L	H	1	0	0	1	0	0	0	1	1	0	1	0	0	0	0	1	2	0	0	0	0	0	8		800.366	D6RB27;D6R9G4;D6RBY4;D6REL2;D6R9G6;D6RF74;D6RE17;Q9P0K7	D6RB27	83	90	RAI14	Ankycorbin	yes	no	2	0.0065921	143.09				By MS/MS	By MS/MS
DTVQHGAV	ENFFVKCNGALINTSDTVQHGAVYSLEPRL	GALINTSDTVQHGAVYSLEPRLCGGKGGFG	S	D	T	A	V	Y	1	0	0	1	0	1	0	1	1	0	0	0	0	0	0	0	1	0	0	2	0	0	8		825.398	Q6IQ49	Q6IQ49	60	67	SDE2	Protein SDE2 homolog	yes	yes	2	0.113	89.673				By MS/MS	By matching
DTYSHQAL	SSALGPAGQLSYNLMDTYSHQALKTGSFQK	QLSYNLMDTYSHQALKTGSFQKAKFNITGA	M	D	T	A	L	K	1	0	0	1	0	1	0	0	1	0	1	0	0	0	0	1	1	0	1	0	0	0	8		933.419	H0Y589;H0Y3N9;Q9UPP1	H0Y589	290	297	PHF8	Histone lysine demethylase PHF8	yes	no	2	0.011457	136.33				By matching	By matching
DVAMHYIL	KGKLEDRKPLMVLFGDVAMHYILSAAQTAD	PLMVLFGDVAMHYILSAAQTADGGGLVEKH	G	D	V	I	L	S	1	0	0	1	0	0	0	0	1	1	1	0	1	0	0	0	0	0	1	1	0	0	8		960.474	Q9HAV4	Q9HAV4	293	300	XPO5	Exportin-5	yes	yes	2	0.089333	96.048				By MS/MS	By matching
DVAYHNSL	TFITYMMTLEDHYHSDVAYHNSLHAADVAQ	LEDHYHSDVAYHNSLHAADVAQSTHVLLST	S	D	V	S	L	H	1	0	1	1	0	0	0	0	1	0	1	0	0	0	0	1	0	0	1	1	0	0	8		917.424	Q07343;P27815	Q07343	402	409	PDE4B;PDE4A	cAMP-specific 3,5-cyclic phosphodiesterase 4B;cAMP-specific 3,5-cyclic phosphodiesterase 4A	yes	no	1;2	0.083284	98.009				By MS/MS	By matching
DVFVHDSL	VYVCAVCQNVFCVDCDVFVHDSLHCCPGCI	NVFCVDCDVFVHDSLHCCPGCIHKIPAPSG	C	D	V	S	L	H	0	0	0	2	0	0	0	0	1	0	1	0	0	1	0	1	0	0	0	2	0	0	8		930.445	Q6P1K8;Q13888	Q6P1K8	372	379	GTF2H2C;GTF2H2	General transcription factor IIH subunit 2-like protein;General transcription factor IIH subunit 2	yes	no	2	0.058162	110.34					By matching
DVTLHQAL	SGKQQIAKENQQVAKDVTLHQALLRLPQYQ	ENQQVAKDVTLHQALLRLPQYQTDLLLTFN	K	D	V	A	L	L	1	0	0	1	0	1	0	0	1	0	2	0	0	0	0	0	1	0	0	1	0	0	8		895.476	Q9HD47	Q9HD47	121	128	RANGRF	Ran guanine nucleotide release factor	yes	yes	2	1.1951e-08	180				By MS/MS	By MS/MS
DYKRSSSL	EGDRLSDEDLFKFLADYKRSSSLQRRVKSI	DLFKFLADYKRSSSLQRRVKSIPGLLRLEI	A	D	Y	S	L	Q	0	1	0	1	0	0	0	0	0	0	1	1	0	0	0	3	0	0	1	0	0	0	8		954.477	Q8NF50;E9PDJ4	Q8NF50	490	497	DOCK8	Dedicator of cytokinesis protein 8	yes	no	2	0.091915	95.352				By MS/MS	By matching
DYLRPIAL	QLILLLELYSPRDVYDYLRPIALNLCADKV	YSPRDVYDYLRPIALNLCADKVSSVRWISY	Y	D	Y	A	L	N	1	1	0	1	0	0	0	0	0	1	2	0	0	0	1	0	0	0	1	0	0	0	8		959.544	Q8TF05	Q8TF05	780	787	PPP4R1	Serine/threonine-protein phosphatase 4 regulatory subunit 1	yes	yes	2	0.10935	98.299				By MS/MS	By matching
EELLHSVL	GKRKMIIEDETEFCGEELLHSVLQCKSVFD	DETEFCGEELLHSVLQCKSVFDVLDGEEMR	G	E	E	V	L	Q	0	0	0	0	0	0	2	0	1	0	3	0	0	0	0	1	0	0	0	1	0	0	8		938.507	Q8N1G2;Q5T7F5	Q8N1G2	193	200	CMTR1	Cap-specific mRNA (nucleoside-2-O-)-methyltransferase 1	yes	no	2	0.11649	88.734
EKAYHEQL	RIHFPLATYAPVISAEKAYHEQLTVAEITN	YAPVISAEKAYHEQLTVAEITNACFEPANQ	A	E	K	Q	L	T	1	0	0	0	0	1	2	0	1	0	1	1	0	0	0	0	0	0	1	0	0	0	8		1016.49	F5H5D3;Q9BQE3;P68363;Q71U36;P0DPH8;P0DPH7;F8VVB9;A0A1W2PQM2;Q6PEY2;C9JDS9;V9GZ17;C9J2C0;Q9NY65;P68366	F5H5D3	349	356	TUBA1C;TUBA1B;TUBA1A;TUBA3E;TUBA4A;TUBA8	Tubulin alpha-1C chain;Tubulin alpha-1B chain;Tubulin alpha-1A chain;Tubulin alpha-3E chain;Tubulin alpha-8 chain;Tubulin alpha-4A chain	no	no	2	0.071488	102.46				By MS/MS	By matching
ENSLHRAL	IESSDVIRLIMQYLKENSLHRALATLQEET	LIMQYLKENSLHRALATLQEETTVSLNTVD	K	E	N	A	L	A	1	1	1	0	0	0	1	0	1	0	2	0	0	0	0	1	0	0	0	0	0	0	8		938.493	Q2TAY7	Q2TAY7	20	27	SMU1	WD40 repeat-containing protein SMU1;WD40 repeat-containing protein SMU1, N-terminally processed	yes	yes	2	0.074696	107.66				By matching	By matching
EPATHNAL	LLLPWLEARIHEGCEEPATHNALAKIYIDS	RIHEGCEEPATHNALAKIYIDSNNNPERFL	E	E	P	A	L	A	2	0	1	0	0	0	1	0	1	0	1	0	0	0	1	0	1	0	0	0	0	0	8		851.414	P53675;A0A087WX41;A0A087WVQ6;Q00610	A0A087WVQ6	876	883	CLTCL1;CLTC	Clathrin heavy chain 2;Clathrin heavy chain;Clathrin heavy chain 1	no	no	1	0.080669	98.997				By MS/MS	By MS/MS
EPVVREGL	KDAGGKSWCPDCVQAEPVVREGLKHISEGC	CPDCVQAEPVVREGLKHISEGCVFIYCQVG	A	E	P	G	L	K	0	1	0	0	0	0	2	1	0	0	1	0	0	0	1	0	0	0	0	2	0	0	8		897.492	I3L0K2;I3L3M7;I3L2R6;Q9BRA2	I3L0K2	50	57	TXNDC17	Thioredoxin domain-containing protein 17	yes	no	2	0.13507	83.753				By MS/MS	By matching
EQIIHHVA	LLFSIASDVKRKDFKEQIIHHVATIILISF	VKRKDFKEQIIHHVATIILISF________	K	E	Q	V	A	T	1	0	0	0	0	1	1	0	2	2	0	0	0	0	0	0	0	0	0	1	0	0	8		945.503	H0YKH6;H0YLQ6;Q5SZE4;Q5SZE1;H0YNU7;Q96G23	H0YKH6	208	215	CERS2	Ceramide synthase 2	yes	no	2	0.1382	82.913				By MS/MS	By matching
EQIKTSLF	TDSVLQDMSLTSAAVEQIKTSLFIYPSNMQ	SLTSAAVEQIKTSLFIYPSNMQTMLLSTAQ	V	E	Q	L	F	I	0	0	0	0	0	1	1	0	0	1	1	1	0	1	0	1	1	0	0	0	0	0	8		964.523	Q7Z417	Q7Z417	465	472	NUFIP2	Nuclear fragile X mental retardation-interacting protein 2	yes	yes	2	0.09092	95.62
EQVKHRTL	GHVALSLVHAGALGIEQVKHRTLPKSVVDV	HAGALGIEQVKHRTLPKSVVDVCRVVYQAK	I	E	Q	T	L	P	0	1	0	0	0	1	1	0	1	0	1	1	0	0	0	0	1	0	0	1	0	0	8		1009.57	O95714;Q9BVR0	O95714	1466	1473	HERC2;HERC2P3	E3 ubiquitin-protein ligase HERC2;Putative HERC2-like protein 3	yes	no	2	0.056767	110.41				By MS/MS	By matching
EQYRKMVM	AEIISRIVDDLKDEAEQYRKMVMETIEKIM	DDLKDEAEQYRKMVMETIEKIMGNLGAADI	A	E	Q	V	M	E	0	1	0	0	0	1	1	0	0	0	0	1	2	0	0	0	0	0	1	1	0	0	8		1083.52	O75533	O75533	862	869	SF3B1	Splicing factor 3B subunit 1	yes	yes	2	0.12175	87.323				By MS/MS
ERAIGLKL	ESGRAIPNNQVLGKIERAIGLKLRGKDIGK	NQVLGKIERAIGLKLRGKDIGKPIEKGPRA	I	E	R	K	L	R	1	1	0	0	0	0	1	1	0	1	2	1	0	0	0	0	0	0	0	0	0	0	8		898.56	O60869	O60869	125	132	EDF1	Endothelial differentiation-related factor 1	yes	yes	2	0.050907	117.72				By matching	By matching
ERAIHQAL	FQIRLGSCPIVVLNGERAIHQALVQQGSAF	PIVVLNGERAIHQALVQQGSAFADRPAFAS	G	E	R	A	L	V	2	1	0	0	0	1	1	0	1	1	1	0	0	0	0	0	0	0	0	0	0	0	8		936.514	Q16678;A0A087WUQ7	Q16678	100	107	CYP1B1	Cytochrome P450 1B1	yes	no	2	0.060967	108.09				By MS/MS	By MS/MS
ERALTRSL	LQQDSYIEDQKLVLSERALTRSLSRPSSLI	DQKLVLSERALTRSLSRPSSLIEQEKQRSL	S	E	R	S	L	S	1	2	0	0	0	0	1	0	0	0	2	0	0	0	0	1	1	0	0	0	0	0	8		944.54	A0A087WTD7;A8MYJ1;Q12802	A0A087WTD7	1171	1178	AKAP13	A-kinase anchor protein 13	yes	no	3	0.061558	111.06				By MS/MS
ERFERRAL	QRQERFAERPALLELERFERRALERKAAEL	RPALLELERFERRALERKAAELEEELKALS	L	E	R	A	L	E	1	3	0	0	0	0	2	0	0	0	1	0	0	1	0	0	0	0	0	0	0	0	8		1075.59	K7ER83;K7EL81;Q9BZL4	K7ER83	187	194	PPP1R12C	Protein phosphatase 1 regulatory subunit 12C	yes	no	3	0.11271	80.219				By MS/MS	By matching
ERFSHVAM	ILLDDTGLAYICQTYERFSHVAMILGKMVL	AYICQTYERFSHVAMILGKMVLQLSKEPSA	Y	E	R	A	M	I	1	1	0	0	0	0	1	0	1	0	0	0	1	1	0	1	0	0	0	1	0	0	8		975.46	Q92600;H7C0W0	Q92600	204	211	RQCD1	Cell differentiation protein RCD1 homolog	yes	no	2;3	0.019332	133.6				By MS/MS	By MS/MS
ERIKLQRL	TLRAMLVYTPCHSLAERIKLQRLLQPVVDT	TPCHSLAERIKLQRLLQPVVDTILVKCADA	A	E	R	R	L	L	0	2	0	0	0	1	1	0	0	1	2	1	0	0	0	0	0	0	0	0	0	0	8		1054.66	Q13233	Q13233	672	679	MAP3K1	Mitogen-activated protein kinase kinase kinase 1	yes	yes	3	0.020726	122.52				By MS/MS
ERLGSLTL	CTQNKDLANQVSVCLERLGSLTLKPEDSTV	NQVSVCLERLGSLTLKPEDSTVLLFEADTI	L	E	R	T	L	K	0	1	0	0	0	0	1	1	0	0	3	0	0	0	0	1	1	0	0	0	0	0	8		887.508	Q13772	Q13772	123	130	NCOA4	Nuclear receptor coactivator 4	yes	yes	2	0.050933	98.997				By MS/MS
ERLIHPQL	SRLREQEQCFAVEALERLIHPQLCELCIEA	CFAVEALERLIHPQLCELCIEALERHVIQA	L	E	R	Q	L	C	0	1	0	0	0	1	1	0	1	1	2	0	0	0	1	0	0	0	0	0	0	0	8		1004.58	H0Y4K4;Q92902	H0Y4K4	40	47	HPS1	Hermansky-Pudlak syndrome 1 protein	yes	no	2	0.099924	93.195					By matching
ERLKHDML	ASMESSVFDDMINLLERLKHDMLTRQVDHV	DDMINLLERLKHDMLTRQVDHVFREVKDAA	L	E	R	M	L	T	0	1	0	1	0	0	1	0	1	0	2	1	1	0	0	0	0	0	0	0	0	0	8		1040.54	Q6NUQ1	Q6NUQ1	600	607	RINT1	RAD50-interacting protein 1	yes	yes	2	0.075408	100.98				By MS/MS	By matching
ERLPRETL	SVLEGMGFRVGQALGERLPRETLAFREELD	RVGQALGERLPRETLAFREELDVLKFLCKD	G	E	R	T	L	A	0	2	0	0	0	0	2	0	0	0	2	0	0	0	1	0	1	0	0	0	0	0	8		1012.57	O75865	O75865	50	57	TRAPPC6A	Trafficking protein particle complex subunit 6A	yes	yes	3	0.053568	104.2				By MS/MS	By MS/MS
ERLVVSSL	DSDSAAPTTTSGTVLERLVVSSLEALESCF	TTSGTVLERLVVSSLEALESCFAVGPIIEK	L	E	R	S	L	E	0	1	0	0	0	0	1	0	0	0	2	0	0	0	0	2	0	0	0	2	0	0	8		901.523	Q5T4S7;X6RE05	Q5T4S7	2476	2483	UBR4	E3 ubiquitin-protein ligase UBR4	yes	no	2	0.0028538	150.84				By MS/MS	By MS/MS
ERMKSSLL	VLYARTLRALDTSEQERMKSSLLKEQMLRK	ALDTSEQERMKSSLLKEQMLRKQAELESAQ	Q	E	R	L	L	K	0	1	0	0	0	0	1	0	0	0	2	1	1	0	0	2	0	0	0	0	0	0	8		962.522	Q6PCD5	Q6PCD5	356	363	RFWD3	E3 ubiquitin-protein ligase RFWD3	yes	yes	2	0.11497	89.142
ERSLHDAL	TIVLRGATQQILDEAERSLHDALCVLAQTV	QQILDEAERSLHDALCVLAQTVKDSRTVYG	A	E	R	A	L	C	1	1	0	1	0	0	1	0	1	0	2	0	0	0	0	1	0	0	0	0	0	0	8		939.477	P78371;F5GWF6;F5GZ03;F5H282;E7EQR6;F8VQ14;E7ERF2;P17987	P78371	387	394	CCT2;TCP1	T-complex protein 1 subunit beta;T-complex protein 1 subunit alpha	yes	no	2;3	0.052122	116.25				By MS/MS	By MS/MS
ERVEHIKL	QENYKQMKALVNQLHERVEHIKLGGGEKAR	ALVNQLHERVEHIKLGGGEKARALHISRGK	H	E	R	K	L	G	0	1	0	0	0	0	2	0	1	1	1	1	0	0	0	0	0	0	0	1	0	0	8		1022.59	A0A0G2JM88;D6R9R1;D6RDF7;Q9HCC0	A0A0G2JM88	58	65	MCCC2	Methylcrotonoyl-CoA carboxylase beta chain, mitochondrial	yes	no	3	0.043696	123.35				By MS/MS	By matching
ERVNGRLL	QLGPWASLYRERFLSERVNGRLLLTLTEEE	YRERFLSERVNGRLLLTLTEEEFSKTPYTI	S	E	R	L	L	L	0	2	1	0	0	0	1	1	0	0	2	0	0	0	0	0	0	0	0	1	0	0	8		955.556	Q9NZS9	Q9NZS9	208	215	BFAR	Bifunctional apoptosis regulator	yes	yes	3	0.11413	78.77				By MS/MS	By matching
ERYLQRTV	DSSSTEFVEKRRAALERYLQRTVKHPTLLQ	EKRRAALERYLQRTVKHPTLLQDPDLRQFL	L	E	R	T	V	K	0	2	0	0	0	1	1	0	0	0	1	0	0	0	0	0	1	0	1	1	0	0	8		1063.58	D6RC15;O60749	D6RC15	239	246	SNX2	Sorting nexin-2	yes	no	3	0.095787	94.309				By MS/MS	By matching
ERYLRSLL	ESLESQEQRARAALRERYLRSLLAMVGHQV	RARAALRERYLRSLLAMVGHQVSFTLHEGV	R	E	R	L	L	A	0	2	0	0	0	0	1	0	0	0	3	0	0	0	0	1	0	0	1	0	0	0	8		1048.6	Q9H840	Q9H840	64	71	GEMIN7	Gem-associated protein 7	yes	yes	2	0.12358	86.833				By MS/MS	By matching
ESTLHLVL	QLEDGRTLSDYNIQKESTLHLVLRLRGGAK	SDYNIQKESTLHLVLRLRGGAKKRKKKSYT	K	E	S	V	L	R	0	0	0	0	0	0	1	0	1	0	3	0	0	0	0	1	1	0	0	1	0	0	8		910.512	J3QTR3;P62979;J3QS39;F5H6Q2;F5GYU3;F5H2Z3;F5H265;B4DV12;F5H388;F5H747;F5GXK7;J3QKN0;Q5PY61;Q96C32;P0CG47;P0CG48;M0R1M6;A0A2R8Y422;P62987;M0R2S1	P62987	64	71	RPS27A;UBB;UBC;UBA52	Ubiquitin-40S ribosomal protein S27a;Ubiquitin;40S ribosomal protein S27a;Polyubiquitin-B;Ubiquitin;Polyubiquitin-C;Ubiquitin;Ubiquitin-60S ribosomal protein L40;Ubiquitin;60S ribosomal protein L40	no	no	1;2	0.021625	132.8				By MS/MS	By MS/MS
ETSLHLVL	QSISATLSSSVCSSSETSLHLVLPSRSEEG	SSVCSSSETSLHLVLPSRSEEGSFSQGTVS	S	E	T	V	L	P	0	0	0	0	0	0	1	0	1	0	3	0	0	0	0	1	1	0	0	1	0	0	8		910.512	Q96L42	Q96L42	1039	1046	KCNH8	Potassium voltage-gated channel subfamily H member 8	yes	yes	1	0.056478	111.69				By MS/MS	By MS/MS
EVYAHAVL	KKPLAGSVDEQNALREVYAHAVLGQHSHVV	DEQNALREVYAHAVLGQHSHVVRYFSAWAE	R	E	V	V	L	G	2	0	0	0	0	0	1	0	1	0	1	0	0	0	0	0	0	0	1	2	0	0	8		900.471	P30291;H7C5P0;P0C1S8	P30291	346	353	WEE1;WEE2	Wee1-like protein kinase;Wee1-like protein kinase 2	yes	no	2	0.11983	87.839
FEAIHHEL	TAIQLQHQCALSLRRFEAIHHELNKATAQN	CALSLRRFEAIHHELNKATAQNKDLQWEME	R	F	E	E	L	N	1	0	0	0	0	0	2	0	2	1	1	0	0	1	0	0	0	0	0	0	0	0	8		994.487	Q8TDM6	Q8TDM6	376	383	DLG5	Disks large homolog 5	yes	yes	2	0.10263	92.467				By MS/MS	By matching
FEIQHSGL	ANIVFGYATCQGAEAFEIQHSGLANGIFMK	TCQGAEAFEIQHSGLANGIFMKFLKDRLLE	A	F	E	G	L	A	0	0	0	0	0	1	1	1	1	1	1	0	0	1	0	1	0	0	0	0	0	0	8		929.461	Q9UDY8	Q9UDY8	499	506	MALT1	Mucosa-associated lymphoid tissue lymphoma translocation protein 1	yes	yes	2	0.034639	127.84				By MS/MS	By MS/MS
FETEHSQL	HQLLHPQVLQLLVKLFETEHSQLDVMEQLE	LQLLVKLFETEHSQLDVMEQLELKKTLLDR	L	F	E	Q	L	D	0	0	0	0	0	1	2	0	1	0	1	0	0	1	0	1	1	0	0	0	0	0	8		989.445	X6RLT1;H0UI80;Q8IXH7	X6RLT1	480	487	NELFCD;TH1L	Negative elongation factor C/D	yes	no	2	0.037217	126.57				By MS/MS	By MS/MS
FHPVHGTL	NTSAPQDIYAVNGIAFHPVHGTLATVGSDG	YAVNGIAFHPVHGTLATVGSDGRFSFWDKD	A	F	H	T	L	A	0	0	0	0	0	0	0	1	2	0	1	0	0	1	1	0	1	0	0	1	0	0	8		906.471	E9PQ57;P78406	E9PQ57	281	288	RAE1	mRNA export factor	yes	no	1;2	0.0067276	142.63				By MS/MS	By MS/MS
FHSTHSSL	DLLELLLDPKQLTASFHSTHSSLVSREAVV	PKQLTASFHSTHSSLVSREAVVALSFLIEG	S	F	H	S	L	V	0	0	0	0	0	0	0	0	2	0	1	0	0	1	0	3	1	0	0	0	0	0	8		914.425	C9J4M0;Q9NVR7	C9J4M0	196	203	TBCCD1	TBCC domain-containing protein 1	yes	no	2	0.12637	86.086				By MS/MS	By matching
FNTQHARL	AAAQIPAFYMDTSHLFNTQHARLAPPSLAQ	YMDTSHLFNTQHARLAPPSLAQQQGFQPGL	L	F	N	R	L	A	1	1	1	0	0	1	0	0	1	0	1	0	0	1	0	0	1	0	0	0	0	0	8		985.509	E7EPN9;Q9Y520;A0A2R8Y7F4;A0A2R8YET2;H7C5N8	E7EPN9	2400	2407	PRRC2C	Protein PRRC2C	yes	no	2	0.049793	119.07				By MS/MS	By MS/MS
FQGLHNEL	KNETEIELGSLLRQDFQGLHNELLLRIGEH	GSLLRQDFQGLHNELLLRIGEHYQQVFNGL	D	F	Q	E	L	L	0	0	1	0	0	1	1	1	1	0	2	0	0	1	0	0	0	0	0	0	0	0	8		956.472	Q13535	Q13535	1072	1079	ATR	Serine/threonine-protein kinase ATR	yes	yes	2	0.021758	148.04				By matching	By MS/MS
FQQRHESL	RVNQSALEAVTPSPSFQQRHESLRPAAGQS	AVTPSPSFQQRHESLRPAAGQSRPPTARTS	S	F	Q	S	L	R	0	1	0	0	0	2	1	0	1	0	1	0	0	1	0	1	0	0	0	0	0	0	8		1043.51	Q9UKG1	Q9UKG1	404	411	APPL1	DCC-interacting protein 13-alpha	yes	yes	2	0.064507	105.25				By MS/MS
FQTIHKTI	AYAISAGVSLEGQQLFQTIHKTIKDCKWQE	SLEGQQLFQTIHKTIKDCKWQEKNIVVMEE	L	F	Q	T	I	K	0	0	0	0	0	1	0	0	1	2	0	1	0	1	0	0	2	0	0	0	0	0	8		986.555	Q3MHD2;K7ELG9	Q3MHD2	117	124	LSM12	Protein LSM12 homolog	yes	no	2	0.021758	132.76				By MS/MS	By matching
FQVKRQVL	EGTIGDMAILGITESFQVKRQVLLSAAEAA	ILGITESFQVKRQVLLSAAEAAEVILRVDN	S	F	Q	V	L	L	0	1	0	0	0	2	0	0	0	0	1	1	0	1	0	0	0	0	0	2	0	0	8		1016.61	P78371	P78371	497	504	CCT2	T-complex protein 1 subunit beta	yes	yes	2	0.051583	133.47
FQVPNIER	KERSENINLNEKQIPFQVPNIERNFRQSQP	LNEKQIPFQVPNIERNFRQSQPKSYLCHYE	P	F	Q	E	R	N	0	1	1	0	0	1	1	0	0	1	0	0	0	1	1	0	0	0	0	1	0	0	8		1001.53	A0A087X014;Q7Z570	A0A087X014	867	874	ZNF804A	Zinc finger protein 804A	yes	no	2	0.027499	130.77					By MS/MS
FQYLKQVL	VNNSTMLGASGDYADFQYLKQVLGQMVIDE	ASGDYADFQYLKQVLGQMVIDEELLGDGHS	D	F	Q	V	L	G	0	0	0	0	0	2	0	0	0	0	2	1	0	1	0	0	0	0	1	1	0	0	8		1037.59	P28070	P28070	105	112	PSMB4	Proteasome subunit beta type-4	yes	yes	2	1.8579e-05	170.72				By MS/MS	By MS/MS
FRLKTLSL	RPDQSHCFVILYGMEFRLKTLSLQATSEDE	VILYGMEFRLKTLSLQATSEDEVNMWIKGL	E	F	R	S	L	Q	0	1	0	0	0	0	0	0	0	0	3	1	0	1	0	1	1	0	0	0	0	0	8		976.607	P19174	P19174	115	122	PLCG1	1-phosphatidylinositol 4,5-bisphosphate phosphodiesterase gamma-1	yes	yes	2	0.11912	88.029					By matching
FRNIGRIL	YTPRPGKNTEARLNCFRNIGRILGLCLLQN	TEARLNCFRNIGRILGLCLLQNELCPITLN	C	F	R	I	L	G	0	2	1	0	0	0	0	1	0	2	1	0	0	1	0	0	0	0	0	0	0	0	8		987.598	O95071;E7EMW7;E7ET84	O95071	2529	2536	UBR5	E3 ubiquitin-protein ligase UBR5	yes	no	2;3	0.006612	143.02				By MS/MS	By matching
FRQIHKVL	EDITSSAQFALRLLAFRQIHKVLGMDPLPQ	FALRLLAFRQIHKVLGMDPLPQMSQRFNIH	A	F	R	V	L	G	0	1	0	0	0	1	0	0	1	1	1	1	0	1	0	0	0	0	0	1	0	0	8		1039.63	Q96KR1	Q96KR1	1023	1030	ZFR	Zinc finger RNA-binding protein	yes	yes	3	0.06687	104.21				By MS/MS	By MS/MS
FRVIKKKL	PFLPGFSQSLTLSTGFRVIKKKLYSSEQLL	SLTLSTGFRVIKKKLYSSEQLLIEEC____	G	F	R	K	L	Y	0	1	0	0	0	0	0	0	0	1	1	3	0	1	0	0	0	0	0	1	0	0	8		1030.7	Q9NX09	Q9NX09	214	221	DDIT4	DNA damage-inducible transcript 4 protein	yes	yes	3	0.13324	75.213				By MS/MS	By matching
FRVLHTAL	DQKPEPVDKVAAMREFRVLHTALHSSSSYR	KVAAMREFRVLHTALHSSSSYREAGFSRTR	E	F	R	A	L	H	1	1	0	0	0	0	0	0	1	0	2	0	0	1	0	0	1	0	0	1	0	0	8		955.56	H3BV23;H3BSQ2;Q96S82	H3BV23	113	120	UBL7	Ubiquitin-like protein 7	yes	no	2	0.1333	98.503				By MS/MS	By matching
FSDSHNAL	LVFEWTIVKDSEADRFSDSHNALRILTFLE	KDSEADRFSDSHNALRILTFLESTYIPPSY	R	F	S	A	L	R	1	0	1	1	0	0	0	0	1	0	1	0	0	1	0	2	0	0	0	0	0	0	8		889.393	Q8TEM1	Q8TEM1	170	177	NUP210	Nuclear pore membrane glycoprotein 210	yes	yes	2	0.056977	111.29
GAGQQPQP	______________________________	SAKMESGGAGQQPQPQPQQPFLPPAACFFA	G	G	A	Q	P	Q	1	0	0	0	0	3	0	2	0	0	0	0	0	0	2	0	0	0	0	0	0	0	8		781.372	P50553	P50553	11	18	ASCL1	Achaete-scute homolog 1	yes	yes	2	0.077291	100.27
GPPPPPGA	HQGLPLGLPPGLMGPGPPPPPGATPTSPPE	PPGLMGPGPPPPPGATPTSPPELFQYFGPQ	P	G	P	G	A	T	1	0	0	0	0	0	0	2	0	0	0	0	0	0	5	0	0	0	0	0	0	0	8		688.354	Q9C0A1	Q9C0A1	616	623	ZFHX2	Zinc finger homeobox protein 2	yes	yes	1	0.049377	119.58
GRFGTKGL	MPEDSDTYLHRVARAGRFGTKGLAITFVSD	LHRVARAGRFGTKGLAITFVSDENDAKILN	A	G	R	G	L	A	0	1	0	0	0	0	0	3	0	0	1	1	0	1	0	0	1	0	0	0	0	0	8		834.471	H0Y400;A0A0G2JJZ9;O00148;Q13838	H0Y400	143	150	DDX39B;DDX39A	ATP-dependent RNA helicase DDX39A;Spliceosome RNA helicase DDX39B	yes	no	2	0.084362	97.602
GRHMGIGK	HSRARCRKNTLARRKGRHMGIGKRKGTANA	NTLARRKGRHMGIGKRKGTANARMPEKVTW	K	G	R	G	K	R	0	1	0	0	0	0	0	3	1	1	0	1	1	0	0	0	0	0	0	0	0	0	8		854.454	J3QR09;J3KTE4;P84098	J3QR09	70	77	RPL19	Ribosomal protein L19;60S ribosomal protein L19	yes	no	2	0.031455	129.39
GRRIHLEL	______________________________	______________________________	M	G	R	E	L	R	0	2	0	0	0	0	1	1	1	1	2	0	0	0	0	0	0	0	0	0	0	0	8		992.588	H0YN26;P39687;H7BZ09	H0YN26	4	11	ANP32A	Acidic leucine-rich nuclear phosphoprotein 32 family member A	yes	no	2	0.088803	96.19				By MS/MS	By matching
GRVQQIQL	YGARLAAKYLDKELAGRVQQIQLLGRDMKG	YLDKELAGRVQQIQLLGRDMKGPAHDKLWN	A	G	R	Q	L	L	0	1	0	0	0	3	0	1	0	1	1	0	0	0	0	0	0	0	0	1	0	0	8		940.545	F5H1Y4;Q9HD26	F5H1Y4	216	223	GOPC	Golgi-associated PDZ and coiled-coil motif-containing protein	yes	no	2	0.10813	90.986
GRYRAVAL	YLLAPVGGWLADVYLGRYRAVALSLLLYLA	WLADVYLGRYRAVALSLLLYLAASGLLPAT	L	G	R	A	L	S	2	2	0	0	0	0	0	1	0	0	1	0	0	0	0	0	0	0	1	1	0	0	8		904.524	F5H1C8;Q8IY34	F5H1C8	99	106	SLC15A3	Solute carrier family 15 member 3	yes	no	2	0.089333	96.048
HEDIHTYL	LEDEKPVSVNEVPDYHEDIHTYLREMEVKC	VNEVPDYHEDIHTYLREMEVKCKPKVGYMK	Y	H	E	Y	L	R	0	0	0	1	0	0	1	0	2	1	1	0	0	0	0	0	1	0	1	0	0	0	8		1026.48	P20248	P20248	179	186	CCNA2	Cyclin-A2	yes	yes	2	0.045746	98.503
HELQHTEL	DAAVCARAINVLHCLHELQHTELARSVEEA	INVLHCLHELQHTELARSVEEAMESGALAR	L	H	E	E	L	A	0	0	0	0	0	1	2	0	2	0	2	0	0	0	0	0	1	0	0	0	0	0	8		1005.49	H3BLT9;Q7RTR2	H3BLT9	619	626	NLRC3	Protein NLRC3	yes	no	2	0.042428	123.98				By MS/MS	By MS/MS
HEVLHHTL	KSELLPPPQMEESELHEVLHHTLTNVDGKA	QMEESELHEVLHHTLTNVDGKAYRTMMAQI	L	H	E	T	L	T	0	0	0	0	0	0	1	0	3	0	2	0	0	0	0	0	1	0	0	1	0	0	8		984.514	H0YME5;Q9P2K8	H0YME5	790	797	EIF2AK4	Eukaryotic translation initiation factor 2-alpha kinase 4	yes	no	2;3	1.8018e-05	168.74				By MS/MS	By MS/MS
HFEEHNSM	KEMESIDQYIERKKKHFEEHNSMNELKQPI	YIERKKKHFEEHNSMNELKQPINKGGVRTP	K	H	F	S	M	N	0	0	1	0	0	0	2	0	2	0	0	0	1	1	0	1	0	0	0	0	0	0	8		1029.4	H0YMD2;Q9BXS6	H0YMD2	69	76	NUSAP1	Nucleolar and spindle-associated protein 1	yes	no	2	0.067865	103.83				By MS/MS
HGIVHRAL	CIAFEVLQGLQYMNKHGIVHRALSPHNILL	GLQYMNKHGIVHRALSPHNILLDRKGHIKL	K	H	G	A	L	S	1	1	0	0	0	0	0	1	2	1	1	0	0	0	0	0	0	0	0	1	0	0	8		901.525	Q5HYF5;D6RDG2;Q8TEA7	Q5HYF5	110	117	DKFZp313C1916;TBCK	TBC domain-containing protein kinase-like protein	yes	no	2;3	0.05104	106.85				By MS/MS	By MS/MS
HGIVHSDL	SYWKNMLEAVHTIHQHGIVHSDLKPANFLI	AVHTIHQHGIVHSDLKPANFLIVDGMLKLI	Q	H	G	D	L	K	0	0	0	1	0	0	0	1	2	1	1	0	0	0	0	1	0	0	0	1	0	0	8		876.445	P33981	P33981	641	648	TTK	Dual specificity protein kinase TTK	yes	yes	2	0.0001605	167.98				By MS/MS	By MS/MS
HGLIHNVL	ESIAISIAQMEKRLLHGLIHNVLPYVGTSV	QMEKRLLHGLIHNVLPYVGTSVKTLVLAYS	L	H	G	V	L	P	0	0	1	0	0	0	0	1	2	1	2	0	0	0	0	0	0	0	0	1	0	0	8		901.513	H0Y9Y0;Q9UKA1	H0Y9Y0	239	246	FBXL5	F-box/LRR-repeat protein 5	yes	no	2	0.10933	109.8				By MS/MS	By matching
HGYVHETL	FSLSLCGPMAAYVNPHGYVHETLTVYKACN	MAAYVNPHGYVHETLTVYKACNLNLIGRPS	P	H	G	T	L	T	0	0	0	0	0	0	1	1	2	0	1	0	0	0	0	0	1	0	1	1	0	0	8		954.456	A0A1W2PPJ5;Q96SW2	A0A1W2PPJ5	353	360	CRBN	Protein cereblon	yes	no	2	0.00076742	159.75				By MS/MS	By MS/MS
HHYLRPSL	GLMLMGFKPLVLLKKHHYLRPSLFVYPEES	PLVLLKKHHYLRPSLFVYPEESLVIGSSTL	K	H	H	S	L	F	0	1	0	0	0	0	0	0	2	0	2	0	0	0	1	1	0	0	1	0	0	0	8		1021.55	B1AHC9;P12956	B1AHC9	309	316	XRCC6	X-ray repair cross-complementing protein 6	yes	no	3	0.059923	94.806				By MS/MS	By MS/MS
HLAPDHLL	KEHPRTYQNLVKYYRHLAPDHLLQICHRLG	NLVKYYRHLAPDHLLQICHRLGPLLEQEIP	R	H	L	L	L	Q	1	0	0	1	0	0	0	0	2	0	3	0	0	0	1	0	0	0	0	0	0	0	8		914.497	Q8WWQ0	Q8WWQ0	69	76	PHIP	PH-interacting protein	yes	yes	2	0.0042599	148.37				By MS/MS
HPAGHLVL	GLHPGGKDGELHIAEHPAGHLVLKWLIEQD	GELHIAEHPAGHLVLKWLIEQDKKMKENGR	E	H	P	V	L	K	1	0	0	0	0	0	0	1	2	0	2	0	0	0	1	0	0	0	0	1	0	0	8		842.476	Q15397	Q15397	551	558	KIAA0020	Pumilio domain-containing protein KIAA0020	yes	yes	1;2	0.060131	108.76				By MS/MS	By matching
HPAIHDIL	STFCQLPGLLANRGTHPAIHDILALRECFS	LLANRGTHPAIHDILALRECFSNHPLGMNQ	T	H	P	I	L	A	1	0	0	1	0	0	0	0	2	2	1	0	0	0	1	0	0	0	0	0	0	0	8		914.497	F8VS60;F8VPY5;F8W0R0;F8VP71;F8VVQ3;F8VZA2;Q6P1Q0	F8VS60	67	74	LETMD1	LETM1 domain-containing protein 1	yes	no	2	0.003834	149.11				By MS/MS	By MS/MS
HPASHPEL	EMLENIFLPLFEATVHPASHPELHLFLEHV	PLFEATVHPASHPELHLFLEHVDGFDSVDD	V	H	P	E	L	H	1	0	0	0	0	0	1	0	2	0	1	0	0	0	2	1	0	0	0	0	0	0	8		886.43	H0Y360;Q01433	H0Y360	578	585	AMPD2	AMP deaminase 2	yes	no	2	0.0060537	144.9				By MS/MS	By MS/MS
HPAVHAGI	LTGFPEMLGGRVKTLHPAVHAGILARNIPE	GGRVKTLHPAVHAGILARNIPEDNADMARL	L	H	P	G	I	L	2	0	0	0	0	0	0	1	2	1	0	0	0	0	1	0	0	0	0	1	0	0	8		800.429	P31939;C9JLK0	P31939	69	76	ATIC	Bifunctional purine biosynthesis protein PURH;Phosphoribosylaminoimidazolecarboxamide formyltransferase;IMP cyclohydrolase	yes	no	2	0.088128	96.372				By MS/MS	By MS/MS
HPSDHTEL	YIIKFSMPGDQIKDFHPSDHTELEEYRPEF	GDQIKDFHPSDHTELEEYRPEFSNFSKVED	F	H	P	E	L	E	0	0	0	1	0	0	1	0	2	0	1	0	0	0	1	1	1	0	0	0	0	0	8		934.414	Q9UKK3	Q9UKK3	575	582	PARP4	Poly [ADP-ribose] polymerase 4	yes	yes	2	0.050991	117.62				By MS/MS	By MS/MS
HQIIHTGL	NACGKTFYHKSVLTRHQIIHTGLKPYECYE	HKSVLTRHQIIHTGLKPYECYECGKTFCLK	R	H	Q	G	L	K	0	0	0	0	0	1	0	1	2	2	1	0	0	0	0	0	1	0	0	0	0	0	8		917.508	A0A087WXT3;Q06732	A0A087WXT3	515	522	ZNF33B	Zinc finger protein 33B	yes	no	2	0.017747	152.39				By MS/MS
HQITHQAM	IQLPSLPPEFMHAVAHQITHQAMVAAVAS_	EFMHAVAHQITHQAMVAAVAS_________	A	H	Q	A	M	V	1	0	0	0	0	2	0	0	2	1	0	0	1	0	0	0	1	0	0	0	0	0	8		964.455	F6S6P2;X6REW1;A0A0G2JJM1	F6S6P2	502	509	BAG6		yes	no	2	0.0004568	163.9				By MS/MS	By MS/MS
HQVTRAVL	PSAVSSLTDDLLKYYHQVTRAVLGDDPQLM	DDLLKYYHQVTRAVLGDDPQLMKVALQDLQ	Y	H	Q	V	L	G	1	1	0	0	0	1	0	0	1	0	1	0	0	0	0	0	1	0	0	2	0	0	8		922.535	Q9Y6J9	Q9Y6J9	162	169	TAF6L	TAF6-like RNA polymerase II p300/CBP-associated factor-associated factor 65 kDa subunit 6L	yes	yes	2	0.047817	121.31				By MS/MS	By matching
HQVVHHVV	WSPLNHSLLTTVGWDHQVVHHVVPTEPLPA	LTTVGWDHQVVHHVVPTEPLPAPGPASVTE	D	H	Q	V	V	P	0	0	0	0	0	1	0	0	3	0	0	0	0	0	0	0	0	0	0	4	0	0	8		953.52	H0Y711;Q9BQA1	H0Y711	269	276	WDR77	Methylosome protein 50	yes	no	2;3	0.0065648	143.18				By MS/MS	By MS/MS
HRAVREVL	PLAVENLPSLSAHELHRAVREVLQLPDIAL	SLSAHELHRAVREVLQLPDIALDVFALWLV	L	H	R	V	L	Q	1	2	0	0	0	0	1	0	1	0	1	0	0	0	0	0	0	0	0	2	0	0	8		978.572	E9PRA3;E9PRP1;Q9BZ67	E9PRA3	58	65	FRMD8	FERM domain-containing protein 8	yes	no	3	0.087685	87.639				By MS/MS	By matching
HRFGGLVL	RKLARLGLVRCLRLGHRFGGLVLSPVGKQY	VRCLRLGHRFGGLVLSPVGKQYASPADRQL	G	H	R	V	L	S	0	1	0	0	0	0	0	2	1	0	2	0	0	1	0	0	0	0	0	1	0	0	8		897.518	Q9UJK0	Q9UJK0	91	98	TSR3	Ribosome biogenesis protein TSR3 homolog	yes	yes	2	0.050632	118.06				By MS/MS	By MS/MS
HRFIVNTL	LVEEEQLSSNCVCQIHRFIVNTLKDGRRVV	SNCVCQIHRFIVNTLKDGRRVVILMELEVL	I	H	R	T	L	K	0	1	1	0	0	0	0	0	1	1	1	0	0	1	0	0	1	0	0	1	0	0	8		998.566	I3L524;I3L2M5;P27694	I3L524	67	74	RPA1	Replication protein A 70 kDa DNA-binding subunit;Replication protein A 70 kDa DNA-binding subunit, N-terminally processed	yes	no	2	0.0079383	138.55				By MS/MS	By MS/MS
HRGLHHRL	IISFLFFTDMFIYWIHRGLHHRLVYKRLHK	DMFIYWIHRGLHHRLVYKRLHKPHHIWKIP	I	H	R	R	L	V	0	2	0	0	0	0	0	1	3	0	2	0	0	0	0	0	0	0	0	0	0	0	8		1024.58	E9PPW5;E9PQ91;O75845	E9PPW5	145	152	SC5D	Lathosterol oxidase	yes	no	3	0.061788	96.492				By MS/MS	By MS/MS
HRGTGIAL	ITIYSWSLPMAMSICHRGTGIALSAGVSLF	PMAMSICHRGTGIALSAGVSLFGMSALLLP	C	H	R	A	L	S	1	1	0	0	0	0	0	2	1	1	1	0	0	0	0	0	1	0	0	0	0	0	8		823.466	Q99643	Q99643	71	78	SDHC	Succinate dehydrogenase cytochrome b560 subunit, mitochondrial	yes	yes	2	0.1391	82.671				By MS/MS	By matching
HRIDHLSF	AHLAALVNHESYNFSHRIDHLSFGELVPAI	HESYNFSHRIDHLSFGELVPAIINPLDGTE	S	H	R	S	F	G	0	1	0	1	0	0	0	0	2	1	1	0	0	1	0	1	0	0	0	0	0	0	8		1023.52	H0YHJ8;H0YI58;F8VUZ2;A0A087WU02;Q96RQ1	H0YHJ8	25	32	ERGIC2	Endoplasmic reticulum-Golgi intermediate compartment protein 2	yes	no	3	0.11505	77.072				By MS/MS
HRKIQSSL	SADNRKLSAPVSQKMHRKIQSSLSVNSDIS	APVSQKMHRKIQSSLSVNSDISKKSKVNAV	M	H	R	S	L	S	0	1	0	0	0	1	0	0	1	1	1	1	0	0	0	2	0	0	0	0	0	0	8		967.556	C9J784;H7C4B9;H7BZY3;J3KN13;A0A087X231;Q9P1T7	C9J784	77	84	MDFIC	MyoD family inhibitor domain-containing protein	yes	no	2	0.074275	101.41
HRKPPSSL	AKAQELIQATNQILSHRKPPSSLGMTPAPV	ATNQILSHRKPPSSLGMTPAPVPTSLGLPP	S	H	R	S	L	G	0	1	0	0	0	0	0	0	1	0	1	1	0	0	2	2	0	0	0	0	0	0	8		920.519	Q9H7N4	Q9H7N4	1137	1144	SCAF1	Splicing factor, arginine/serine-rich 19	yes	yes	2;3	0.095424	94.114
HRLLQRSL	MSGPEPGSPYPNTWHHRLLQRSLVLFSVGV	PYPNTWHHRLLQRSLVLFSVGVVLALVLNL	H	H	R	S	L	V	0	2	0	0	0	1	0	0	1	0	3	0	0	0	0	1	0	0	0	0	0	0	8		1021.61	C9JSG8;O15503	C9JSG8	82	89	INSIG1	Insulin-induced gene protein;Insulin-induced gene 1 protein	yes	no	3	0.063126	96.948
HRLQGSEL	SFQQWQVAERVLQQEHRLQGSELSLVPHYD	ERVLQQEHRLQGSELSLVPHYDILEPEELA	E	H	R	E	L	S	0	1	0	0	0	1	1	1	1	0	2	0	0	0	0	1	0	0	0	0	0	0	8		938.493	F8W8G7;E9PPE7;E9PK67;E9PNI7;Q53GL7	F8W8G7	149	156	PARP10	Poly [ADP-ribose] polymerase 10	yes	no	2	0.055575	125.81				By MS/MS	By matching
HRVFPNGL	SLAGGADLENKVITVHRVFPNGLASQEGTI	ENKVITVHRVFPNGLASQEGTIQKGNEVLS	V	H	R	G	L	A	0	1	1	0	0	0	0	1	1	0	1	0	0	1	1	0	0	0	0	1	0	0	8		938.509	H0YLH9;Q14005	H0YLH9	446	453	IL16	Pro-interleukin-16;Interleukin-16	yes	no	2	0.05101	117.6
HRVLHRDL	SYLFQLLQGLAFCHSHRVLHRDLKPQNLLI	GLAFCHSHRVLHRDLKPQNLLINTEGAIKL	S	H	R	D	L	K	0	2	0	1	0	0	0	0	2	0	2	0	0	0	0	0	0	0	0	1	0	0	8		1044.59	E7ESI2;G3V5T9;P24941	E7ESI2	95	102	CDK2	Cyclin-dependent kinase 2	yes	no	3	0.08703	96.668				By matching	By MS/MS
HRVSHSDL	PECARVFASPLRLQSHRVSHSDLKPFTCGA	SPLRLQSHRVSHSDLKPFTCGACGKAFKRS	S	H	R	D	L	K	0	1	0	1	0	0	0	0	2	0	1	0	0	0	0	2	0	0	0	1	0	0	8		949.473	Q9UK33	Q9UK33	110	117	ZNF580	Zinc finger protein 580	yes	yes	2	0.046734	121.85				By MS/MS	By MS/MS
HRVTTISM	LTQPWRLHVNMGTTLHRVTTISMARCTLTL	VNMGTTLHRVTTISMARCTLTLLKTMLTEL	L	H	R	S	M	A	0	1	0	0	0	0	0	0	1	1	0	0	1	0	0	1	2	0	0	1	0	0	8		943.491	Q69YN4;H0YBN5	Q69YN4	998	1005	KIAA1429	Protein virilizer homolog	yes	no	2	0.037798	126.28				By MS/MS	By MS/MS
HRVVHRDL	DMMFQLLRGLDFLHSHRVVHRDLKPQNILV	GLDFLHSHRVVHRDLKPQNILVTSSGQIKL	S	H	R	D	L	K	0	2	0	1	0	0	0	0	2	0	1	0	0	0	0	0	0	0	0	2	0	0	8		1030.58	Q00534	Q00534	139	146	CDK6	Cyclin-dependent kinase 6	yes	yes	3	0.12358	88.819				By MS/MS	By matching
HRYPGAGV	EQAGQPAVDQGGVNGHRYPGAGVVIKQEQT	DQGGVNGHRYPGAGVVIKQEQTDFAYDSDV	G	H	R	G	V	V	1	1	0	0	0	0	0	2	1	0	0	0	0	0	1	0	0	0	1	1	0	0	8		855.435	B7Z5F4;P43268	B7Z5F4	196	203	ETV4	ETS translocation variant 4	yes	no	2	0.13281	84.359				By MS/MS	By matching
HRYYGESL	WDVAEELKAMLVFAEHRYYGESLPFGDNSF	AMLVFAEHRYYGESLPFGDNSFKDSRHLNF	E	H	R	S	L	P	0	1	0	0	0	0	1	1	1	0	1	0	0	0	0	1	0	0	2	0	0	0	8		1023.48	P42785;E9PR42;E9PL49;E9PLY4;E9PNF7;E9PQB5;E9PL85;E9PNJ1;E9PQN3;E9PKN6;E9PIG4	P42785	122	129	PRCP	Lysosomal Pro-X carboxypeptidase	yes	no	2	0.079667	99.375				By matching	By MS/MS
HRYYGKSL	AELAAERGALLVFAEHRYYGKSLPFGAQST	ALLVFAEHRYYGKSLPFGAQSTQRGHTELL	E	H	R	S	L	P	0	1	0	0	0	0	0	1	1	0	1	1	0	0	0	1	0	0	2	0	0	0	8		1022.53	Q9UHL4;R4GN05;R4GNE8	Q9UHL4	107	114	DPP7	Dipeptidyl peptidase 2	yes	no	2;3	0.048268	120.92				By MS/MS	By MS/MS
HSITHSEV	PVCSRVFEYMSYLQRHSITHSEVKPFECDI	YMSYLQRHSITHSEVKPFECDICGKAFKRA	R	H	S	E	V	K	0	0	0	0	0	0	1	0	2	1	0	0	0	0	0	2	1	0	0	1	0	0	8		908.435	K7EM32;Q9P0T4	K7EM32	105	112	ZNF581	Zinc finger protein 581	yes	no	2	2.0941e-81	239.41				By MS/MS	By MS/MS
HVDAHATL	KVMSQNFTNCHTKIRHVDAHATLNDGVVVQ	NCHTKIRHVDAHATLNDGVVVQVMGLLSNN	R	H	V	T	L	N	2	0	0	1	0	0	0	0	2	0	1	0	0	0	0	0	1	0	0	1	0	0	8		862.43	Q9UN86;D6REX8;D6RBR0;D6RE13;D6RBW8;D6RGJ4;D6RAC7;D6RB17;Q13283;E5RH42;E5RJU8;E5RI46;E5RIF8;E5RIZ6	Q13283	79	86	G3BP2;G3BP1	Ras GTPase-activating protein-binding protein 2;Ras GTPase-activating protein-binding protein 1	no	no	2	0.00087355	158.38
HVFHHSVL	VIFILRKKDGQVTFLHVFHHSVLPWSWWWG	DGQVTFLHVFHHSVLPWSWWWGVKIAPGGM	L	H	V	V	L	P	0	0	0	0	0	0	0	0	3	0	1	0	0	1	0	1	0	0	0	2	0	0	8		974.509	Q9BW60	Q9BW60	141	148	ELOVL1	Elongation of very long chain fatty acids protein 1	yes	yes	2	0.029557	156.22					By MS/MS
HVGTHSSL	QKANLRIRFKPSLFQHVGTHSSLAGKIQKL	FKPSLFQHVGTHSSLAGKIQKLKDKDFGKQ	Q	H	V	S	L	A	0	0	0	0	0	0	0	1	2	0	1	0	0	0	0	2	1	0	0	1	0	0	8		836.414	Q9UQ53;H0YB89;H0YB63;H0YB84	Q9UQ53	368	375	MGAT4B	Alpha-1,3-mannosyl-glycoprotein 4-beta-N-acetylglucosaminyltransferase B	yes	no	2	0.0098529	136.89				By MS/MS	By MS/MS
IEFERKAL	ASKRKAELEAAVRKKIEFERKALHIVEQLL	EAAVRKKIEFERKALHIVEQLLEENITEEF	K	I	E	A	L	H	1	1	0	0	0	0	2	0	0	1	1	1	0	1	0	0	0	0	0	0	0	0	8		1004.57	Q8IXW5	Q8IXW5	52	59	RPAP2	Putative RNA polymerase II subunit B1 CTD phosphatase RPAP2	yes	yes	2	0.051959	93.374				By MS/MS
IGHEHEVL	NDCCYGPLVDCIKHAIGHEHEVLLRDLLLE	VDCIKHAIGHEHEVLLRDLLLEKNLSFLDE	A	I	G	V	L	L	0	0	0	0	0	0	2	1	2	1	1	0	0	0	0	0	0	0	0	1	0	0	8		932.472	A0A2R8Y7J6;H3BS01;Q9Y2V0;H3BNF9;A0A2R8YEZ2;A0A2R8YD89	A0A2R8Y7J6	38	45	C15orf41	Uncharacterized protein C15orf41	yes	no	2	0.059851	108.98				By MS/MS	By matching
IGTFHTSL	QVQCSDYDSDGSHDLIGTFHTSLAQLQAV_	SDGSHDLIGTFHTSLAQLQAV_________	L	I	G	S	L	A	0	0	0	0	0	0	0	1	1	1	1	0	0	1	0	1	2	0	0	0	0	0	8		874.455	Q5JX61;Q5JX60;Q5JX44;Q5JX52;Q5JX45;E7ENH5;A6PVH9;F2Z2V0;B0QZ18;Q99829	Q5JX61	200	207	CPNE1	Copine-1	yes	no	2	0.023598	122.98					By MS/MS
IHSPHGEL	VTNIKTSAKIKSFDLIHSPHGELKAVFLLQ	KIKSFDLIHSPHGELKAVFLLQNNLVELYS	L	I	H	E	L	K	0	0	0	0	0	0	1	1	2	1	1	0	0	0	1	1	0	0	0	0	0	0	8		888.445	Q9UNX4	Q9UNX4	371	378	WDR3	WD repeat-containing protein 3	yes	yes	2	0.053495	114.59				By MS/MS	By MS/MS
ILTTHTTL	PAPQVSTAVVEPYNSILTTHTTLEHSDCAF	VVEPYNSILTTHTTLEHSDCAFMVDNEAIY	S	I	L	T	L	E	0	0	0	0	0	0	0	0	1	1	2	0	0	0	0	0	4	0	0	0	0	0	8		898.512	F5H5D3;Q9BQE3;P68363;Q71U36;P0DPH8;P0DPH7;F8VVB9;F8VQQ4;Q6PEY2;C9JDS9;Q9H853;C9J2C0;Q9NY65;P68366;C9JQ00	F5H5D3	258	265	TUBA1C;TUBA1B;TUBA1A;TUBA3E;TUBA4A;TUBA4B;TUBA8	Tubulin alpha-1C chain;Tubulin alpha-1B chain;Tubulin alpha-1A chain;Tubulin alpha-3E chain;Putative tubulin-like protein alpha-4B;Tubulin alpha-8 chain;Tubulin alpha-4A chain	no	no	2	0.0020129	178.24				By MS/MS	By MS/MS
INAQRNAL	AGGLADCLLYLEFFSINAQRNALAIAANCC	LYLEFFSINAQRNALAIAANCCQSITPDEF	S	I	N	A	L	A	2	1	2	0	0	1	0	0	0	1	1	0	0	0	0	0	0	0	0	0	0	0	8		898.498	Q14669	Q14669	575	582	TRIP12	E3 ubiquitin-protein ligase TRIP12	yes	yes	2	0.0012214	153.88				By MS/MS	By MS/MS
IPAQHITL	HSAYSETFLLPHLKDIPAQHITLFLKYLYF	LLPHLKDIPAQHITLFLKYLYFLYLKCSEN	D	I	P	T	L	F	1	0	0	0	0	1	0	0	1	2	1	0	0	0	1	0	1	0	0	0	0	0	8		891.518	Q9H8H0	Q9H8H0	608	615	NOL11	Nucleolar protein 11	yes	yes	2	0.011457	136.33				By MS/MS	By MS/MS
IPHIHKSL	ELDSLIKATIAGGGVIPHIHKSLIGKKGQQ	TIAGGGVIPHIHKSLIGKKGQQKTV_____	V	I	P	S	L	I	0	0	0	0	0	0	0	0	2	2	1	1	0	0	1	1	0	0	0	0	0	0	8		943.56	P0C0S5;Q71UI9	P0C0S5	111	118	H2AFZ;H2AFV	Histone H2A.Z;Histone H2A.V	yes	no	2	0.0065859	143.11				By MS/MS	By MS/MS
IPIVHRVL	IRVGEIVVFRIEGREIPIVHRVLKIHEKQN	FRIEGREIPIVHRVLKIHEKQNGHIKFLTK	E	I	P	V	L	K	0	1	0	0	0	0	0	0	1	2	1	0	0	0	1	0	0	0	0	2	0	0	8		945.612	H0YNX5;H0YNG3;P0C7V7;P67812;H0YNA5	H0YNX5	66	73	SEC11A;SEC11B	Signal peptidase complex catalytic subunit SEC11;Putative signal peptidase complex catalytic subunit SEC11B;Signal peptidase complex catalytic subunit SEC11A;Signal peptidase I	yes	no	2	0.082201	113.08				By MS/MS	By MS/MS
IPMIHAVL	LGAAETGSGKTLAFAIPMIHAVLQWQKRNA	GKTLAFAIPMIHAVLQWQKRNAAPPPSNTE	A	I	P	V	L	Q	1	0	0	0	0	0	0	0	1	2	1	0	1	0	1	0	0	0	0	1	0	0	8		892.52	G3V529;Q9GZR7	G3V529	206	213	DDX24	ATP-dependent RNA helicase DDX24	yes	no	2	0.03528	127.53				By MS/MS	By MS/MS
IPVEHQVL	FIPVKPCFYQNFSDEIPVEHQVLVKRIYRL	YQNFSDEIPVEHQVLVKRIYRLWMFYCATL	E	I	P	V	L	V	0	0	0	0	0	1	1	0	1	1	1	0	0	0	1	0	0	0	0	2	0	0	8		933.528	K7EJJ4;C9JWM2;Q969E2	K7EJJ4	29	36	SCAMP4	Secretory carrier-associated membrane protein 4	yes	no	2	0.064768	105.04				By MS/MS	By MS/MS
IPVVHQLL	ETPKTAGLRPMETKDIPVVHQLLTRYLKQF	RPMETKDIPVVHQLLTRYLKQFHLTPVMSQ	D	I	P	L	L	T	0	0	0	0	0	1	0	0	1	1	2	0	0	0	1	0	0	0	0	2	0	0	8		917.57	P30419	P30419	346	353	NMT1	Glycylpeptide N-tetradecanoyltransferase 1	yes	yes	2	0.055261	112.66				By MS/MS
IQILHQVL	PYPSGADVPFGPPLDIQILHQVLDLQIAIE	PFGPPLDIQILHQVLDLQIAIENITASYDN	D	I	Q	V	L	D	0	0	0	0	0	2	0	0	1	2	2	0	0	0	0	0	0	0	0	1	0	0	8		962.591	K7EQ23;O15118	K7EQ23	198	205	NPC1	Niemann-Pick C1 protein	yes	no	2	0.040206	125.08				By MS/MS
IQIPHIAL	TWTLQLMGLCFMYSGIQIPHIALAIIIIAL	LCFMYSGIQIPHIALAIIIIALCTKNLEHP	G	I	Q	A	L	A	1	0	0	0	0	1	0	0	1	3	1	0	0	0	1	0	0	0	0	0	0	0	8		903.554	O14524	O14524	296	303	TMEM194A	Transmembrane protein 194A	yes	yes	2	0.081171	98.807
IQLPHTLL	______________________________	______________________________	N	I	Q	L	L	S	0	0	0	0	0	1	0	0	1	1	3	0	0	0	1	0	1	0	0	0	0	0	8		933.565	E5RHP5;P33991	E5RHP5	4	11	MCM4	DNA replication licensing factor MCM4	yes	no	2	0.0066119	143.02					By matching
IQVVREEL	KERLFESMLSECRDAIQVVREELKPDQKQR	LSECRDAIQVVREELKPDQKQRDYILEGEP	A	I	Q	E	L	K	0	1	0	0	0	1	2	0	0	1	1	0	0	0	0	0	0	0	0	2	0	0	8		984.56	Q9UHB9	Q9UHB9	348	355	SRP68	Signal recognition particle subunit SRP68	yes	yes	2	0.0080025	138.33				By MS/MS
IRAKKRVL	QSVRIYIRAAELETDIRAKKRVLRKALEHV	AAELETDIRAKKRVLRKALEHVPNSVRLWK	D	I	R	V	L	R	1	2	0	0	0	0	0	0	0	1	1	2	0	0	0	0	0	0	0	1	0	0	8		982.676	O94906	O94906	386	393	PRPF6	Pre-mRNA-processing factor 6	yes	yes	3	0.067129	104.21				By MS/MS	By matching
IRHEPLAK	SPEIALNCGIMLRECIRHEPLAKIILWSEQ	GIMLRECIRHEPLAKIILWSEQFYDFFRYV	C	I	R	A	K	I	1	1	0	0	0	0	1	0	1	1	1	1	0	0	1	0	0	0	0	0	0	0	8		962.566	A0A087X0K1;Q9Y376;B7ZBJ5;B7ZBJ4;Q5TAW7;Q9H9S4	A0A087X0K1	151	158	CAB39;CAB39L	Calcium-binding protein 39;Calcium-binding protein 39-like	yes	no	3	0.1158	88.921
IRHFPNEF	LLLGFNKRAIDKCWKIRHFPNEFIVETKIC	AIDKCWKIRHFPNEFIVETKICQE______	K	I	R	E	F	I	0	1	1	0	0	0	1	0	1	1	0	0	0	2	1	0	0	0	0	0	0	0	8		1058.53	O43736	O43736	247	254	ITM2A	Integral membrane protein 2A	yes	yes	2	0.00025508	166.68
IRIGHVGM	GGTVLNISKSGSCSAIRIGHVGMQIEHIIE	KSGSCSAIRIGHVGMQIEHIIENIVAVTKG	A	I	R	G	M	Q	0	1	0	0	0	0	0	2	1	2	0	0	1	0	0	0	0	0	0	1	0	0	8		881.491	J3QSV6;O76021;I3L3U9	J3QSV6	214	221	RSL1D1	Ribosomal L1 domain-containing protein 1	yes	no	2	0.069318	103.28				By MS/MS	By matching
IRIKPLKL	NIPSVNAKLKVVKHLIRIKPLKLPQGLPAE	LKVVKHLIRIKPLKLPQGLPAEENMSNTCL	L	I	R	K	L	P	0	1	0	0	0	0	0	0	0	2	2	2	0	0	1	0	0	0	0	0	0	0	8		979.691	Q8TCC3	Q8TCC3	117	124	MRPL30	39S ribosomal protein L30, mitochondrial	yes	yes	3	0.074275	101.41				By MS/MS
IRNAMGSL	SVLENLPGVDPNNEAIRNAMGSLASQATKD	VDPNNEAIRNAMGSLASQATKDGKKDKKEE	A	I	R	S	L	A	1	1	1	0	0	0	0	1	0	1	1	0	1	0	0	1	0	0	0	0	0	0	8		860.454	Q5VWC4;P55036;H0Y561;H0Y3Y9	Q5VWC4	355	362	PSMD4	26S proteasome non-ATPase regulatory subunit 4	yes	no	2	0.079667	99.375				By MS/MS	By matching
IRNIGKTL	______________________________	______________________________	N	I	R	T	L	V	0	1	1	0	0	0	0	1	0	2	1	1	0	0	0	0	1	0	0	0	0	0	8		913.571	D6RAS7;H0Y8L7;D6RB09;E9PFI5;H0Y9Y4;D6RG13;D6RAT0;P61247;D6RGE0;D6RI02;D6RED7	D6RAS7	4	11	RPS3A	40S ribosomal protein S3a	yes	no	2;3	0.042428	137.18				By MS/MS	By MS/MS
IRQDRDAL	YGNRTECRNPQELESIRQDRDALHMEGLIV	NPQELESIRQDRDALHMEGLIVRERILGAD	S	I	R	A	L	H	1	2	0	2	0	1	0	0	0	1	1	0	0	0	0	0	0	0	0	0	0	0	8		985.53	Q9UK73;H3BT12	Q9UK73	317	324	FEM1B	Protein fem-1 homolog B	yes	no	2	0.057326	111.01				By MS/MS	By MS/MS
IRVGHAVL	LHDERVLVAFGQRDGIRVGHAVLAINGMDV	AFGQRDGIRVGHAVLAINGMDVNGRYTADG	G	I	R	V	L	A	1	1	0	0	0	0	0	1	1	1	1	0	0	0	0	0	0	0	0	2	0	0	8		863.534	G3V1A0;G5EA23;E9PQE8;J3KP27;E9PN70;Q9Y296	G3V1A0	57	64	TRAPPC4	Trafficking protein particle complex subunit 4	yes	no	1;2	0.017837	134.12				By MS/MS	By matching
IRVYTKAL	MKICNEILTSPCSPEIRVYTKALSSLELSS	TSPCSPEIRVYTKALSSLELSSHLAKDLLV	E	I	R	A	L	S	1	1	0	0	0	0	0	0	0	1	1	1	0	0	0	0	1	0	1	1	0	0	8		962.591	Q9BPX3	Q9BPX3	847	854	NCAPG	Condensin complex subunit 3	yes	yes	2	0.13203	84.568				By MS/MS	By matching
KPMAHSEL	ATDEIKREIIHQLSIKPMAHSELVKSLPED	IIHQLSIKPMAHSELVKSLPEDENKETGME	I	K	P	E	L	V	1	0	0	0	0	0	1	0	1	0	1	1	1	0	1	1	0	0	0	0	0	0	8		911.453	Q8IWV8	Q8IWV8	789	796	UBR2	E3 ubiquitin-protein ligase UBR2	yes	yes	2	0.082097	98.457				By MS/MS	By matching
KRFEQKGF	IKPDGVQRGLVGEIIKRFEQKGFRLVAMKF	GLVGEIIKRFEQKGFRLVAMKFLRASEEHL	I	K	R	G	F	R	0	1	0	0	0	1	1	1	0	0	0	2	0	2	0	0	0	0	0	0	0	0	8		1038.56	F6XY72;E5RHP0;E7ERL0;J3KPD9;Q32Q12;O60361;P22392;P15531;C9K028	F6XY72	26	33	NME2;NME1;NME1-NME2;NME2P1	Nucleoside diphosphate kinase;Putative nucleoside diphosphate kinase;Nucleoside diphosphate kinase B;Nucleoside diphosphate kinase A	yes	no	2;3	0.0039069	152.47
KRKYGKSL	VSRSEVDMLKIRSEFKRKYGKSLYYYIQQD	LKIRSEFKRKYGKSLYYYIQQDTKGDYQKA	F	K	R	S	L	Y	0	1	0	0	0	0	0	1	0	0	1	3	0	0	0	1	0	0	1	0	0	0	8		978.597	P07355;A6NMY6	P07355	308	315	ANXA2;ANXA2P2	Annexin A2;Putative annexin A2-like protein	yes	no	3	0.051992	110.12
KRLKESLR	SANPIIYFFVGSLRKKRLKESLRVILQRAL	FVGSLRKKRLKESLRVILQRALADKPEVGR	K	K	R	L	R	V	0	2	0	0	0	0	1	0	0	0	2	2	0	0	0	1	0	0	0	0	0	0	8		1028.65	P35410	P35410	323	330	MAS1L	Mas-related G-protein coupled receptor MRG	yes	yes	2	0.13018	85.064
KRNLPLKL	DILIGLLSRIVTLRAKRNLPLKLLIMSATL	RIVTLRAKRNLPLKLLIMSATLRVEDFTQN	A	K	R	K	L	L	0	1	1	0	0	0	0	0	0	0	3	2	0	0	1	0	0	0	0	0	0	0	8		980.649	F5H3Y4;Q8IY37	F5H3Y4	184	191	DHX37	Probable ATP-dependent RNA helicase DHX37	yes	no	3	0.082209	95.541
KRYKSIVK	LTAPQGNVDLVRFTEKRYKSIVKYKTAFYS	DLVRFTEKRYKSIVKYKTAFYSFYL_____	E	K	R	V	K	Y	0	1	0	0	0	0	0	0	0	1	0	3	0	0	0	1	0	0	1	1	0	0	8		1020.64	A0A087WVN4;P14324;A0A087X090	A0A087WVN4	257	264	FDPS	Farnesyl pyrophosphate synthase	yes	no	3	0.061207	97.635
LDATHQQL	FGMLFGSQPGLYLSALDATHQQLTPSQELD	PGLYLSALDATHQQLTPSQELDDLIDSQKN	A	L	D	Q	L	T	1	0	0	1	0	2	0	0	1	0	2	0	0	0	0	0	1	0	0	0	0	0	8		924.466	Q9Y2X9	Q9Y2X9	752	759	ZNF281	Zinc finger protein 281	yes	yes	2	0.046947	121.74				By MS/MS	By MS/MS
LEAQHKEL	SEAELQRRHEQMKKNLEAQHKELEEKRRQF	HEQMKKNLEAQHKELEEKRRQFEDEKANWE	N	L	E	E	L	E	1	0	0	0	0	1	2	0	1	0	2	1	0	0	0	0	0	0	0	0	0	0	8		966.513	Q5JXL7;A0A0U1RRM2;G3V1Q4;E7ES33;E7EPK1;Q16181	Q5JXL7	41	48	DKFZp586I031;SEPT7	Septin-7	yes	no	2	0.07884	109.11				By MS/MS	By MS/MS
LEAQHQAL	LVPPPNQEAQEAVTRLEAQHQALVTLWHQL	AQEAVTRLEAQHQALVTLWHQLHVDMKSLL	R	L	E	A	L	V	2	0	0	0	0	2	1	0	1	0	2	0	0	0	0	0	0	0	0	0	0	0	8		908.472	Q15149	Q15149	1009	1016	PLEC	Plectin	yes	yes	2	0.054392	113.5				By MS/MS	By MS/MS
LEAQHRSL	KRKHAVLCQQKLEQKLEAQHRSLQRTLNEL	QQKLEQKLEAQHRSLQRTLNELKEYQKQHD	K	L	E	S	L	Q	1	1	0	0	0	1	1	0	1	0	2	0	0	0	0	1	0	0	0	0	0	0	8		952.509	A0A075B7B2;Q96AE7	A0A075B7B2	23	30	TTC17	Tetratricopeptide repeat protein 17	yes	no	2	0.13725	83.168				By MS/MS
LEFQREAI	RFEQQLAQTDGTLSTLEFQREAIENATTNA	TDGTLSTLEFQREAIENATTNAEVLRTMEL	T	L	E	A	I	E	1	1	0	0	0	1	2	0	0	1	1	0	0	1	0	0	0	0	0	0	0	0	8		1004.53	E9PQI5;E9PQ80;E9PSI1;Q9BY43	E9PQI5	129	136	CHMP4A	Charged multivesicular body protein 4a	yes	no	2	0.050411	126.28				By MS/MS	By matching
LELKENVH	EEVQSHAFNGTTLTSLELKENVHLEKMHNG	NGTTLTSLELKENVHLEKMHNGAFRGATGP	S	L	E	V	H	L	0	0	1	0	0	0	2	0	1	0	2	1	0	0	0	0	0	0	0	1	0	0	8		980.529	R4GN57;E7EQB5;E7ESK4;E7ENI1;P22888	R4GN57	177	184	LHCGR	Lutropin-choriogonadotropic hormone receptor	yes	no	2	0.12478	86.512				By MS/MS	By matching
LENGKETL	RAYLEGECVEWLRRYLENGKETLQRADPPK	VEWLRRYLENGKETLQRADPPKTHVTHHPI	Y	L	E	T	L	Q	0	0	1	0	0	0	2	1	0	0	2	1	0	0	0	0	1	0	0	0	0	0	8		902.471	P30485;A0A140TA14;P30461;P30481;A0A140TA11;A0A140T9Y5;P30495;P30492;P18465;A0A140T9H3;A0A140T997;Q29718;P30493;P30487;A0A140T9A9;P30484;A0A140TA05;A0A140T9G0;A0A1W2PP77;A0A140T9L3;A0A140T9E1;A0A140T9X6;A0A140T9W7;A0A140T9W3;A0A140T9D9;A0A140T9C2;A0A140T93	Q04826	196	203	HLA-B;HLA-H;HLA-A;HLA-C;HLA-F	HLA class I histocompatibility antigen, B-47 alpha chain;HLA class I histocompatibility antigen, B-13 alpha chain;HLA class I histocompatibility antigen, B-44 alpha chain;HLA class I histocompatibility antigen, B-56 alpha chain;HLA class I histocompatibil	no	no	1	0.058938	109.71
LETEHKAL	KQSRDISTLNSGKKSLETEHKALTSEIALL	LNSGKKSLETEHKALTSEIALLQSRLKTEG	S	L	E	A	L	T	1	0	0	0	0	0	2	0	1	0	2	1	0	0	0	0	1	0	0	0	0	0	8		939.503	B7Z4L4;P04843	B7Z4L4	347	354	RPN1	Dolichyl-diphosphooligosaccharide--protein glycosyltransferase subunit 1	yes	no	2	0.01309	135.77				By MS/MS	By MS/MS
LIQRNPQL	ELQLRSLTEILKGGVLIQRNPQLCYQDTIL	EILKGGVLIQRNPQLCYQDTILWKDIFHKN	V	L	I	Q	L	C	0	1	1	0	0	2	0	0	0	1	2	0	0	0	1	0	0	0	0	0	0	0	8		980.577	F5H1T4;J3QLU9;P04626	F5H1T4	124	131	ERBB2	Receptor protein-tyrosine kinase;Receptor tyrosine-protein kinase erbB-2	yes	no	2	0.075838	100.82
LLQMELLL	EKLCIYTDNSIRPEELLQMELLLVNKLKWN	NSIRPEELLQMELLLVNKLKWNLAAMTPHD	E	L	L	L	L	V	0	0	0	0	0	1	1	0	0	0	5	0	1	0	0	0	0	0	0	0	0	0	8		971.573	P24385	P24385	137	144	CCND1	G1/S-specific cyclin-D1	yes	yes	2	0.096331	94.163				By matching
LNGNHSVL	RSASMVGTHREDSVSLNGNHSVLSSTVTTS	HREDSVSLNGNHSVLSSTVTTSSTDLNHKT	S	L	N	V	L	S	0	0	2	0	0	0	0	1	1	0	2	0	0	0	0	1	0	0	0	1	0	0	8		852.445	B4DGI9;Q99081;B4DZP2;H0YNP8;F5GY10	B4DGI9	496	503	TCF12	Transcription factor 12	yes	no	2	0.037947	126.2				By MS/MS
LNLRNPQI	TATASSSIREDIVRCLNLRNPQITCTGFDR	REDIVRCLNLRNPQITCTGFDRPNLYLEVR	C	L	N	Q	I	T	0	1	2	0	0	1	0	0	0	1	2	0	0	0	1	0	0	0	0	0	0	0	8		966.561	Q14191	Q14191	718	725	WRN	Werner syndrome ATP-dependent helicase	yes	yes	2	0.076048	100.74
LNVLHSEL	REQRWLDEQQQIMESLNVLHSELKNKVETF	QQQIMESLNVLHSELKNKVETFSESRIFNE	S	L	N	E	L	K	0	0	1	0	0	0	1	0	1	0	3	0	0	0	0	1	0	0	0	1	0	0	8		923.508	D6RHD3;Q9BS16;D6RC76	D6RHD3	109	116	CENPK	Centromere protein K	yes	no	2	0.0065859	163.84				By MS/MS	By MS/MS
LPAEHGVL	LLLVPAMYSSDTRGSLPAEHGVLSRQLRAL	SSDTRGSLPAEHGVLSRQLRALPSEDPYQL	S	L	P	V	L	S	1	0	0	0	0	0	1	1	1	0	2	0	0	0	1	0	0	0	0	1	0	0	8		834.46	O43889	O43889	255	262	CREB3	Cyclic AMP-responsive element-binding protein 3;Processed cyclic AMP-responsive element-binding protein 3	yes	yes	2	0.10366	92.191				By MS/MS	By matching
LPASHMEL	VCFLPGTLALGVYHGLPASHMELAQELMET	ALGVYHGLPASHMELAQELMETCYQMNRQM	G	L	P	E	L	A	1	0	0	0	0	0	1	0	1	0	2	0	1	0	1	1	0	0	0	0	0	0	8		896.443	H0YG20;Q9UKM7;H0YI64	H0YG20	505	512	MAN1B1	alpha-1,2-Mannosidase;Endoplasmic reticulum mannosyl-oligosaccharide 1,2-alpha-mannosidase	yes	no	2	0.044218	123.1				By MS/MS	By MS/MS
LPFIHHEL	GTFDSPARLGIPGEALPFIHHELSALEAAT	LGIPGEALPFIHHELSALEAATRVGAVTPA	A	L	P	E	L	S	0	0	0	0	0	0	1	0	2	1	2	0	0	1	1	0	0	0	0	0	0	0	8		1004.54	Q9UJX0	Q9UJX0	345	352	OSGIN1	Oxidative stress-induced growth inhibitor 1	yes	yes	2	0.00011289	152.78					By MS/MS
LPFSHLIL	IDLKNQMVLLQGGEALPFSHLILATGSTGP	LLQGGEALPFSHLILATGSTGPFPGKFNEV	A	L	P	I	L	A	0	0	0	0	0	0	0	0	1	1	3	0	0	1	1	1	0	0	0	0	0	0	8		938.559	Q9BRQ8	Q9BRQ8	100	107	AIFM2	Apoptosis-inducing factor 2	yes	yes	2	0.038284	126.04				By MS/MS	By MS/MS
LPLTHFEL	GGMDIQKQEVREAVELPLTHFELYKQIGID	EVREAVELPLTHFELYKQIGIDPPRGVLMY	E	L	P	E	L	Y	0	0	0	0	0	0	1	0	1	0	3	0	0	1	1	0	1	0	0	0	0	0	8		968.533	P43686	P43686	183	190	PSMC4	26S protease regulatory subunit 6B	yes	yes	2	0.0064527	168.82				By MS/MS	By MS/MS
LPNIHPEL	LNQLLKGVTIASGGVLPNIHPELLAKKRGS	TIASGGVLPNIHPELLAKKRGSKGKLEAII	V	L	P	E	L	L	0	0	1	0	0	0	1	0	1	1	2	0	0	0	2	0	0	0	0	0	0	0	8		931.513	D6RCF2;O75367	D6RCF2	106	113	H2AFY	Histone H2A;Core histone macro-H2A.1	yes	no	2	0.0002147	167.24				By MS/MS	By MS/MS
LPTSHTYL	SKEAKKPNIINFDTSLPTSHTYLGADMEEF	IINFDTSLPTSHTYLGADMEEFHGRTLHDD	S	L	P	Y	L	G	0	0	0	0	0	0	0	0	1	0	2	0	0	0	1	1	2	0	1	0	0	0	8		930.481	A0A1W2PPJ5;Q96SW2;J3QT51;J3QT87	A0A1W2PPJ5	53	60	CRBN	Protein cereblon	yes	no	2	0.095446	94.401				By matching	By MS/MS
LPVTHTEI	SFSDALLSIIATVMILPVTHTEISPEQWTK	IIATVMILPVTHTEISPEQWTKAAPWK___	I	L	P	E	I	S	0	0	0	0	0	0	1	0	1	1	1	0	0	0	1	0	2	0	0	1	0	0	8		908.497	D6RCD9;D6RHV8;D6RAU7;D6RIZ2;Q9BSA9	D6RCD9	53	60	TMEM175	Transmembrane protein 175	yes	no	2	0.11346	99.919				By MS/MS	By matching
LQAERRAL	RKTACSLDARTETLLLQAERRALCACWPAG	ARTETLLLQAERRALCACWPAGH_______	L	L	Q	A	L	C	2	2	0	0	0	1	1	0	0	0	2	0	0	0	0	0	0	0	0	0	0	0	8		955.556	Q5BLP8	Q5BLP8	80	87	C4orf48	Neuropeptide-like protein C4orf48	yes	yes	2	0.093691	94.874					By matching
LQAQRENL	IVYICGPLEMLHEILLQAQRENLTNGDYVF	EMLHEILLQAQRENLTNGDYVFFYLDVFGE	L	L	Q	N	L	T	1	1	1	0	0	2	1	0	0	0	2	0	0	0	0	0	0	0	0	0	0	0	8		970.52	P20594	P20594	238	245	NPR2	Atrial natriuretic peptide receptor 2	yes	yes	2	0.036104	127.12
LQAQRNEL	ELQLIVNDKSQNLRRLQAQRNELNAKVRLL	KSQNLRRLQAQRNELNAKVRLLREELQLLQ	R	L	Q	E	L	N	1	1	1	0	0	2	1	0	0	0	2	0	0	0	0	0	0	0	0	0	0	0	8		970.52	P62195;J3QSE0;J3QLH6;J3KRP2;J3QSA9;J3QQM1	P62195	45	52	PSMC5	26S protease regulatory subunit 8	yes	no	2	0.051583	116.9				By MS/MS	By matching
LQENKQLL	PAEFRAAQLQGLGRFLQENKQLLHDALAQD	LQGLGRFLQENKQLLHDALAQDLHKSAFES	F	L	Q	L	L	H	0	0	1	0	0	2	1	0	0	0	3	1	0	0	0	0	0	0	0	0	0	0	8		984.56	A0A087WUF8;A0A087X192;Q9BUJ8;A0A087X2D4;P43353	A0A087WUF8	37	44	ALDH3B1	Aldehyde dehydrogenase family 3 member B1	yes	no	2	0.057291	111.04					By MS/MS
LQMLHTIL	SVLEEKAMKPVETHSLQMLHTILSTGSPLK	KPVETHSLQMLHTILSTGSPLKAQSYEYVY	S	L	Q	I	L	S	0	0	0	0	0	1	0	0	1	1	3	0	1	0	0	0	1	0	0	0	0	0	8		967.552	Q86V21	Q86V21	401	408	AACS	Acetoacetyl-CoA synthetase	yes	yes	2	0.075127	90.862
LQNAHGEL	ELTEALQKREVLETELQNAHGELKSTLRQL	REVLETELQNAHGELKSTLRQLQELRDVLQ	E	L	Q	E	L	K	1	0	1	0	0	1	1	1	1	0	2	0	0	0	0	0	0	0	0	0	0	0	8		880.44	Q5T9S2;E9PFB9;J3KP97;Q5T9S5	Q5T9S2	626	633	CCDC18	Coiled-coil domain-containing protein 18	yes	no	2	0.073536	101.69				By MS/MS	By matching
LQNEHRVL	IQHLTEKSLYNQRLRLQNEHRVLRQALRQK	LYNQRLRLQNEHRVLRQALRQKHQEAQQAC	R	L	Q	V	L	R	0	1	1	0	0	1	1	0	1	0	2	0	0	0	0	0	0	0	0	1	0	0	8		1007.55	A0A1W2PRQ8;Q9BY27;Q14129	A0A1W2PRQ8	85	92	DGCR6L;DGCR6	Protein DGCR6L;Protein DGCR6	yes	no	2;3	0.044098	125.58				By MS/MS	By MS/MS
LQRIHAEI	VKKVEKKRETSMDSRLQRIHAEIKNSLKID	ETSMDSRLQRIHAEIKNSLKIDNLDVNRCI	R	L	Q	E	I	K	1	1	0	0	0	1	1	0	1	2	1	0	0	0	0	0	0	0	0	0	0	0	8		978.561	O75475	O75475	352	359	PSIP1	PC4 and SFRS1-interacting protein	yes	yes	2	0.0078546	138.83				By MS/MS	By MS/MS
LQRLPLAL	DGTCTLCENALQEGTLQRLPLALTNWRAQG	NALQEGTLQRLPLALTNWRAQGSGCQRHVT	T	L	Q	A	L	T	1	1	0	0	0	1	0	0	0	0	4	0	0	0	1	0	0	0	0	0	0	0	8		922.596	A0A1W2PR25;P14222	A0A1W2PR25	85	92	PRF1	Perforin-1	yes	no	2	0.10179	92.692
LQTTRQEL	EWDAVMLHSFTLRQQLQTTRQELSHALYQH	SFTLRQQLQTTRQELSHALYQHDAACRVIA	Q	L	Q	E	L	S	0	1	0	0	0	2	1	0	0	0	2	0	0	0	0	0	2	0	0	0	0	0	8		987.535	Q9UMS4;F5H2I0;F5GY56	Q9UMS4	96	103	PRPF19	Pre-mRNA-processing factor 19	yes	no	2	0.0078684	138.78				By MS/MS	By MS/MS
LQVPRSGL	EAYNPSDGTWLRLADLQVPRSGLAGCVVGG	TWLRLADLQVPRSGLAGCVVGGLLYAVGGR	D	L	Q	G	L	A	0	1	0	0	0	1	0	1	0	0	2	0	0	0	1	1	0	0	0	1	0	0	8		868.513	K7EPZ3;Q14145	K7EPZ3	18	25	KEAP1	Kelch-like ECH-associated protein 1	yes	no	2	0.0009355	157.58				By MS/MS	By MS/MS
LQVPSAVR	PAFTVWCGSFQVTTGLQVPSAVRCLQKRGS	SFQVTTGLQVPSAVRCLQKRGSATSSSNTS	G	L	Q	V	R	C	1	1	0	0	0	1	0	0	0	0	1	0	0	0	1	1	0	0	0	2	0	0	8		868.513	M0QY68;Q9BTV5	M0QY68	102	109	FSD1	Fibronectin type III and SPRY domain-containing protein 1	yes	no	2	0.051881	116.54
LRDRPLLL	ESSGMTEHQDRALTLLRDRPLLLSHSHSPT	QDRALTLLRDRPLLLSHSHSPTLCRAVCQL	L	L	R	L	L	S	0	2	0	1	0	0	0	0	0	0	4	0	0	0	1	0	0	0	0	0	0	0	8		994.629	A0A0B4J1S1;A0A087X2I7;P33076	A0A0B4J1S1	598	605	CIITA	MHC class II transactivator	yes	no	2	0.048268	120.92				By matching	By MS/MS
LRFNGRVL	DDNMLKNIELFDKLSLRFNGRVLFIKDVIG	ELFDKLSLRFNGRVLFIKDVIGDEICCWSF	S	L	R	V	L	F	0	2	1	0	0	0	0	1	0	0	2	0	0	1	0	0	0	0	0	1	0	0	8		973.582	Q9H3F6;F5GY15;F5GWK6;F5H268;B3KVY5;K7EM01;Q13829	Q9H3F6	194	201	KCTD10;TNFAIP1	BTB/POZ domain-containing adapter for CUL3-mediated RhoA degradation protein 3;BTB/POZ domain-containing adapter for CUL3-mediated RhoA degradation protein 2	yes	no	2	0.049953	123.1				By MS/MS	By MS/MS
LRGLHTVL	ADAGEEDLEQQFHYHLRGLHTVLSKLTRKA	EQQFHYHLRGLHTVLSKLTRKANILTNRYK	H	L	R	V	L	S	0	1	0	0	0	0	0	1	1	0	3	0	0	0	0	0	1	0	0	1	0	0	8		907.56	Q9NPA3	Q9NPA3	151	158	MID1IP1	Mid1-interacting protein 1	yes	yes	2	0.091213	95.541				By matching
LRHGALKL	EQDRDVQLSKALSYALRHGALKLGLPMGAD	SKALSYALRHGALKLGLPMGADGFVPLGTL	A	L	R	K	L	G	1	1	0	0	0	0	0	1	1	0	3	1	0	0	0	0	0	0	0	0	0	0	8		906.576	F5H8A0;Q86TN4	F5H8A0	39	46	TRPT1	tRNA 2-phosphotransferase 1	yes	no	3	0.096968	93.992				By matching	By matching
LRHSPRVL	SIVPKLQAITASSANLRHSPRVLVQHCPAR	ITASSANLRHSPRVLVQHCPARTPQRGDEE	N	L	R	V	L	V	0	2	0	0	0	0	0	0	1	0	2	0	0	0	1	1	0	0	0	1	0	0	8		976.593	I3VM54;Q9Y2K7	I3VM54	812	819	KDM2A	Lysine-specific demethylase 2A	yes	no	3	0.0009355	144.12				By MS/MS	By MS/MS
LRLEPLVL	KQKRAARFQHGHSRRLRLEPLVLQMSSLES	QHGHSRRLRLEPLVLQMSSLESSGADPDWQ	R	L	R	V	L	Q	0	1	0	0	0	0	1	0	0	0	4	0	0	0	1	0	0	0	0	1	0	0	8		951.612	A0A0G2JNN3;C9JMY0;A0A087WUE4;Q96PV6	A0A0G2JNN3	376	383	LENG8	Leukocyte receptor cluster member 8	yes	no	2	0.11271	101.69				By MS/MS	By matching
LRLIISEL	YRRTVTEIDEKEYISLRLIISELRNQYVTL	DEKEYISLRLIISELRNQYVTLHDMILKNI	S	L	R	E	L	R	0	1	0	0	0	0	1	0	0	2	3	0	0	0	0	1	0	0	0	0	0	0	8		955.607	A0A087WTV2;B3KQ25;K7ESG5;K9J957;P61289	A0A087WTV2	133	140	PSME3	Proteasome activator complex subunit 3	yes	no	2	0.031455	129.39				By MS/MS	By MS/MS
LRNKGITI	GESHDHDQLNDTALELRNKGITIFAVGVGK	LNDTALELRNKGITIFAVGVGKANQKELEG	E	L	R	T	I	F	0	1	1	0	0	0	0	1	0	2	1	1	0	0	0	0	1	0	0	0	0	0	8		913.571	E9PAL5;A8TX70	E9PAL5	941	948	COL6A5	Collagen alpha-5(VI) chain	yes	no	3	0.10891	90.777
LRQERESL	RRRPPRQDKPPRFRRLRQERESLGLWGPEE	KPPRFRRLRQERESLGLWGPEEEPHLLAGQ	R	L	R	S	L	G	0	2	0	0	0	1	2	0	0	0	2	0	0	0	0	1	0	0	0	0	0	0	8		1029.56	Q5JSZ5;H0Y412	Q5JSZ5	1316	1323	PRRC2B	Protein PRRC2B	yes	no	2	0.10012	93.143				By MS/MS	By matching
LRVEHEKL	DLQDQNQKMMLEQERLRVEHEKLKATDQEK	MMLEQERLRVEHEKLKATDQEKSRKLHELT	R	L	R	K	L	K	0	1	0	0	0	0	2	0	1	0	2	1	0	0	0	0	0	0	0	1	0	0	8		1022.59	P33176	P33176	747	754	KIF5B	Kinesin-1 heavy chain	yes	yes	3	0.088281	96.331				By MS/MS	By matching
LRVTPFIL	DVISSIRNFLIYVALLRVTPFILKKLDSI_	FLIYVALLRVTPFILKKLDSI_________	L	L	R	I	L	K	0	1	0	0	0	0	0	0	0	1	2	0	0	1	1	0	1	0	0	1	0	0	8		957.601	Q8N4H5	Q8N4H5	38	45	TOMM5	Mitochondrial import receptor subunit TOM5 homolog	yes	yes	2	0.10917	90.706				By MS/MS
LRYSAKSL	EKTDHFIFTYTREGNLRYSAKSLFSLVLGF	TYTREGNLRYSAKSLFSLVLGFISDNVDHI	N	L	R	S	L	F	1	1	0	0	0	0	0	0	0	0	2	1	0	0	0	2	0	0	1	0	0	0	8		936.539	A6NL66;E7EP35;Q9Y546	A6NL66	82	89	LRRC42	Leucine-rich repeat-containing protein 42	yes	no	3	0.10271	92.445				By MS/MS	By matching
LSFYMVSI	FSTRPSLETVLFIVVLSFYMVSILGNGIII	TVLFIVVLSFYMVSILGNGIIILVSHTDVH	V	L	S	S	I	L	0	0	0	0	0	0	0	0	0	1	1	0	1	1	0	2	0	0	1	1	0	0	8		958.483	Q8N628	Q8N628	33	40	OR2C3	Olfactory receptor 2C3	yes	yes	2	0.096331	94.163
LSRKSILL	SLSAFWIKIKDDFPLLSRKSILLLLPFTTT	IKDDFPLLSRKSILLLLPFTTTYLCELGFS	L	L	S	L	L	L	0	1	0	0	0	0	0	0	0	1	3	1	0	0	0	2	0	0	0	0	0	0	8		928.607	J3QT35;Q8TCP9	J3QT35	509	516	FAM200A	Protein FAM200A	yes	no	2	0.074613	101.28				By MS/MS	By MS/MS
LTDRKTEL	KERIQQSLSNPLSISLTDRKTELLSGENMD	SNPLSISLTDRKTELLSGENMDLTESHTSN	S	L	T	E	L	L	0	1	0	1	0	0	1	0	0	0	2	1	0	0	0	0	2	0	0	0	0	0	8		974.54	Q8NG31;E9PPJ1	Q8NG31	585	592	CASC5	Protein CASC5	yes	no	2	0.082201	98.418				By MS/MS	By matching
LYRREESL	DMLQAASHYRQNRNSLYRREESLEKEPEYV	YRQNRNSLYRREESLEKEPEYVPWTATSGP	S	L	Y	S	L	E	0	2	0	0	0	0	2	0	0	0	2	0	0	0	0	1	0	0	1	0	0	0	8		1064.56	Q8WUM0	Q8WUM0	749	756	NUP133	Nuclear pore complex protein Nup133	yes	yes	2	0.094477	94.662				By MS/MS	By matching
MEAEHNTL	AAEQRNQILSQQLQQMEAEHNTLRNTVETE	LSQQLQQMEAEHNTLRNTVETEREESKILL	Q	M	E	T	L	R	1	0	1	0	0	0	2	0	1	0	1	0	1	0	0	0	1	0	0	0	0	0	8		943.407	H0Y867;E7EU81;Q14789	H0Y867	170	177	GOLGB1	Golgin subfamily B member 1	yes	no	2	0.093943	94.806				By matching	By MS/MS
MENIHSEM	VQITEARCFYGFQIAMENIHSEMYSLLIDT	FYGFQIAMENIHSEMYSLLIDTYIKDPKER	A	M	E	E	M	Y	0	0	1	0	0	0	2	0	1	1	0	0	2	0	0	1	0	0	0	0	0	0	8		989.395	P31350;A0A286YFD6;C9JXC1	P31350	168	175	RRM2	Ribonucleoside-diphosphate reductase subunit M2	yes	no	2	0.0049326	147.19				By MS/MS	By MS/MS
MEVVHKEL	TAVFNICLQMDKVLDMEVVHKELTNCGLHP	QMDKVLDMEVVHKELTNCGLHPNTLEQLSQ	D	M	E	E	L	T	0	0	0	0	0	0	2	0	1	0	1	1	1	0	0	0	0	0	0	2	0	0	8		983.511	H7C1C1;F8W8A5;Q9NYP3	H7C1C1	492	499	DONSON	Protein downstream neighbor of Son	yes	no	2	0.055575	112.41				By MS/MS	By matching
MFFILLNM	NRVLGPIYFTTFVFFMFFILLNMFLAIIND	FTTFVFFMFFILLNMFLAIINDTYSEVKSD	F	M	F	N	M	F	0	0	1	0	0	0	0	0	0	1	2	0	2	2	0	0	0	0	0	0	0	0	8		1027.52	B4DFN3;Q13563	B4DFN3	86	93	PKD2	Polycystin-2	yes	no	2	0.096375	94.151
MPTVHYEF	LQVSDSTYDEQVAAQMPTVHYEFPNGYNCD	DEQVAAQMPTVHYEFPNGYNCDFGAERLKI	Q	M	P	E	F	P	0	0	0	0	0	0	1	0	1	0	0	0	1	1	1	0	1	0	1	1	0	0	8		1022.45	O96019	O96019	282	289	ACTL6A	Actin-like protein 6A	yes	yes	2	1.443e-08	178.72				By MS/MS	By MS/MS
MRILRRLL	TANARMPEKVTWMRRMRILRRLLRRYRESK	KVTWMRRMRILRRLLRRYRESKKIDRHMYH	R	M	R	L	L	R	0	3	0	0	0	0	0	0	0	1	3	0	1	0	0	0	0	0	0	0	0	0	8		1069.69	J3QR09;J3KTE4;P84098	J3QR09	96	103	RPL19	Ribosomal protein L19;60S ribosomal protein L19	yes	no	3	0.10575	91.626				By matching	By matching
MRLLILAL	______________________________	______________________________	-	M	R	A	L	L	1	1	0	0	0	0	0	0	0	1	4	0	1	0	0	0	0	0	0	0	0	0	8		941.61	Q9UBD3;P47992	Q9UBD3	1	8	XCL2;XCL1	Cytokine SCM-1 beta;Lymphotactin	yes	no	2	0.058294	110.23				By MS/MS	By MS/MS
MRLLPRLL	______________________________	______________________________	-	M	R	L	L	L	0	2	0	0	0	0	0	0	0	0	4	0	1	0	1	0	0	0	0	0	0	0	8		1010.64	C9J3L8;C9J5W0;E9PAL7;C9IZQ1;P43307;C9JBX5	C9J3L8	1	8	SSR1	Translocon-associated protein subunit alpha	yes	no	2;3	1.443e-08	178.72				By MS/MS	By MS/MS
MRLRRLAL	______________________________	______________________________	-	M	R	A	L	F	1	3	0	0	0	0	0	0	0	0	3	0	1	0	0	0	0	0	0	0	0	0	8		1027.64	P30101;F8WBS6;F8WBW5	P30101	1	8	PDIA3	Protein disulfide-isomerase A3	yes	no	3	0.054737	100.37				By MS/MS	By matching
MRVPAQLL	______________________________	______________________________	-	M	R	L	L	G	1	1	0	0	0	1	0	0	0	0	2	0	1	0	1	0	0	0	0	1	0	0	8		926.537	A0A0C4DH67;P0DP09;A0A0G2JQJ0;A0A0C4DH73;A0A0C4DH72;A0A0B4J2D9;A0A087WSZ0;A0A075B7D4;A0A075B6S9;A0A075B6S5;P04432;P01597;P01594;P01593;A0A0G2JRQ6;A0A0C4DH69;A0A075B6S4;A0A075B6H8;P01602;P01599	A0A0C4DH67	1	8	IGKV1-8;IGKV1-12;IGKV1-6;IGKV1D-13;IGKV1D-8;IGKV1OR2-108;IGKV1D-37;IGKV1-27;IGKV1-9;IGKV1D-17;IGKV1D-42;IGKV1-5	Ig kappa chain V-I region Daudi;Ig kappa chain V-I region DEE;Ig kappa chain V-I region AU;Ig kappa chain V-I region AG;Ig kappa chain V-I region HK102;Ig kappa chain V-I region Gal	yes	no	2	0.076238	114.94				By MS/MS	By matching
MRYFYTAM	WGAVALTETWAGSHSMRYFYTAMSRPGRGE	TWAGSHSMRYFYTAMSRPGRGEPRFITVGY	S	M	R	A	M	S	1	1	0	0	0	0	0	0	0	0	0	0	2	1	0	0	1	0	2	0	0	0	8		1081.47	P30485;A0A140TA14;P30461;P30481;A0A140TA11;A0A140T9Y5;P30495;P30492;P18465;A0A140T997;Q29718;P30493;P30484;P30685;P30491;P10319;P18464	P30485	29	36	HLA-B	HLA class I histocompatibility antigen, B-47 alpha chain;HLA class I histocompatibility antigen, B-13 alpha chain;HLA class I histocompatibility antigen, B-44 alpha chain;HLA class I histocompatibility antigen, B-56 alpha chain;HLA class I histocompatibil	no	no	2	0.077515	100.19				By MS/MS	By MS/MS
MRYFYTAV	SGALALTETWACSHSMRYFYTAVSRPGRGE	TWACSHSMRYFYTAVSRPGRGEPHFIAVGY	S	M	R	A	V	S	1	1	0	0	0	0	0	0	0	0	0	0	1	1	0	0	1	0	2	1	0	0	8		1049.5	Q07000;P30508;A0A140T9M5;A0A1W2PRZ0;A0A140T937;A0A140T912;A0A140T930;Q29960;P30501;A0A140T9W2;A0A140T9U0;A0A140T9M0;P04222	Q07000	29	36	HLA-C	HLA class I histocompatibility antigen, Cw-15 alpha chain;HLA class I histocompatibility antigen, Cw-12 alpha chain;HLA class I histocompatibility antigen, Cw-16 alpha chain;HLA class I histocompatibility antigen, Cw-2 alpha chain;HLA class I histocompati	no	no	2	0.051364	117.17				By MS/MS	By matching
NALAHHVL	TFTLGKGTEVVVCAVNALAHHVLNKDLKDI	EVVVCAVNALAHHVLNKDLKDIVGDFRGFY	V	N	A	V	L	N	2	0	1	0	0	0	0	0	2	0	2	0	0	0	0	0	0	0	0	1	0	0	8		873.482	J3QL99;J3QSB6;Q7L5Y1	J3QL99	70	77	ENOSF1	Mitochondrial enolase superfamily member 1	yes	no	2	0.097364	93.885				By matching	By matching
NAVKHLTL	RSPEERMKEFIGIVWNAVKHLTLQLEVQSC	EFIGIVWNAVKHLTLQLEVQSCCVFIPNDS	W	N	A	T	L	Q	1	0	1	0	0	0	0	0	1	0	2	1	0	0	0	0	1	0	0	1	0	0	8		894.529	Q7Z7G8	Q7Z7G8	1062	1069	VPS13B	Vacuolar protein sorting-associated protein 13B	yes	yes	2	0.0090203	137.18					By MS/MS
NDYTHALL	PGGFGGPLYPFPRTVNDYTHALLRHDPLGK	YPFPRTVNDYTHALLRHDPLGKPLLWSPFL	V	N	D	L	L	R	1	0	1	1	0	0	0	0	1	0	2	0	0	0	0	0	1	0	1	0	0	0	8		945.456	Q03014	Q03014	108	115	HHEX	Hematopoietically-expressed homeobox protein HHEX	yes	yes	2	0.068089	103.75				By matching	By MS/MS
NEMEHQTL	SLSELCEMAKHLPSLNEMEHQTLQLVEEDT	AKHLPSLNEMEHQTLQLVEEDTSVTEQDLF	L	N	E	T	L	Q	0	0	1	0	0	1	2	0	1	0	1	0	1	0	0	0	1	0	0	0	0	0	8		1000.43	I3L0Y1;J3KNJ7;Q8N3J2	I3L0Y1	65	72	METTL4	Methyltransferase-like protein 4	yes	no	2	0.00732	140.63				By MS/MS	By MS/MS
NEVKSQNL	IECGFTKDLILFATFNEVKSQNLLVKGLKL	LILFATFNEVKSQNLLVKGLKLSNSYEDFE	F	N	E	N	L	L	0	0	2	0	0	1	1	0	0	0	1	1	0	0	0	1	0	0	0	1	0	0	8		930.477	A5D8W1	A5D8W1	343	350	CFAP69	Cilia- and flagella-associated protein 69	yes	yes	2	0.10916	101.41
NEVQRTML	DAIGGARFDDGAGGDNEVQRTMLELINQLD	DDGAGGDNEVQRTMLELINQLDGFDPRGNI	D	N	E	M	L	E	0	1	1	0	0	1	1	0	0	0	1	0	1	0	0	0	1	0	0	1	0	0	8		989.496	A0A1W2PQS1;P35998	A0A1W2PQS1	260	267	PSMC2	26S protease regulatory subunit 7	yes	no	2	0.0070574	141.52				By MS/MS	By MS/MS
NEVVRSDL	LASYILQEAKGDFSSNEVVRSDLKKLPALP	AKGDFSSNEVVRSDLKKLPALPTQALKEHP	S	N	E	D	L	K	0	1	1	1	0	0	1	0	0	0	1	0	0	0	0	1	0	0	0	2	0	0	8		930.477	Q5T376;Q9P2Q2	Q5T376	189	196	FRMD4A	FERM domain-containing protein 4A	yes	no	2	0.064691	116.25				By MS/MS	By MS/MS
NGFMHHVL	QTREEAVALGVGLCNNGFMHHVLEKSEFRD	LGVGLCNNGFMHHVLEKSEFRDESQYFRFH	N	N	G	V	L	E	0	0	1	0	0	0	0	1	2	0	1	0	1	1	0	0	0	0	0	1	0	0	8		953.454	Q8TCU6;Q70Z35	Q8TCU6	574	581	PREX1;PREX2	Phosphatidylinositol 3,4,5-trisphosphate-dependent Rac exchanger 1 protein;Phosphatidylinositol 3,4,5-trisphosphate-dependent Rac exchanger 2 protein	yes	no	2	0.0052303	146.66				By MS/MS	By MS/MS
NGSLHQEL	RLWCCTGNSIMVMKMNGSLHQELKIEENFK	SIMVMKMNGSLHQELKIEENFKDTSTSFLA	M	N	G	E	L	K	0	0	1	0	0	1	1	1	1	0	2	0	0	0	0	1	0	0	0	0	0	0	8		896.435	H0YAY3;E9PF32;A2RUS2;H0YBK9;B3KRG7	H0YAY3	1063	1070	DENND3	DENN domain-containing protein 3	yes	no	2	0.055575	112.41				By MS/MS	By MS/MS
NHHQRIGL	LKLKNADLRKNEDKLNHHQRIGLKYFGDFE	RKNEDKLNHHQRIGLKYFGDFEKRIPR___	L	N	H	G	L	K	0	1	1	0	0	1	0	1	2	1	1	0	0	0	0	0	0	0	0	0	0	0	8		973.521	E9PIC6;E5RIJ0;H0YBJ0;E7EW18;P06746	E9PIC6	19	26	POLB	DNA polymerase beta	yes	no	3	0.12478	75.189				By MS/MS	By matching
NHPMHQQL	AVSEGLSGWSQSVMGNHPMHQQLSDPSTFS	WSQSVMGNHPMHQQLSDPSTFSQHQPMERD	G	N	H	Q	L	S	0	0	1	0	0	2	0	0	2	0	1	0	1	0	1	0	0	0	0	0	0	0	8		1003.47	Q8IWZ3;H7C2E1;H7C0V5;A0A0A0MQZ8;H0Y7Y3;H0Y785;H0Y472;H0Y4P6	Q8IWZ3	2422	2429	ANKHD1;ANKHD1-EIF4EBP3	Ankyrin repeat and KH domain-containing protein 1	yes	no	2	0.055261	112.66				By MS/MS	By MS/MS
NPAGHQKL	DENILASIFGSLLLRNPAGHQKLDMTEKKK	FGSLLLRNPAGHQKLDMTEKKKAQEFIHQF	R	N	P	K	L	D	1	0	1	0	0	1	0	1	1	0	1	1	0	0	1	0	0	0	0	0	0	0	8		863.461	P32019	P32019	966	973	INPP5B	Type II inositol 1,4,5-trisphosphate 5-phosphatase	yes	yes	2	0.028895	96.51				By MS/MS	By matching
NPQTHEVL	TANRTQSLNYGCIVENPQTHEVLHYVEKPS	NYGCIVENPQTHEVLHYVEKPSTFISDII_	E	N	P	V	L	H	0	0	1	0	0	1	1	0	1	0	1	0	0	0	1	0	1	0	0	1	0	0	8		936.466	C9J255;C9JAH0;F8WD54;A0A087WUI8;Q96IJ6	C9J255	158	165	GMPPA	Mannose-1-phosphate guanyltransferase alpha	yes	no	2	0.043503	123.45				By MS/MS	By MS/MS
NQHVKSAL	MSQILPCIKELVSDANQHVKSALASVIMGL	KELVSDANQHVKSALASVIMGLSPILGKDN	A	N	Q	A	L	A	1	0	1	0	0	1	0	0	1	0	1	1	0	0	0	1	0	0	0	1	0	0	8		895.488	P30153;P30154;B3KQV6;H0YDG7;C9J9C1	P30153	338	345	PPP2R1A;PPP2R1B	Serine/threonine-protein phosphatase 2A 65 kDa regulatory subunit A alpha isoform;Serine/threonine-protein phosphatase 2A 65 kDa regulatory subunit A beta isoform	yes	no	1;2	0.019332	133.6				By MS/MS	By MS/MS
NQIIHRDV	NYTEQLLRGLSYLHENQIIHRDVKGANLLI	GLSYLHENQIIHRDVKGANLLIDSTGQRLR	E	N	Q	D	V	K	0	1	1	1	0	1	0	0	1	2	0	0	0	0	0	0	0	0	0	1	0	0	8		993.536	Q13233	Q13233	1363	1370	MAP3K1	Mitogen-activated protein kinase kinase kinase 1	yes	yes	2	0.13018	85.064				By MS/MS	By matching
NQLIHELM	FKDRGILDTLKTQLRNQLIHELMHPVLSGE	TLKTQLRNQLIHELMHPVLSGELQPRSISV	R	N	Q	L	M	H	0	0	1	0	0	1	1	0	1	1	2	0	1	0	0	0	0	0	0	0	0	0	8		996.506	O75665	O75665	42	49	OFD1	Oral-facial-digital syndrome 1 protein	yes	yes	2	0.053384	114.72					By MS/MS
NQLLKPTL	IASHYYITNDTVQTYNQLLKPTLSEIELFR	NDTVQTYNQLLKPTLSEIELFRVFSLSSEF	Y	N	Q	T	L	S	0	0	1	0	0	1	0	0	0	0	3	1	0	0	1	0	1	0	0	0	0	0	8		925.56	O75643	O75643	1002	1009	SNRNP200	U5 small nuclear ribonucleoprotein 200 kDa helicase	yes	yes	2	0.10859	90.862				By MS/MS
NQLTHTDL	HMAYQLCHALRFLHENQLTHTDLKPENILF	ALRFLHENQLTHTDLKPENILFVNSEFETL	E	N	Q	D	L	K	0	0	1	1	0	1	0	0	1	0	2	0	0	0	0	0	2	0	0	0	0	0	8		940.461	H3BRE4;P49761	H3BRE4	56	63	CLK3	Dual specificity protein kinase CLK3	yes	no	2	0.070024	103.02				By MS/MS	By matching
NQREHTAL	LWSKAIFAGYKRGLRNQREHTALLKIEGVY	GYKRGLRNQREHTALLKIEGVYARDETEFY	R	N	Q	A	L	L	1	1	1	0	0	1	1	0	1	0	1	0	0	0	0	0	1	0	0	0	0	0	8		967.484	F8WBS5;F8WB72;C9K025;P18077	F8WBS5	20	27	RPL35A	60S ribosomal protein L35a	yes	no	2	0.065446	104.75				By MS/MS	By MS/MS
NQTPHLLL	TNSTVVIDTHKPKDSNQTPHLLLTEDDPQS	THKPKDSNQTPHLLLTEDDPQSQHMTLSQA	S	N	Q	L	L	T	0	0	1	0	0	1	0	0	1	0	3	0	0	0	1	0	1	0	0	0	0	0	8		934.524	C9J649;C9J7Y4;Q8WWK9	C9J649	42	49	CKAP2	Cytoskeleton-associated protein 2	yes	no	2	0.080291	99.139				By matching	By MS/MS
NQTVHRLL	YVSETQNRVIILMLTNQTVHRLLLPHPSRM	VIILMLTNQTVHRLLLPHPSRMYRSELVVD	T	N	Q	L	L	L	0	1	1	0	0	1	0	0	1	0	2	0	0	0	0	0	1	0	0	1	0	0	8		979.556	G3V198;Q12769;E9PR16	G3V198	123	130	NUP160	Nuclear pore complex protein Nup160	yes	no	2	0.10012	99.375				By MS/MS	By matching
NQVIHRDI	AVCRECLQALEFLHANQVIHRDIKSDNVLL	ALEFLHANQVIHRDIKSDNVLLGMEGSVKL	A	N	Q	D	I	K	0	1	1	1	0	1	0	0	1	2	0	0	0	0	0	0	0	0	0	1	0	0	8		993.536	Q13177;H7C1X3;H0YCG5;E9PM17;B3KNX7;A0A087X294;Q13153;O75914	Q13177	362	369	PAK2;PAK1;PAK3	Serine/threonine-protein kinase PAK 2;PAK-2p27;PAK-2p34;Non-specific serine/threonine protein kinase;Serine/threonine-protein kinase PAK 1;Serine/threonine-protein kinase PAK 3	yes	no	2	0.058196	110.31				By MS/MS	By MS/MS
NQVIHWEI	QDGSPSTELVSGGSDNQVIHWEIEDNQLLK	LVSGGSDNQVIHWEIEDNQLLKAVHLQGHE	D	N	Q	E	I	E	0	0	1	0	0	1	1	0	1	2	0	0	0	0	0	0	0	1	0	1	0	0	8		1037.53	Q6IA86;K7ER35;F5GYE9	Q6IA86	85	92	ELP2	Elongator complex protein 2	yes	no	2	0.076819	100.45				By matching	By matching
NQYLRVSL	EKMSFETQKTNLATENQYLRVSLEKEEKAL	KTNLATENQYLRVSLEKEEKALSSLQEELN	E	N	Q	S	L	E	0	1	1	0	0	1	0	0	0	0	2	0	0	0	0	1	0	0	1	1	0	0	8		991.545	Q9ULG6	Q9ULG6	307	314	CCPG1	Cell cycle progression protein 1	yes	yes	2	0.00027181	166.45				By MS/MS	By MS/MS
NRAINIAL	NACSEIYIHGLGLAINRAINIALQLQAGSF	HGLGLAINRAINIALQLQAGSFGSLQVAAN	I	N	R	A	L	Q	2	1	2	0	0	0	0	0	0	2	1	0	0	0	0	0	0	0	0	0	0	0	8		883.524	C9JYM0;O75817	C9JYM0	79	86	POP7	Ribonuclease P protein subunit p20	yes	no	1;2	0.070123	102.98				By MS/MS	By MS/MS
NRALRETL	PTDGAASELSSIQNLNRALRETLLAQPAAG	LSSIQNLNRALRETLLAQPAAGQATIPEWC	L	N	R	T	L	L	1	2	1	0	0	0	1	0	0	0	2	0	0	0	0	0	1	0	0	0	0	0	8		971.551	Q9NU22	Q9NU22	4019	4026	MDN1	Midasin	yes	yes	3	0.10575	82.452					By matching
NRAPSLTL	SYAMYLCEWCRTRDQNRAPSLTLRNFLSRN	WCRTRDQNRAPSLTLRNFLSRNRLMITHHA	Q	N	R	T	L	R	1	1	1	0	0	0	0	0	0	0	2	0	0	0	1	1	1	0	0	0	0	0	8		870.492	Q8TBR7	Q8TBR7	103	110	FAM57A	Protein FAM57A	yes	yes	2	0.12493	86.472				By MS/MS	By matching
NRAVVGVV	RVKLPSGSKKVISSANRAVVGVVAGGGRID	KKVISSANRAVVGVVAGGGRIDKPILKAGR	A	N	R	V	V	A	1	1	1	0	0	0	0	1	0	0	0	0	0	0	0	0	0	0	0	4	0	0	8		812.487	P62917;E9PKU4;E9PP36;E9PKZ0	P62917	162	169	RPL8	60S ribosomal protein L8	yes	no	1;2	0.051609	116.87				By MS/MS	By MS/MS
NRFAGFGI	SGGGGSVQGQSSEQLNRFAGFGIGLASLFT	GQSSEQLNRFAGFGIGLASLFTENVLAHPC	L	N	R	G	I	G	1	1	1	0	0	0	0	2	0	1	0	0	0	2	0	0	0	0	0	0	0	0	8		880.456	Q96AG3	Q96AG3	98	105	SLC25A46	Solute carrier family 25 member 46	yes	yes	2	0.051039	111.69				By MS/MS
NRFGKTAL	VRRLLHRELVHPDALNRFGKTALQVMMFGS	LVHPDALNRFGKTALQVMMFGSTAIALELL	L	N	R	A	L	Q	1	1	1	0	0	0	0	1	0	0	1	1	0	1	0	0	1	0	0	0	0	0	8		905.508	P55273	P55273	39	46	CDKN2D	Cyclin-dependent kinase 4 inhibitor D	yes	yes	2;3	0.055627	112.37				By MS/MS	By MS/MS
NRFKHEKI	SLPDLNEKTLLENLRNRFKHEKIYTYVGSI	TLLENLRNRFKHEKIYTYVGSILIVINPFK	R	N	R	K	I	Y	0	1	1	0	0	0	1	0	1	1	0	2	0	1	0	0	0	0	0	0	0	0	8		1070.6	H3BRD5;B2RTY4	H3BRD5	168	175	MYO9A	Unconventional myosin-IXa	yes	no	2	0.10916	89.752				By matching	By matching
NRFPNLQL	IMPSGRSRLLEDFRNNRFPNLQLRDLIGHI	LLEDFRNNRFPNLQLRDLIGHIVEFSQDQH	N	N	R	Q	L	R	0	1	2	0	0	1	0	0	0	0	2	0	0	1	1	0	0	0	0	0	0	0	8		1000.55	A0A0C4DG68;A0A0A0MR59;Q8TB72	A0A0C4DG68	529	536	PUM2	Pumilio homolog 2	yes	no	2	0.061395	107.74					By MS/MS
NRFQIATV	ERCMRVLYYRDARSYNRFQIATVTEKGVEI	YRDARSYNRFQIATVTEKGVEIEGPLSTET	Y	N	R	T	V	T	1	1	1	0	0	1	0	0	0	1	0	0	0	1	0	0	1	0	0	1	0	0	8		947.519	P28070	P28070	230	237	PSMB4	Proteasome subunit beta type-4	yes	yes	1;2	0.0012214	153.88				By MS/MS	By MS/MS
NRFSTSSL	LYFRPKDPYCHPVCANRFSTSSLLLRIRKR	YCHPVCANRFSTSSLLLRIRKRTRRQKGVL	A	N	R	S	L	L	0	1	1	0	0	0	0	0	0	0	1	0	0	1	0	3	1	0	0	0	0	0	8		910.451	Q5T7U1;Q9Y5Q8;Q5T7U4	Q5T7U1	77	84	GTF3C5	General transcription factor 3C polypeptide 5	yes	no	2	0.074613	101.28				By MS/MS
NRFTVAEL	KPEAPKLSKKKLRRMNRFTVAELKQLVARP	KKKLRRMNRFTVAELKQLVARPDVVEMHDV	M	N	R	E	L	K	1	1	1	0	0	0	1	0	0	0	1	0	0	1	0	0	1	0	0	1	0	0	8		948.503	E9PPJ0;Q13435	E9PPJ0	441	448	SF3B2	Splicing factor 3B subunit 2	yes	no	2	0.00655	143.23				By MS/MS	By MS/MS
NRFVGILM	TNQIPRQIPEQRWYMNRFVGILMAGILPFG	PEQRWYMNRFVGILMAGILPFGAMFIELFF	M	N	R	L	M	A	0	1	1	0	0	0	0	1	0	1	1	0	1	1	0	0	0	0	0	1	0	0	8		948.522	A0A0C4DFM1;Q92544	A0A0C4DFM1	481	488	TM9SF4	Transmembrane 9 superfamily member 4	yes	no	2	0.056478	111.69				By MS/MS	By matching
NRFYHEEL	TSFVPTNMAVNYVQHNRFYHEELNAPIRRN	AVNYVQHNRFYHEELNAPIRRNKEEPKARP	H	N	R	E	L	N	0	1	1	0	0	0	2	0	1	0	1	0	0	1	0	0	0	0	1	0	0	0	8		1106.51	Q9NZ63	Q9NZ63	225	232	C9orf78	Uncharacterized protein C9orf78	yes	yes	2;3	4.2429e-14	192.28				By MS/MS	By MS/MS
NRISGATF	WDKRGPGLYYVDSEGNRISGATFSVGSGSV	YYVDSEGNRISGATFSVGSGSVYAYGVMDR	G	N	R	T	F	S	1	1	1	0	0	0	0	1	0	1	0	0	0	1	0	1	1	0	0	0	0	0	8		864.445	P28074	P28074	178	185	PSMB5	Proteasome subunit beta type-5	yes	yes	2	0.094477	94.662				By MS/MS	By matching
NRISHHKI	HGTPVVNQVKVLTESNRISHHKILAIVGTA	VKVLTESNRISHHKILAIVGTAESNSEHPL	S	N	R	K	I	L	0	1	1	0	0	0	0	0	2	2	0	1	0	0	0	1	0	0	0	0	0	0	8		1003.57	Q04656	Q04656	1066	1073	ATP7A	Copper-transporting ATPase 1	yes	yes	3	0.073775	102.51				By MS/MS	By MS/MS
NRIVHISV	IMKTLKKSHESDTMSNRIVHISVQLFSNEE	HESDTMSNRIVHISVQLFSNEELARQVTEE	S	N	R	S	V	Q	0	1	1	0	0	0	0	0	1	2	0	0	0	0	0	1	0	0	0	2	0	0	8		936.551	Q6ZT12	Q6ZT12	441	448	UBR3	E3 ubiquitin-protein ligase UBR3	yes	yes	2;3	0.046075	138.24				By MS/MS	By MS/MS
NRIVIRGL	EGCTGALHILARDVHNRIVIRGLNTIPLFV	ILARDVHNRIVIRGLNTIPLFVQLLYSPIE	H	N	R	G	L	N	0	2	1	0	0	0	0	1	0	2	1	0	0	0	0	0	0	0	0	1	0	0	8		939.598	A0A2R8Y804;A0A2R8Y543;A0A2R8Y5C3;A0A2R8Y750;B4DGU4;A0A2R8YCH5;A0A2R8Y7Z0;A0A2R8Y5A3;P35222;A0A2R8Y6G0;A0A2R8Y5Z1	A0A2R8Y804	586	593	CTNNB1	Catenin beta-1	yes	no	2;3	0.0011204	155.19				By MS/MS	By MS/MS
NRKEGLRL	KPDLPTWKRNFRSALNRKEGLRLAEDRSKD	RNFRSALNRKEGLRLAEDRSKDPHD_____	L	N	R	R	L	A	0	2	1	0	0	0	1	1	0	0	2	1	0	0	0	0	0	0	0	0	0	0	8		984.583	M0R007;M0R3E9;M0QYX3;M0R3C2;M0R205;M0QZB8;M0QZB7;Q14653	M0R007	85	92	IRF3	Interferon regulatory factor 3	yes	no	3	0.11912	89.296
NRLGGLQF	LVAVELEKVVLKSTFNRLGGLQFDKELRSL	VVLKSTFNRLGGLQFDKELRSLIAYLTTVT	F	N	R	Q	F	D	0	1	1	0	0	1	0	2	0	0	2	0	0	1	0	0	0	0	0	0	0	0	8		903.493	H3BQB2;A0A0A0MS45;J3KNI1;Q9H9E3	H3BQB2	55	62	COG4	Conserved oligomeric Golgi complex subunit 4	yes	no	2	0.058754	92.191
NRLGHSHL	KFKVKLPDGHELTFPNRLGHSHLSYLSVRG	GHELTFPNRLGHSHLSYLSVRGGFNMSSFK	P	N	R	H	L	S	0	1	1	0	0	0	0	1	2	0	2	0	0	0	0	1	0	0	0	0	0	0	8		932.494	P05162	P05162	107	114	LGALS2	Galectin-2	yes	yes	3	0.048598	105.25				By matching	By MS/MS
NRLIPTEL	SAQERKERLRRALEENRLIPTELRREALAL	LRRALEENRLIPTELRREALALQGSLEFDD	E	N	R	E	L	R	0	1	1	0	0	0	1	0	0	1	2	0	0	0	1	0	1	0	0	0	0	0	8		954.55	B8ZZ47;H0Y714;Q96G21;F8WCN0	B8ZZ47	39	46	IMP4	U3 small nucleolar ribonucleoprotein protein IMP4	yes	no	2	0.010249	151.29				By MS/MS	By MS/MS
NRLIRIDL	RFKGSRKDEILGIANNRLIRIDLAVGDVVK	EILGIANNRLIRIDLAVGDVVKTWRFSNMR	N	N	R	D	L	A	0	2	1	1	0	0	0	0	0	2	2	0	0	0	0	0	0	0	0	0	0	0	8		1011.62	Q86UX7;H0YFT5	Q86UX7	576	583	FERMT3	Fermitin family homolog 3	yes	no	2	0.064649	113.7				By MS/MS	By matching
NRLISQIV	CRRNLDIERPTYTNLNRLISQIVSSITASL	RPTYTNLNRLISQIVSSITASLRFDGALNV	L	N	R	I	V	S	0	1	1	0	0	1	0	0	0	2	1	0	0	0	0	1	0	0	0	1	0	0	8		941.566	F5H5D3;Q9BQE3;P68363;F8VVB9;C9JDS9;Q9H853;C9J2C0;Q9NY65;P68366	F5H5D3	298	305	TUBA1C;TUBA1B;TUBA4A;TUBA4B;TUBA8	Tubulin alpha-1C chain;Tubulin alpha-1B chain;Putative tubulin-like protein alpha-4B;Tubulin alpha-8 chain;Tubulin alpha-4A chain	no	no	2	0.058162	110.34				By MS/MS	By matching
NRLMGRTL	RQISDGEREELNLTANRLMGRTLTVEVSVE	EELNLTANRLMGRTLTVEVSVETIRNPQQQ	A	N	R	T	L	T	0	2	1	0	0	0	0	1	0	0	2	0	1	0	0	0	1	0	0	0	0	0	8		959.533	O95816	O95816	85	92	BAG2	BAG family molecular chaperone regulator 2	yes	yes	2	0.081641	89.142				By MS/MS
NRLQWVQL	AALTMDNRLTIQANLNRLQWVQLVDLTEIY	LTIQANLNRLQWVQLVDLTEIYGERLYETS	L	N	R	Q	L	V	0	1	1	0	0	2	0	0	0	0	2	0	0	0	0	0	0	1	0	1	0	0	8		1055.59	Q9UKN8	Q9UKN8	198	205	GTF3C4	General transcription factor 3C polypeptide 4	yes	yes	2	0.0014731	153.26				By MS/MS	By MS/MS
NRLTHRLL	EDLTSIVELEWLLEINRLTHRLLCKHMTLD	LEWLLEINRLTHRLLCKHMTLDSFDAMFRE	I	N	R	L	L	C	0	2	1	0	0	0	0	0	1	0	3	0	0	0	0	0	1	0	0	0	0	0	8		1021.61	E7EVJ5;Q96F07;E7EW33;H7C229	E7EVJ5	778	785	CYFIP2	Cytoplasmic FMR1-interacting protein 2	yes	no	3	0.033182	137.18				By MS/MS	By MS/MS
NRLTWIVV	YDGELVSKNGFFQGYNRLTWIVVVLQPQGI	NGFFQGYNRLTWIVVVLQPQGIGSPSVYHA	Y	N	R	V	V	V	0	1	1	0	0	0	0	0	0	1	1	0	0	0	0	0	1	1	0	2	0	0	8		999.587	A0A1W2PQ13;A0A1W2PSA9;A0A1W2PQL8;A0A1W2PRN3;A0A1W2PS45;A0A1W2PSD1;A0A1W2PRT7;A0A1W2PNF0;A0A1W2PQH2;A0A1W2PPE6;A0A1W2PPG9;A0A1W2PPH4;A0A1W2PNY6;A0A1W2PQ60;Q9Y2D2	A0A1W2PQ13	241	248	SLC35A3	UDP-N-acetylglucosamine transporter	yes	no	2	0.063395	110.9				By MS/MS	By matching
NRMIKSEL	EAFYEDLDDILESITNRMIKSELEDFELDK	DILESITNRMIKSELEDFELDKSADFSQST	T	N	R	E	L	E	0	1	1	0	0	0	1	0	0	1	1	1	1	0	0	1	0	0	0	0	0	0	8		989.533	Q9NVI1;F8W7R3;H3BP78	Q9NVI1	711	718	FANCI	Fanconi anemia group I protein	yes	no	2	0.041196	124.59				By MS/MS	By matching
NRMLKQML	LHSLSTGRLPRVVTANRMLKQMLFRYQGYI	LPRVVTANRMLKQMLFRYQGYIGAALVLGG	A	N	R	M	L	F	0	1	1	0	0	1	0	0	0	0	2	1	2	0	0	0	0	0	0	0	0	0	8		1032.56	Q5TBG5;Q99436	Q5TBG5	123	130	PSMB7	Proteasome subunit beta type;Proteasome subunit beta type-7	yes	no	2	0.057819	110.61				By MS/MS	By matching
NRMTHKLL	EDLTSIVELDGLLEINRMTHKLLSRYLTLD	LDGLLEINRMTHKLLSRYLTLDSFDAMFRE	I	N	R	L	L	S	0	1	1	0	0	0	0	0	1	0	2	1	1	0	0	0	1	0	0	0	0	0	8		1011.56	A0A0G2JR96;A0A0G2JQT1;Q7L576	A0A0G2JR96	805	812	CYFIP1	Cytoplasmic FMR1-interacting protein 1	yes	no	3	0.12036	87.696				By MS/MS	By matching
NRNLHQLL	EMIGLQERDRQLQCKNRNLHQLLKNEKDEV	DRQLQCKNRNLHQLLKNEKDEV________	K	N	R	L	L	K	0	1	2	0	0	1	0	0	1	0	3	0	0	0	0	0	0	0	0	0	0	0	8		1006.57	C9JIX7;S4R403;Q9Y2D8	C9JIX7	166	173	SSX2IP	Afadin- and alpha-actinin-binding protein	yes	no	2	0.10473	104.11					By matching
NRNTALTL	LLLDMGSDINAQIETNRNTALTLACFQGRA	INAQIETNRNTALTLACFQGRAEVVSLLLD	T	N	R	T	L	A	1	1	2	0	0	0	0	0	0	0	2	0	0	0	0	0	2	0	0	0	0	0	8		901.498	Q8IWZ3;H7C2F5;H3BLS9;H0YLQ3;E9PDP5;H0YM23;O75179	Q8IWZ3	1223	1230	ANKHD1;ANKRD17	Ankyrin repeat and KH domain-containing protein 1;Ankyrin repeat domain-containing protein 17	yes	no	2	0.073536	101.69				By matching	By MS/MS
NRSIHRVF	DLTYPVTSMFTGSAFNRSIHRVFQDKQIED	MFTGSAFNRSIHRVFQDKQIEDLWLPYFNV	F	N	R	V	F	Q	0	2	1	0	0	0	0	0	1	1	0	0	0	1	0	1	0	0	0	1	0	0	8		1027.57	Q8IY17;A0A2R8Y7E1	Q8IY17	1067	1074	PNPLA6	Neuropathy target esterase	yes	no	3	0.12739	105.81				By MS/MS	By matching
NRVIHRDL	YYLRQIVLGCQYLHRNRVIHRDLKLGNLFL	GCQYLHRNRVIHRDLKLGNLFLNEDLEVKI	R	N	R	D	L	K	0	2	1	1	0	0	0	0	1	1	1	0	0	0	0	0	0	0	0	1	0	0	8		1021.58	P53350	P53350	170	177	PLK1	Serine/threonine-protein kinase PLK1	yes	yes	2;3	0.066266	93.429				By matching	By MS/MS
NRVKTEAL	RRHHELWPGVPYWWGNRVKTEALIRYLETM	GVPYWWGNRVKTEALIRYLETMKSCGRPGG	G	N	R	A	L	I	1	1	1	0	0	0	1	0	0	0	1	1	0	0	0	0	1	0	0	1	0	0	8		929.529	Q9NUJ7	Q9NUJ7	224	231	PLCXD1	PI-PLC X domain-containing protein 1	yes	yes	2	0.07698	100.39				By MS/MS	By MS/MS
NRVQNMAL	STETVFIVEISLTCKNRVQNMALYADVGGK	EISLTCKNRVQNMALYADVGGKQFPVTRGQ	K	N	R	A	L	Y	1	1	2	0	0	1	0	0	0	0	1	0	1	0	0	0	0	0	0	1	0	0	8		944.486	P51571	P51571	59	66	SSR4	Translocon-associated protein subunit delta	yes	yes	2	0.050927	117.7				By MS/MS	By MS/MS
NRVRPLVL	GIRNTFLLRTYAYLENRVRPLVLVIKKWAS	RTYAYLENRVRPLVLVIKKWASHHQINDAS	E	N	R	V	L	V	0	2	1	0	0	0	0	0	0	0	2	0	0	0	1	0	0	0	0	2	0	0	8		965.613	Q6PIY7	Q6PIY7	302	309	PAPD4	Poly(A) RNA polymerase GLD2	yes	yes	2	0.0050693	163.34				By MS/MS	By MS/MS
NRVVRNNL	IVLSDDTCSDEKIRMNRVVRNNLRVRLGDV	SDEKIRMNRVVRNNLRVRLGDVISIQPCPD	M	N	R	N	L	R	0	2	3	0	0	0	0	0	0	0	1	0	0	0	0	0	0	0	0	2	0	0	8		983.562	P55072;C9JUP7;C9IZA5	P55072	85	92	VCP	Transitional endoplasmic reticulum ATPase	yes	no	3	0.13378	84.097				By MS/MS	By matching
NRWKNSEL	FKPQKWYMVTIVHIYNRWKNSELRCYVNGE	VTIVHIYNRWKNSELRCYVNGELASYGEIT	Y	N	R	E	L	R	0	1	2	0	0	0	1	0	0	0	1	1	0	0	0	1	0	1	0	0	0	0	8		1045.53	E9PEM5;P50851	E9PEM5	309	316	LRBA	Lipopolysaccharide-responsive and beige-like anchor protein	yes	no	2	0.036104	127.12				By MS/MS	By MS/MS
NRWRASQL	PKVLRRFEEALQTIFNRWRASQLIKSIPAS	EALQTIFNRWRASQLIKSIPASDLPQVRAK	F	N	R	Q	L	I	1	2	1	0	0	1	0	0	0	0	1	0	0	0	0	1	0	1	0	0	0	0	8		1029.55	K7EIG7;J3QRN6;O94832	K7EIG7	693	700	MYO1D	Unconventional myosin-Id	yes	no	2	0.113	89.673				By MS/MS	By matching
NRYIANTV	FSSGYYDFLVEVEGDNRYIANTVELRVKIS	LVEVEGDNRYIANTVELRVKISTEVGITNV	D	N	R	T	V	E	1	1	2	0	0	0	0	0	0	1	0	0	0	0	0	0	1	0	1	1	0	0	8		949.498	P04844	P04844	356	363	RPN2	Dolichyl-diphosphooligosaccharide--protein glycosyltransferase subunit 2	yes	yes	2	0.046172	121.29				By MS/MS
NRYIPTAA	MVMRGHRETSMVHELNRYIPTAAAFGGLCI	TSMVHELNRYIPTAAAFGGLCIGALSVLAD	L	N	R	A	A	A	2	1	1	0	0	0	0	0	0	1	0	0	0	0	1	0	1	0	1	0	0	0	8		904.477	B4DR61;P61619;H7C1S8;F8W776;Q9H9S3	B4DR61	420	427	SEC61A1;SEC61A2	Protein transport protein Sec61 subunit alpha isoform 1;Protein transport protein Sec61 subunit alpha isoform 2	yes	no	2	0.1219	87.284				By MS/MS	By matching
NRYLINHL	VILVCGSQDVGKSTFNRYLINHLLNSLPCV	DVGKSTFNRYLINHLLNSLPCVDYLECDLG	F	N	R	H	L	L	0	1	2	0	0	0	0	0	1	1	2	0	0	0	0	0	0	0	1	0	0	0	8		1041.57	Q5SY16	Q5SY16	316	323	NOL9	Polynucleotide 5-hydroxyl-kinase NOL9	yes	yes	2	0.012942	135.82					By MS/MS
NRYPNIEL	LQLTDSQIADVARFCNRYPNIELSYEVVDK	ADVARFCNRYPNIELSYEVVDKDSIRSGGP	C	N	R	E	L	S	0	1	2	0	0	0	1	0	0	1	1	0	0	0	1	0	0	0	1	0	0	0	8		1017.52	O75643;B4E0P5	O75643	2012	2019	SNRNP200	U5 small nuclear ribonucleoprotein 200 kDa helicase	yes	no	2	0.036104	127.12				By MS/MS	By MS/MS
NRYPNLQL	VMPSGRSRLLEDFRNNRYPNLQLREIAGHI	LLEDFRNNRYPNLQLREIAGHIMEFSQDQH	N	N	R	Q	L	R	0	1	2	0	0	1	0	0	0	0	2	0	0	0	1	0	0	0	1	0	0	0	8		1016.54	H0YDK8;H0YEH2;Q5T1Z4;Q5T1Z8;Q14671;E9PR38	H0YDK8	551	558	PUM1	Pumilio homolog 1	yes	no	2	0.00063401	161.47				By MS/MS
NRYVKPGL	AGNRDSKDTLELLLMNRYVKPGLKNNLEET	TLELLLMNRYVKPGLKNNLEETAFDIARRT	M	N	R	G	L	K	0	1	1	0	0	0	0	1	0	0	1	1	0	0	1	0	0	0	1	1	0	0	8		945.54	Q8WVL7	Q8WVL7	197	204	ANKRD49	Ankyrin repeat domain-containing protein 49	yes	yes	3	0.052234	100.39				By MS/MS	By MS/MS
NSFTHEAL	NALIRSVLLQERGGNNSFTHEALTLKYKLD	LQERGGNNSFTHEALTLKYKLDNQFELVFV	N	N	S	A	L	T	1	0	1	0	0	0	1	0	1	0	1	0	0	1	0	1	1	0	0	0	0	0	8		917.424	P08240	P08240	45	52	SRPR	Signal recognition particle receptor subunit alpha	yes	yes	2	0.088453	96.285				By matching	By matching
NSVTHHEV	SPNKCSGMRFPLQEENSVTHHEVKCQGKPL	RFPLQEENSVTHHEVKCQGKPLAGIYRKRE	E	N	S	E	V	K	0	0	1	0	0	0	1	0	2	0	0	0	0	0	0	1	1	0	0	2	0	0	8		921.43	C9JKQ0;A0A0C4DFR3;Q9NQR1	C9JKQ0	65	72	SETD8	N-lysine methyltransferase SETD8	yes	no	2	0.00027181	166.45				By MS/MS	By MS/MS
NSVVHKVL	RYTAQLLSGLDYLHSNSVVHKVLSASNVLV	GLDYLHSNSVVHKVLSASNVLVDAEGTVKI	S	N	S	V	L	S	0	0	1	0	0	0	0	0	1	0	1	1	0	0	0	1	0	0	0	3	0	0	8		894.529	H0YME5;Q9P2K8	H0YME5	225	232	EIF2AK4	Eukaryotic translation initiation factor 2-alpha kinase 4	yes	no	2	0.0031305	150.35				By MS/MS	By MS/MS
NVATHSTL	SQPPSKGPQAPAGYANVATHSTLVLTAQTY	QAPAGYANVATHSTLVLTAQTYNASPVISS	A	N	V	T	L	V	1	0	1	0	0	0	0	0	1	0	1	0	0	0	0	1	2	0	0	1	0	0	8		841.429	Q96T58	Q96T58	2879	2886	SPEN	Msx2-interacting protein	yes	yes	1	0.036104	127.12				By MS/MS
QAARIKQV	NVAEYLKLANSADKQQAARIKQVFEKKNQK	ANSADKQQAARIKQVFEKKNQKSAQTILQL	Q	Q	A	Q	V	F	2	1	0	0	0	2	0	0	0	1	0	1	0	0	0	0	0	0	0	1	0	0	8		912.551	E9PC87;O94876	E9PC87	159	166	TMCC1	Transmembrane and coiled-coil domains protein 1	yes	no	2	0.11649	88.734				By MS/MS	By matching
QARLLTSF	YLNATGNRWCSWSLSQARLLTSFLPAQLLR	WCSWSLSQARLLTSFLPAQLLRLYQLMLFT	S	Q	A	S	F	L	1	1	0	0	0	1	0	0	0	0	2	0	0	1	0	1	1	0	0	0	0	0	8		934.524	H0YFX4;F5GZS6;J3KPF3;P08195	H0YFX4	64	71	SLC3A2	4F2 cell-surface antigen heavy chain	yes	no	2	0.053826	114.19
QDAVHAIL	LCDTVTNRLVQPQDRQDAVHAILAYSQSAE	LVQPQDRQDAVHAILAYSQSAEELLRRRKV	R	Q	D	I	L	A	2	0	0	1	0	1	0	0	1	1	1	0	0	0	0	0	0	0	0	1	0	0	8		865.466	E9PFZ1;Q5JPI3	E9PFZ1	44	51	C3orf38	Uncharacterized protein C3orf38	yes	no	2	0.05377	90.661					By matching
QDVVHTAL	KGDVSFPGGKCDPADQDVVHTALRETREEL	GKCDPADQDVVHTALRETREELGLAVPEEH	D	Q	D	A	L	R	1	0	0	1	0	1	0	0	1	0	1	0	0	0	0	0	1	0	0	2	0	0	8		881.461	Q8WV74	Q8WV74	76	83	NUDT8	Nucleoside diphosphate-linked moiety X motif 8, mitochondrial	yes	yes	2	1.5252e-05	172.03				By MS/MS	By MS/MS
QEAKHSEL	QLAKYLQLRNVIERLQEAKHSELYMQVDLG	RNVIERLQEAKHSELYMQVDLGCNFFVDTV	L	Q	E	E	L	Y	1	0	0	0	0	1	2	0	1	0	1	1	0	0	0	1	0	0	0	0	0	0	8		940.461	Q9UBK9	Q9UBK9	60	67	UXT	Protein UXT	yes	yes	2	0.0074813	140.09				By MS/MS	By MS/MS
QEKNPLPS	EIEKFDKSKLKKTETQEKNPLPSKETIEQE	KLKKTETQEKNPLPSKETIEQEKQAGES__	T	Q	E	P	S	K	0	0	1	0	0	1	1	0	0	0	1	1	0	0	2	1	0	0	0	0	0	0	8		911.471	P62328	P62328	24	31	TMSB4X	Thymosin beta-4;Hematopoietic system regulatory peptide	yes	yes	1	0.071358	102.51
QNQHTNAL	LKIQCVRAMSDLQSLQNQHTNALKRCEEVA	MSDLQSLQNQHTNALKRCEEVAKETDFYHT	L	Q	N	A	L	K	1	0	2	0	0	2	0	0	1	0	1	0	0	0	0	0	1	0	0	0	0	0	8		924.441	Q8TDM6;R4GMQ2	Q8TDM6	206	213	DLG5	Disks large homolog 5	yes	no	2	0.077837	100.07					By MS/MS
QPAEHLQL	DLASFDEDLADYLYKQPAEHLQLSDMMSHL	LADYLYKQPAEHLQLSDMMSHLVKIPGIII	K	Q	P	Q	L	S	1	0	0	0	0	2	1	0	1	0	2	0	0	0	1	0	0	0	0	0	0	0	8		934.487	B1AHB1;P33992;B1AHA9	B1AHB1	91	98	MCM5	DNA helicase;DNA replication licensing factor MCM5	yes	no	2	0.00074601	160.03				By MS/MS	By MS/MS
QPFLHETL	FLKGLKGVENVYTQHQPFLHETLDHLIKGR	ENVYTQHQPFLHETLDHLIKGRLKENLYPY	H	Q	P	T	L	D	0	0	0	0	0	1	1	0	1	0	2	0	0	1	1	0	1	0	0	0	0	0	8		983.508	A0A2R8YF01;A0A087WU65;A0A1B0GXI6;A0A2R8YE10;A0A2R8YD95;Q9NRW7	A0A2R8YF01	398	405	VPS45	Vacuolar protein sorting-associated protein 45	yes	no	2	0.059696	109.11				By matching	By MS/MS
QPLLREVL	YEAPSLATGYGAYLAQPLLREVLEKQPVLS	GYGAYLAQPLLREVLEKQPVLSQTEARDLV	A	Q	P	V	L	E	0	1	0	0	0	1	1	0	0	0	3	0	0	0	1	0	0	0	0	1	0	0	8		966.586	P28070;A0A087X0P9;Q96CW6	P28070	192	199	PSMB4;SLC7A6OS	Proteasome subunit beta type-4;Probable RNA polymerase II nuclear localization protein SLC7A6OS	yes	no	2	0.081923	98.523					By matching
QQGAHSAL	RLASLMNLGMSSSLNQQGAHSALSSASTSS	GMSSSLNQQGAHSALSSASTSSHNLQSIFN	N	Q	Q	A	L	S	2	0	0	0	0	2	0	1	1	0	1	0	0	0	0	1	0	0	0	0	0	0	8		810.398	D6REM6;A0A0R4J2E8;A8MXP9;P43243;D6R991;A0A1B0GX04;D6R9F3;D6RBS2;D6RCM3;D6REK4;D6R8Z5	D6REM6	66	73	MATR3	Matrin-3	yes	no	2	0.030661	129.67				By MS/MS	By MS/MS
QRATHYHL	LNDTVTVRLSTSSNSQRATHYHLSSQVQEM	LSTSSNSQRATHYHLSSQVQEMAGKIDLLR	S	Q	R	H	L	S	1	1	0	0	0	1	0	0	2	0	1	0	0	0	0	0	1	0	1	0	0	0	8		1024.52	A0A0A0MTR7;A0A0A0MTC1;Q63HN8	A0A0A0MTR7	1206	1213	RNF213	E3 ubiquitin-protein ligase RNF213	yes	no	3	0.084704	85.212				By MS/MS	By matching
QRFARMEL	QDDEVMMLTERVAEAQRFARMELREHGEKK	TERVAEAQRFARMELREHGEKKKRSREDAG	A	Q	R	E	L	R	1	2	0	0	0	1	1	0	0	0	1	0	1	1	0	0	0	0	0	0	0	0	8		1049.54	Q9H0S4	Q9H0S4	407	414	DDX47	Probable ATP-dependent RNA helicase DDX47	yes	yes	2	0.07698	100.39				By MS/MS	By matching
QRFPGRVL	RARLLQPRVRDLLAEQRFPGRVLPSDLDLL	VRDLLAEQRFPGRVLPSDLDLLLHMNNARY	E	Q	R	V	L	P	0	2	0	0	0	1	0	1	0	0	1	0	0	1	1	0	0	0	0	1	0	0	8		971.566	Q8WUY1	Q8WUY1	48	55	THEM6	Protein THEM6	yes	yes	2;3	0.0075326	144.29				By MS/MS	By MS/MS
QRFSHQGV	QRGIALWGGEKFKQIQRFSHQGVQLIDFSP	GEKFKQIQRFSHQGVQLIDFSPCERYLVTF	I	Q	R	G	V	Q	0	1	0	0	0	2	0	1	1	0	0	0	0	1	0	1	0	0	0	1	0	0	8		957.478	C9JQN7;P55884	C9JQN7	97	104	EIF3B	Eukaryotic translation initiation factor 3 subunit B	yes	no	2	0.058196	110.31				By matching	By MS/MS
QRFSHQTL	VHQQAPTYGHGLTSTQRFSHQTLQQTPMIS	GHGLTSTQRFSHQTLQQTPMISTMTPMSAQ	T	Q	R	T	L	Q	0	1	0	0	0	2	0	0	1	0	1	0	0	1	0	1	1	0	0	0	0	0	8		1015.52	H7C274;Q7Z3Z5;Q93074	H7C274	210	217	MED12;TNRC11	Mediator of RNA polymerase II transcription subunit 12	yes	no	2	0.043021	123.69				By MS/MS	By MS/MS
QRGPVRGI	RNKIAGYVTHLMKRIQRGPVRGISIKLQEE	THLMKRIQRGPVRGISIKLQEEERERRDNY	I	Q	R	G	I	S	0	2	0	0	0	1	0	2	0	1	0	0	0	0	1	0	0	0	0	1	0	0	8		881.52	H0YN88;A0A075B716;H3BNC9;P08708	H0YN88	62	69	RPS17	40S ribosomal protein S17	yes	no	2	0.029557	130.05
QRHGPLSV	EAILLDYQGRQEIFLQRHGPLSVHMACLSF	GRQEIFLQRHGPLSVHMACLSFFFLAACSA	L	Q	R	S	V	H	0	1	0	0	0	1	0	1	1	0	1	0	0	0	1	1	0	0	0	1	0	0	8		892.488	Q8TEZ7	Q8TEZ7	313	320	PAQR8	Membrane progestin receptor beta	yes	yes	2	0.013574	135.6
QRIIQQGL	LLAPRASVPSVQIQGQRIIQQGLIRVANVP	PSVQIQGQRIIQQGLIRVANVPNTSLLVNI	G	Q	R	G	L	I	0	1	0	0	0	3	0	1	0	2	1	0	0	0	0	0	0	0	0	0	0	0	8		954.561	Q86YP4	Q86YP4	284	291	GATAD2A	Transcriptional repressor p66-alpha	yes	yes	2	0.054737	113.08
QRIIRNAL	YSAPITVDIEYTRGSQRIIRNALPIGRMPI	IEYTRGSQRIIRNALPIGRMPIMLRSSNCV	S	Q	R	A	L	P	1	2	1	0	0	1	0	0	0	2	1	0	0	0	0	0	0	0	0	0	0	0	8		982.604	Q9NW08	Q9NW08	124	131	POLR3B	DNA-directed RNA polymerase III subunit RPC2	yes	yes	2;3	0.00044191	164.1				By MS/MS	By MS/MS
QRILHTLL	EYHRESMLVEWEQVKQRILHTLLASGEDAL	VEWEQVKQRILHTLLASGEDALDFTQESEP	K	Q	R	L	L	A	0	1	0	0	0	1	0	0	1	1	3	0	0	0	0	0	1	0	0	0	0	0	8		992.613	H3BVG0;Q8N1F7;H3BMX0;H3BP95;H3BM93;H3BNG7;H3BNN5;H3BRI8	H3BVG0	142	149	NUP93	Nuclear pore complex protein Nup93	yes	no	2	0.051423	134.12				By MS/MS	By MS/MS
QRIPAQGI	PLRTSQDHLQENFSNQRIPAQGIRIRSGNI	LQENFSNQRIPAQGIRIRSGNILIHAAVMT	N	Q	R	G	I	R	1	1	0	0	0	2	0	1	0	2	0	0	0	0	1	0	0	0	0	0	0	0	8		881.508	Q9NQW5	Q9NQW5	457	464	PRDM7	Probable histone-lysine N-methyltransferase PRDM7	yes	yes	2	0.050112	118.69
QRKFGVVL	RDVERDVFLYRAYLAQRKFGVVLDEIKPSS	LYRAYLAQRKFGVVLDEIKPSSAPELQAVR	A	Q	R	V	L	D	0	1	0	0	0	1	0	1	0	0	1	1	0	1	0	0	0	0	0	2	0	0	8		945.576	M0QXB4;O14579;M0R061	M0QXB4	63	70	COPE	Coatomer subunit epsilon	yes	no	2	0.084377	97.596				By matching	By matching
QRLQSKVL	SADFKTELSQSDMFDQRLQSKVLKLVDISY	SQSDMFDQRLQSKVLKLVDISYGGENGFNQ	D	Q	R	V	L	K	0	1	0	0	0	2	0	0	0	0	2	1	0	0	0	1	0	0	0	1	0	0	8		970.592	B7Z7P8;P62495	B7Z7P8	230	237	ETF1	Eukaryotic peptide chain release factor subunit 1	yes	no	2	0.065446	104.75				By MS/MS	By matching
QRWRHLEV	PEQIFQNIKQEYSRYQRWRHLEVVLNQSEA	KQEYSRYQRWRHLEVVLNQSEACASESQPH	Y	Q	R	E	V	V	0	2	0	0	0	1	1	0	1	0	1	0	0	0	0	0	0	1	0	1	0	0	8		1122.6	H0YEQ5;Q9H9L7	H0YEQ5	50	57	AKIRIN1	Akirin-1	yes	no	3	0.1391	82.671				By MS/MS	By matching
QRYSREEL	LHHHHHQNHHPHSHSQRYSREELKDAGVAT	HHPHSHSQRYSREELKDAGVATLAWMVIMG	S	Q	R	E	L	K	0	2	0	0	0	1	2	0	0	0	1	0	0	0	0	1	0	0	1	0	0	0	8		1079.54	K7EQ91;Q13433	K7EQ91	147	154	SLC39A6	Zinc transporter ZIP6	yes	no	2	0.089847	95.909				By matching	By MS/MS
QTWWHGVL	CDKVMRWFQAMLQRLQTWWHGVLAWVKEKV	QAMLQRLQTWWHGVLAWVKEKVVALVHAVQ	L	Q	T	V	L	A	0	0	0	0	0	1	0	1	1	0	1	0	0	0	0	0	1	2	0	1	0	0	8		1025.51	F8W1V1;E9PIV2;F8VSD2;P24001;E9PK07;C6GKH1;F8VVN4	F8W1V1	144	151	IL32	Interleukin-32	yes	no	2	0.046119	122.15				By MS/MS	By MS/MS
RALIHGSI	GSPGSSQSGSRHSSPRALIHGSIGDILPKT	GSRHSSPRALIHGSIGDILPKTEDRQCKAL	P	R	A	S	I	G	1	1	0	0	0	0	0	1	1	2	1	0	0	0	0	1	0	0	0	0	0	0	8		865.513	O94972	O94972	811	818	TRIM37	E3 ubiquitin-protein ligase TRIM37	yes	yes	2	0.059923	108.92				By MS/MS	By MS/MS
RCPRLLNL	SSGSLYVRTTHRLLFRCPRLLNLGLQCLSC	TTHRLLFRCPRLLNLGLQCLSCGCLPTRVR	F	R	C	N	L	G	0	2	1	0	1	0	0	0	0	0	3	0	0	0	1	0	0	0	0	0	0	0	8		983.57	K7ELF7;Q9NYR8	K7ELF7	307	314	RDH8	Retinol dehydrogenase 8	yes	no	2	0.057169	92.319
RDILLIHS	LACLGPGEYAEGVSERDILLIHSCRQWTTV	YAEGVSERDILLIHSCRQWTTVTAHTLEEG	E	R	D	H	S	C	0	1	0	1	0	0	0	0	1	2	2	0	0	0	0	1	0	0	0	0	0	0	8		965.566	Q75VX8	Q75VX8	47	54	GAREML	GRB2-associated and regulator of MAPK protein-like	yes	yes	3	0.060502	99.442				By MS/MS
RDRIPLQI	______________________________	KVNYSPYRDRIPLQIVRAETELSAEEKAFL	Y	R	D	Q	I	V	0	2	0	1	0	1	0	0	0	2	1	0	0	0	1	0	0	0	0	0	0	0	8		1009.6	Q9UL62	Q9UL62	15	22	TRPC5	Short transient receptor potential channel 5	yes	yes	2	0.13203	94.262				By MS/MS	By matching
RGFGHIGI	EDDETQSYHNGNSDPRGFGHIGIAVPDVYS	HNGNSDPRGFGHIGIAVPDVYSACKRFEEL	P	R	G	G	I	A	0	1	0	0	0	0	0	3	1	2	0	0	0	1	0	0	0	0	0	0	0	0	8		855.472	Q04760	Q04760	123	130	GLO1	Lactoylglutathione lyase	yes	yes	2	0.050331	118.42				By MS/MS	By matching
RGYRAVAL	SHTWEQLGTLQLLSQRGYRAVALDLPAP__	TLQLLSQRGYRAVALDLPAP__________	Q	R	G	A	L	D	2	2	0	0	0	0	0	1	0	0	1	0	0	0	0	0	0	0	1	1	0	0	8		904.524	A0A1B0GVW5;A0A1B0GVQ8;A0A1B0GVC5;A0A1B0GW28;A0A1B0GU64;C9JMW6;F2Z3Q0;A0A1B0GWD9;C9J7W8;K7N7A0;C9JMV9;A0A1B0GW23;Q9BUJ0	A0A1B0GVW5	30	37	ABHD14A;ABHD14A-ACY1	Alpha/beta hydrolase domain-containing protein 14A	yes	no	2	0.056478	111.69
RLFGIRAK	NFKAFASLRMARANARLFGIRAKRAKEAAE	RMARANARLFGIRAKRAKEAAEQDVEKKK_	A	R	L	A	K	R	1	2	0	0	0	0	0	1	0	1	1	1	0	1	0	0	0	0	0	0	0	0	8		959.603	P26373;J3KS98;H3BUK8	P26373	190	197	RPL13	60S ribosomal protein L13	yes	no	3	0.00024754	166.78
RLKIRGSL	EVPNYKLITPAVVSERLKIRGSLARAALQE	TPAVVSERLKIRGSLARAALQELLSKGLIK	E	R	L	S	L	A	0	2	0	0	0	0	0	1	0	1	2	1	0	0	0	1	0	0	0	0	0	0	8		941.613	P62851	P62851	76	83	RPS25	40S ribosomal protein S25	yes	yes	3	0.065446	93.143				By matching	By matching
RLNLLITL	VLGLAKAQLIQIFFFRLNLLITLLGLLHGL	LIQIFFFRLNLLITLLGLLHGLVFLPVILS	F	R	L	T	L	L	0	1	1	0	0	0	0	0	0	1	4	0	0	0	0	0	1	0	0	0	0	0	8		954.623	A0A0C4DGG6;A0A0C4DFX6;Q9UHC9	A0A0C4DGG6	1195	1202	NPC1L1	Niemann-Pick C1-like protein 1	yes	no	2	0.067129	104.11
RNVLHRDL	SFLFQLLKGLGFCHSRNVLHRDLKPQNLLI	GLGFCHSRNVLHRDLKPQNLLINRNGELKL	S	R	N	D	L	K	0	2	1	1	0	0	0	0	1	0	2	0	0	0	0	0	0	0	0	1	0	0	8		1021.58	Q00535	Q00535	120	127	CDK5	Cyclin-dependent-like kinase 5	yes	yes	2	0.067272	104.75					By MS/MS
RPGIHHSL	SSEAVIWEVLRKLGLRPGIHHSLFGDVKKL	VLRKLGLRPGIHHSLFGDVKKLITDEFVKQ	L	R	P	S	L	F	0	1	0	0	0	0	0	1	2	1	1	0	0	0	1	1	0	0	0	0	0	0	8		915.504	Q5H907;Q5H909;Q9UNF1	Q5H907	316	323	MAGED2	Melanoma-associated antigen D2	yes	no	3	0.047858	109.01				By MS/MS	By MS/MS
RPNSHRTL	MAPTIQTQAQREDGHRPNSHRTLPERSGVV	AQREDGHRPNSHRTLPERSGVVCRVKYCNS	H	R	P	T	L	P	0	2	1	0	0	0	0	0	1	0	1	0	0	0	1	1	1	0	0	0	0	0	8		979.531	Q8N7H5	Q8N7H5	16	23	PAF1	RNA polymerase II-associated factor 1 homolog	yes	yes	3	0.055575	124.74				By MS/MS	By MS/MS
RQIVLSKV	KLVASRLVNTGLLTLRQIVLSKVDQSLHTN	NTGLLTLRQIVLSKVDQSLHTNTSLDAASE	L	R	Q	K	V	D	0	1	0	0	0	1	0	0	0	1	1	1	0	0	0	1	0	0	0	2	0	0	8		941.602	H0YAF7;H0YAK4;E9PCB6;Q9BYT8	H0YAF7	176	183	NLN	Neurolysin, mitochondrial	yes	no	2	0.12175	87.323
RQQVPSSI	TIMGEGPPTVLSVRTRQQVPSSIKIINYKN	TVLSVRTRQQVPSSIKIINYKNISSSSILL	T	R	Q	S	I	K	0	1	0	0	0	2	0	0	0	1	0	0	0	0	1	2	0	0	0	1	0	0	8		913.498	A0A087WZU1;A0A087X0B9;Q9UMZ3	A0A087WZU1	565	572	PTPRQ	Protein-tyrosine-phosphatase;Phosphatidylinositol phosphatase PTPRQ	yes	no	2	0.095964	94.262
RQSLSWSL	LPLLGPRAARRAFPQRQSLSWSLLRGTADW	ARRAFPQRQSLSWSLLRGTADWFGVSKDSD	Q	R	Q	S	L	L	0	1	0	0	0	1	0	0	0	0	2	0	0	0	0	3	0	1	0	0	0	0	8		975.514	B8ZZ07	B8ZZ07	109	116	RHBDF1		yes	yes	2	0.11497	89.142
RRAFIITL	VTAEVMCPILEFEADRRAFIITLNSFGTEL	ILEFEADRRAFIITLNSFGTELSKEDRETL	D	R	R	T	L	N	1	2	0	0	0	0	0	0	0	2	1	0	0	1	0	0	1	0	0	0	0	0	8		988.618	Q8N8Y2	Q8N8Y2	218	225	ATP6V0D2	V-type proton ATPase subunit d 2	yes	yes	2	0.058162	110.34
RRFFPYYV	TTGAIAAMLSTILYSRRFFPYYVYNIIGGL	LSTILYSRRFFPYYVYNIIGGLDEEGKGAV	S	R	R	Y	V	Y	0	2	0	0	0	0	0	0	0	0	0	0	0	2	1	0	0	0	2	1	0	0	8		1146.6	P20618	P20618	127	134	PSMB1	Proteasome subunit beta type-1	yes	yes	2	0.02312	146.21
RRFKGQIL	KRNWRKPRGIDNRVRRRFKGQILMPNIGYG	GIDNRVRRRFKGQILMPNIGYGSNKKTKHM	R	R	R	I	L	M	0	2	0	0	0	1	0	1	0	1	1	1	0	1	0	0	0	0	0	0	0	0	8		1016.62	D3YTB1;F8W727;P62910;D3YTI8	D3YTB1	47	54	RPL32	60S ribosomal protein L32	yes	no	2	0.10318	92.319
RRFQIAQY	GPMFSGKSTELMRRVRRFQIAQYKCLVIKY	TELMRRVRRFQIAQYKCLVIKYAKDTRYSS	V	R	R	Q	Y	K	1	2	0	0	0	2	0	0	0	1	0	0	0	1	0	0	0	0	1	0	0	0	8		1080.58	K7ES52;K7ERJ1;K7ERV3;P04183;K7ENW5	K7ES52	41	48	TK1	Thymidine kinase;Thymidine kinase, cytosolic	yes	no	2	0.12493	99.384
RRFSPHFL	SAPGQGGILAQREFDRRFSPHFLDWAAFGV	LAQREFDRRFSPHFLDWAAFGVMTLPSIGI	D	R	R	F	L	D	0	2	0	0	0	0	0	0	1	0	1	0	0	2	1	1	0	0	0	0	0	0	8		1058.58	P43308	P43308	141	148	SSR2	Translocon-associated protein subunit beta	yes	yes	3	0.11912	77.923
RRIALKKQ	KIQRLVTPRVLQHKRRRIALKKQRTKKNKE	RVLQHKRRRIALKKQRTKKNKEEAAEYAKL	R	R	R	K	Q	R	1	2	0	0	0	1	0	0	0	1	1	2	0	0	0	0	0	0	0	0	0	0	8		1011.67	A2A3R5;P62753	A2A3R5	159	166	RPS6	40S ribosomal protein S6	yes	no	2	0.12313	95.793
RRISGVDR	RVAHFGYHWSLMERDRRISGVDRYYVSKGL	WSLMERDRRISGVDRYYVSKGLENID____	D	R	R	D	R	Y	0	3	0	1	0	0	0	1	0	1	0	0	0	0	0	1	0	0	0	1	0	0	8		957.547	O15239	O15239	52	59	NDUFA1	NADH dehydrogenase [ubiquinone] 1 alpha subcomplex subunit 1	yes	yes	3	0.12181	81.338
RRIYPFLL	VPLLGVTAEMQNLVHRRIYPFLLMVVVLMA	EMQNLVHRRIYPFLLMVVVLMAILSFQVRQ	H	R	R	L	L	M	0	2	0	0	0	0	0	0	0	1	2	0	0	1	1	0	0	0	1	0	0	0	8		1076.65	A0A0B4J206;O60337	A0A0B4J206	545	552	MARCH6	E3 ubiquitin-protein ligase MARCH6	yes	no	2	0.018318	133.95
RRREQERL	EQERREQERQLAEQERRREQERLQAERELQ	RQLAEQERRREQERLQAERELQEREKALRL	E	R	R	R	L	Q	0	4	0	0	0	1	2	0	0	0	1	0	0	0	0	0	0	0	0	0	0	0	8		1141.64	Q9NQS7	Q9NQS7	724	731	INCENP	Inner centromere protein	yes	yes	2	0.04971	119.17
RRYLENGK	EQLRAYLEGECVEWLRRYLENGKETLQRAD	GECVEWLRRYLENGKETLQRADPPKTHVTH	L	R	R	G	K	E	0	2	1	0	0	0	1	1	0	0	1	1	0	0	0	0	0	0	1	0	0	0	8		1034.56	P30485;A0A140TA14;P30461;P30481;A0A140TA11;A0A140T9Y5;P30495;P30492;P18465;A0A140T9H3;A0A140T997;Q29718;P30493;P30487;A0A140T9A9;P30484;A0A140TA05;A0A140T9G0;A0A1W2PP77;A0A140T9L3;A0A140T9E1;A0A140T9X6;A0A140T9W7;A0A140T9W3;A0A140T9D9;A0A140T9C2;A0A140T93	Q04826	193	200	HLA-B;HLA-H;HLA-A;HLA-C;HLA-F	HLA class I histocompatibility antigen, B-47 alpha chain;HLA class I histocompatibility antigen, B-13 alpha chain;HLA class I histocompatibility antigen, B-44 alpha chain;HLA class I histocompatibility antigen, B-56 alpha chain;HLA class I histocompatibil	no	no	3	0.037798	113.26
RRYLNSLK	TNVGEAVGSEPRTVSRRYLNSLKNKLSSEA	SEPRTVSRRYLNSLKNKLSSEAWRKSCQPV	S	R	R	L	K	N	0	2	1	0	0	0	0	0	0	0	2	1	0	0	0	1	0	0	1	0	0	0	8		1048.61	H7BY95;F8WEZ2;Q7Z6J4	H7BY95	70	77	FGD2	FYVE, RhoGEF and PH domain-containing protein 2	yes	no	2	0.13138	95.352
RVTKVLGR	______________________________	VQPIKLARVTKVLGRTGSQGQCTQVRVEFM	A	R	V	G	R	T	0	2	0	0	0	0	0	1	0	0	1	1	0	0	0	0	1	0	0	2	0	0	8		927.598	P62857	P62857	13	20	RPS28	40S ribosomal protein S28	yes	yes	3	0.039359	110.22
SPADHSAL	LFDKRTVLEGSTASTSPADHSALPNQSLTV	EGSTASTSPADHSALPNQSLTVRESEVLKT	T	S	P	A	L	P	2	0	0	1	0	0	0	0	1	0	1	0	0	0	1	2	0	0	0	0	0	0	8		796.372	Q8NFC6	Q8NFC6	1318	1325	BOD1L1	Biorientation of chromosomes in cell division protein 1-like 1	yes	yes	2	0.052234	116.11				By MS/MS	By matching
SPAEHRLL	APAKPAPPATPGAPTSPAEHRLLKTCWSCR	ATPGAPTSPAEHRLLKTCWSCRVLSGLGLM	T	S	P	L	L	K	1	1	0	0	0	0	1	0	1	0	2	0	0	0	1	1	0	0	0	0	0	0	8		921.503	Q96GE9	Q96GE9	37	44	TMEM261	Transmembrane protein 261	yes	yes	2	0.084274	107.9				By MS/MS	By MS/MS
SPAFHLQL	ALQGISGLKVVGESLSPAFHLQLEESTGSR	KVVGESLSPAFHLQLEESTGSREQDVRLLQ	L	S	P	Q	L	E	1	0	0	0	0	1	0	0	1	0	2	0	0	1	1	1	0	0	0	0	0	0	8		911.486	O15269	O15269	391	398	SPTLC1	Serine palmitoyltransferase 1	yes	yes	2	1.1831e-05	173.38				By MS/MS	By MS/MS
SPAGHSFL	QAKHTAKSISDQCAESPAGHSFLSWLGFSS	ISDQCAESPAGHSFLSWLGFSSMDTNGSYT	E	S	P	F	L	S	1	0	0	0	0	0	0	1	1	0	1	0	0	1	1	2	0	0	0	0	0	0	8		814.397	H7BXF4;Q9NXE4;H7C0W5;H7C1Q6;H7C235	H7BXF4	588	595	SMPD4	Sphingomyelin phosphodiesterase 4	yes	no	2	0.005603	146.01				By MS/MS	By MS/MS
SPGSHNAL	LRCIKTYQVPPVQPASPGSHNALKLARLIW	VPPVQPASPGSHNALKLARLIWTSNRNVIL	A	S	P	A	L	K	1	0	1	0	0	0	0	1	1	0	1	0	0	0	1	2	0	0	0	0	0	0	8		781.372	Q9Y4E6;A2RRE0;K7EPQ4	Q9Y4E6	1456	1463	WDR7	WD repeat-containing protein 7	yes	no	2	0.051583	116.9				By MS/MS	By MS/MS
SPLKHFVL	______________________________	______________________________	V	S	P	V	L	A	0	0	0	0	0	0	0	0	1	0	2	1	0	1	1	1	0	0	0	1	0	0	8		939.554	Q8IWA4;C9JXQ1	Q8IWA4	6	13	MFN1	Mitofusin-1	yes	no	2	0.051599	116.88					By MS/MS
SPTTHPAL	KKSPFLKSKNKDKDKSPTTHPALSKRLRFW	KNKDKDKSPTTHPALSKRLRFWSSSDIPSS	K	S	P	A	L	S	1	0	0	0	0	0	0	0	1	0	1	0	0	0	2	1	2	0	0	0	0	0	8		822.424	H0YJX5	H0YJX5	96	103	CCDC88C		yes	yes	2	0.13391	84.064				By MS/MS	By matching
SPTVHLGL	PHPIKDKLKGKDETDSPTVHLGLDSDSESE	KGKDETDSPTVHLGLDSDSESELTIPGVIN	D	S	P	G	L	D	0	0	0	0	0	0	0	1	1	0	2	0	0	0	1	1	1	0	0	1	0	0	8		822.46	A0A087WV57;A0A087WYS3;H7C4X9;A0A087WVZ6;Q9ULU4	A0A087WV57	673	680	ZMYND8	Protein kinase C-binding protein 1	yes	no	2	0.0066936	142.74					By MS/MS
SQDVHVVL	EEESAYVAGEKRQHSSQDVHVVLKLWKSGF	GEKRQHSSQDVHVVLKLWKSGFSLDNGELR	S	S	Q	V	L	K	0	0	0	1	0	1	0	0	1	0	1	0	0	0	0	1	0	0	0	3	0	0	8		895.476	F2Z2K0;Q9UNZ2	F2Z2K0	177	184	NSFL1C	NSFL1 cofactor p47	yes	no	2	1.2163e-13	188.58
SQEESPSV	ALLALSSAQSLNEDVSQEESPSVISGKPEG	QSLNEDVSQEESPSVISGKPEGRRPQGGNQ	V	S	Q	S	V	I	0	0	0	0	0	1	2	0	0	0	0	0	0	0	1	3	0	0	0	1	0	0	8		861.372	F5H7C1;A0A0G2JPD0;A0A0G2JNB4;Q04118	F5H7C1	24	31	PRB3	Basic salivary proline-rich protein 3	no	no	1;2	0.071934	102.3
SQFTRNAL	AVKFCKVKSSVIGASSQFTRNALPALLIYK	SSVIGASSQFTRNALPALLIYKGGELIGNF	S	S	Q	A	L	P	1	1	1	0	0	1	0	0	0	0	1	0	0	1	0	1	1	0	0	0	0	0	8		935.482	Q13371	Q13371	226	233	PDCL	Phosducin-like protein	yes	yes	2	0.054057	113.91				By MS/MS	By MS/MS
SQQEHFVL	CFYQNSDKNEENLHCSQQEHFVLSALKTTE	NEENLHCSQQEHFVLSALKTTEINRLPSAN	C	S	Q	V	L	S	0	0	0	0	0	2	1	0	1	0	1	0	0	1	0	1	0	0	0	1	0	0	8		986.482	Q56NI9;E5RFP7;E5RIE3;E5RFE4	Q56NI9	50	57	ESCO2	N-acetyltransferase ESCO2	yes	no	2	0.029701	130				By MS/MS	By MS/MS
SRFPPLNL	TPYPFGLSPSSVVQDSRFPPLNLQRPVHHV	PSSVVQDSRFPPLNLQRPVHHVVPPSTVTE	D	S	R	N	L	Q	0	1	1	0	0	0	0	0	0	0	2	0	0	1	2	1	0	0	0	0	0	0	8		942.529	Q14687;C9JLW9	Q14687	194	201	GSE1	Genetic suppressor element 1	yes	no	2	0.13671	83.313				By matching
SRHHPTTL	VHIQVTLAICSSTTASRHHPTTLAVGICSP	ICSSTTASRHHPTTLAVGICSPASRSISLL	A	S	R	T	L	A	0	1	0	0	0	0	0	0	2	0	1	0	0	0	1	1	2	0	0	0	0	0	8		947.494	P32970	P32970	121	128	CD70	CD70 antigen	yes	yes	2	0.0063546	143.89				By matching	By matching
SRISPIQK	APGQPSPVLQLQQKQSRISPIQKPQGLDPV	LQLQQKQSRISPIQKPQGLDPVEILQEREY	Q	S	R	Q	K	P	0	1	0	0	0	1	0	0	0	2	0	1	0	0	1	2	0	0	0	0	0	0	8		927.55	F6VDE0;P51531;A0A0U1RQZ9;A0A0U1RRJ8	F6VDE0	326	333	SMARCA2	Probable global transcription activator SNF2L2	yes	no	2;3	0.059692	109.11
SRITPIQK	QPAQPAPMVPLHQKQSRITPIQKPRGLDPV	VPLHQKQSRITPIQKPRGLDPVEILQEREY	Q	S	R	Q	K	P	0	1	0	0	0	1	0	0	0	2	0	1	0	0	1	1	1	0	0	0	0	0	8		941.566	A0A2R8YGG3;A0A2R8Y7S2;A0A2R8Y4P4;Q9HBD4;A0A0A0MT49;P51532;A0A2R8YGP5	A0A2R8YGG3	155	162	SMARCA4	Transcription activator BRG1	yes	no	2	0.10956	90.601
SRLEPLVL	ALEHELKLSIICLNSSRLEPLVLFLHLVLD	SIICLNSSRLEPLVLFLHLVLDKLFQLSVQ	S	S	R	V	L	F	0	1	0	0	0	0	1	0	0	0	3	0	0	0	1	1	0	0	0	1	0	0	8		925.56	Q8NF50;A2A369;A2A370	Q8NF50	783	790	DOCK8	Dedicator of cytokinesis protein 8	yes	no	1;2	0.085868	97.033				By MS/MS	By MS/MS
SRLFPFKR	SLGPFLALNQLPQVFSRLFPFKRGLCHAYW	NQLPQVFSRLFPFKRGLCHAYWAPNFWALY	F	S	R	K	R	G	0	2	0	0	0	0	0	0	0	0	1	1	0	2	1	1	0	0	0	0	0	0	8		1049.61	H0YD42;E9PK79;E9PP96;Q9BVK2;H0YDQ1;H0YDD3;H0YCV0	H0YD42	112	119	ALG8	Probable dolichyl pyrophosphate Glc1Man9GlcNAc2 alpha-1,3-glucosyltransferase	yes	no	3	0.081641	88.177
SRLPPRHL	QGPSSDYVVVKMIPDSRLPPRHLHVVHTGK	VVKMIPDSRLPPRHLHVVHTGKTSVVIKWE	D	S	R	H	L	H	0	2	0	0	0	0	0	0	1	0	2	0	0	0	2	1	0	0	0	0	0	0	8		974.577	Q92673;E9PKB0;E9PS32;E9PP43;E9PPB3	Q92673	1931	1938	SORL1	Sortilin-related receptor	yes	no	3	0.10575	82.452				By MS/MS	By matching
SRLSRSLL	______________________________	______________________________	M	S	R	L	L	W	0	2	0	0	0	0	0	0	0	0	3	0	0	0	0	3	0	0	0	0	0	0	8		930.561	Q04900	Q04900	2	9	CD164	Sialomucin core protein 24	yes	yes	3	0.12793	76.345				By MS/MS
SRLTHLSL	ETPKSQVGTLLFRSRSRLTHLSLSRRASES	TLLFRSRSRLTHLSLSRRASESSLSSESSE	R	S	R	S	L	S	0	1	0	0	0	0	0	0	1	0	3	0	0	0	0	2	1	0	0	0	0	0	8		925.535	G8JLH2;B4DIG0;P30305	G8JLH2	19	26	CDC25B	M-phase inducer phosphatase 2	yes	no	2	0.055022	106.38
SRQVLNSY	RLEGAIHLQEQDMENSRQVLNSYEVLGEEF	QEQDMENSRQVLNSYEVLGEEFDRLVKEYT	N	S	R	S	Y	E	0	1	1	0	0	1	0	0	0	0	1	0	0	0	0	2	0	0	1	1	0	0	8		965.493	G3V2T6;Q9H6D7	G3V2T6	150	157	HAUS4	HAUS augmin-like complex subunit 4	yes	no	2	0.1144	89.296
SRRWQLSV	VPTASVTEIQEKWHDSRRWQLSVATEQPEL	IQEKWHDSRRWQLSVATEQPELEGPREGYG	D	S	R	S	V	A	0	2	0	0	0	1	0	0	0	0	1	0	0	0	0	2	0	1	0	1	0	0	8		1030.57	Q9NR30	Q9NR30	700	707	DDX21	Nucleolar RNA helicase 2	yes	yes	2	0.053452	114.64
SRVLRTSL	EITSVSTACQQLEVFSRVLRTSLATILDGG	CQQLEVFSRVLRTSLATILDGGEENLEKNL	F	S	R	S	L	A	0	2	0	0	0	0	0	0	0	0	2	0	0	0	0	2	1	0	0	1	0	0	8		930.561	X6RLT1;H0UI80;Q8IXH7	X6RLT1	205	212	NELFCD;TH1L	Negative elongation factor C/D	yes	no	2;3	0.07393	93.649				By MS/MS	By matching
SRYRGLGL	SRLNIERMKQIYQQLSRYRGLGLLASVPSN	KQIYQQLSRYRGLGLLASVPSNPNGNGGFM	L	S	R	G	L	L	0	2	0	0	0	0	0	2	0	0	2	0	0	0	0	1	0	0	1	0	0	0	8		920.519	Q16526;H0YHT0	Q16526	492	499	CRY1	Cryptochrome-1	yes	no	2	0.026052	131.27				By MS/MS	By matching
SRYTGASL	VGDDCPVFPGLFEFCSRYTGASLQGATQLN	PGLFEFCSRYTGASLQGATQLNNKICDIAI	C	S	R	S	L	Q	1	1	0	0	0	0	0	1	0	0	1	0	0	0	0	2	1	0	1	0	0	0	8		853.429	O15379	O15379	105	112	HDAC3	Histone deacetylase 3	yes	yes	1;2	0.057575	110.81				By matching	By MS/MS
STFQHKEL	______________________________	APSAGSWSTFQHKELMAADRGRRILGVCGM	W	S	T	E	L	M	0	0	0	0	0	1	1	0	1	0	1	1	0	1	0	1	1	0	0	0	0	0	8		988.498	P42575;A0A087WYM1;C9JRR9	P42575	10	17	CASP2	Caspase-2;Caspase-2 subunit p18;Caspase-2 subunit p13;Caspase-2 subunit p12	yes	no	2	0.07866	99.755				By MS/MS	By matching
SYLRLWAL	IHTIEYCLGCISNTASYLRLWALSLAHAQL	GCISNTASYLRLWALSLAHAQLSEVLWTMV	A	S	Y	A	L	S	1	1	0	0	0	0	0	0	0	0	3	0	0	0	0	1	0	1	1	0	0	0	8		1020.58	B7Z641;B7Z2A9;Q93050;Q8TCH1;F5H847;F5GX48;K7ERA6;K7ENA1;F5H1T6;A0A2R8Y6X9;Q13488;Q9HBG4;Q9Y487	Q9Y487	688	695	ATP6V0A1;TCIRG1;ATP6V0A2;ATP6V0A4	V-type proton ATPase subunit a;V-type proton ATPase 116 kDa subunit a isoform 1;V-type proton ATPase 116 kDa subunit a isoform 3;V-type proton ATPase 116 kDa subunit a isoform 4;V-type proton ATPase 116 kDa subunit a isoform 2	no	no	2	0.076819	100.45				By matching
TAIRHHVL	AFYTYDTSSPSILTLTAIRHHVLGTITTDK	SPSILTLTAIRHHVLGTITTDKMMDVTVTI	L	T	A	V	L	G	1	1	0	0	0	0	0	0	2	1	1	0	0	0	0	0	1	0	0	1	0	0	8		945.551	A0A0G2JP90;A0A087WW46;J3KN36;A0A0G2JN29;A0A087X117;Q15155;P69849;Q5JPE7	A0A0G2JP90	495	502	NOMO1;NOMO3;NOMO2	Nodal modulator 1;Nodal modulator 3;Nodal modulator 2	yes	no	2;3	0.0018311	152.63				By MS/MS	By MS/MS
TEAVHTML	QLRAASSHEHIAARLTEAVHTMLSSPLEYL	EHIAARLTEAVHTMLSSPLEYLPPWDPKDY	L	T	E	M	L	S	1	0	0	0	0	0	1	0	1	0	1	0	1	0	0	0	2	0	0	1	0	0	8		900.438	A0A2R8Y6J1;A0A2U3TZJ0;Q9UL01;A0A2R8Y4N7;A0A2R8Y6Y4;X6REM1;A0A2R8YE23	A0A2R8Y6J1	24	31	DSE	Dermatan-sulfate epimerase	yes	no	2	8.086e-21	198.32				By MS/MS	By matching
TEIAHSVL	STKVTASPLQRLGNKTEIAHSVLYLASPLA	LQRLGNKTEIAHSVLYLASPLASYVTGAVL	K	T	E	V	L	Y	1	0	0	0	0	0	1	0	1	1	1	0	0	0	0	1	1	0	0	1	0	0	8		868.465	Q4VXZ8;Q9NUI1	Q4VXZ8	231	238	DECR2	Peroxisomal 2,4-dienoyl-CoA reductase	yes	no	2	0.042417	123.99					By MS/MS
TEKAPEPH	______________________________	______________________________	M	T	E	P	H	V	1	0	0	0	0	0	2	0	1	0	0	1	0	0	2	0	1	0	0	0	0	0	8		907.44	F5H2R5;F5H6Q0;F5H3P3;P52566	F5H2R5	2	9	ARHGDIB	Rho GDP-dissociation inhibitor 2	yes	no	2	0.029068	130.22
TGSVHEVL	EAVIEYMYTGRIRVSTGSVHEVLELADRFL	TGRIRVSTGSVHEVLELADRFLLIRLKEFC	S	T	G	V	L	E	0	0	0	0	0	0	1	1	1	0	1	0	0	0	0	1	1	0	0	2	0	0	8		840.434	Q9NVR0	Q9NVR0	170	177	KLHL11	Kelch-like protein 11	yes	yes	2	0.052512	115.78				By MS/MS	By matching
TGWVHDVL	KEEGSKVTTYCNETMTGWVHDVLGRNWACF	TYCNETMTGWVHDVLGRNWACFTGKKVGTA	M	T	G	V	L	G	0	0	0	1	0	0	0	1	1	0	1	0	0	0	0	0	1	1	0	2	0	0	8		925.466	H0YCY8;P53634	H0YCY8	80	87	CTSC	Dipeptidyl peptidase 1;Dipeptidyl peptidase 1 exclusion domain chain;Dipeptidyl peptidase 1 heavy chain;Dipeptidyl peptidase 1 light chain	yes	no	2	1.9283e-05	170.44				By MS/MS	By MS/MS
TGYAHSSL	HAGGNRASRAKVILLTGYAHSSLPAELDSG	RAKVILLTGYAHSSLPAELDSGACGGSSLN	L	T	G	S	L	P	1	0	0	0	0	0	0	1	1	0	1	0	0	0	0	2	1	0	1	0	0	0	8		834.387	A0A0A0MRR5;Q96BW1;F8W6E9	A0A0A0MRR5	53	60	UPRT	Uracil phosphoribosyltransferase homolog	yes	no	2	0.070597	102.8				By MS/MS	By matching
THTRHYEL	REMLIRVNMEDLREQTHTRHYELYRRCKLE	MEDLREQTHTRHYELYRRCKLEEMGFKDTD	Q	T	H	E	L	Y	0	1	0	0	0	0	1	0	2	0	1	0	0	0	0	0	2	0	1	0	0	0	8		1055.51	B1AMS2;Q14141;H0Y961;D6RDU5;D6RGI3;D6RER5;Q9NVA2;E7EW69;E7EX04;B5ME97;Q9P0V9	B1AMS2	290	297	SEPT6;SEPT11;SEPT10	Septin-6;Septin-11;Septin-10	yes	no	2	0.0024789	151.5				By MS/MS	By MS/MS
TPFSHEVI	EETLKKQVAEAWSRRTPFSHEVIVMDMDPF	AEAWSRRTPFSHEVIVMDMDPFLHCVIPNF	R	T	P	V	I	V	0	0	0	0	0	0	1	0	1	1	0	0	0	1	1	1	1	0	0	1	0	0	8		928.465	A0A0A0MTR2;Q8N543;H3BR02	A0A0A0MTR2	47	54	OGFOD1	Prolyl 3-hydroxylase OGFOD1	yes	no	2	0.051599	132.96				By matching	By MS/MS
TPHLHSIL	QGCLASVGVLTQSCTTPHLHSILKATNYNG	VLTQSCTTPHLHSILKATNYNGHTCLHLAS	T	T	P	I	L	K	0	0	0	0	0	0	0	0	2	1	2	0	0	0	1	1	1	0	0	0	0	0	8		916.513	G3V286;G3V3I4;P25963	G3V286	79	86	NFKBIA	NF-kappa-B inhibitor alpha	yes	no	1;2;3	0.00010549	168.74				By MS/MS	By MS/MS
TPLSHEVI	HLSRQDLTTLDVTKLTPLSHEVISRQATIN	TLDVTKLTPLSHEVISRQATINIGTIGHVA	L	T	P	V	I	S	0	0	0	0	0	0	1	0	1	1	1	0	0	0	1	1	1	0	0	1	0	0	8		894.481	P41091;Q2VIR3;H7BZU1	P41091	29	36	EIF2S3;EIF2S3L	Eukaryotic translation initiation factor 2 subunit 3;Putative eukaryotic translation initiation factor 2 subunit 3-like protein	yes	no	2	0.048288	120.9					By MS/MS
TPQSHGTL	TPNGTDYVASGKSIQTPQSHGTLTAELWDN	ASGKSIQTPQSHGTLTAELWDNKVAPPAVL	Q	T	P	T	L	T	0	0	0	0	0	1	0	1	1	0	1	0	0	0	1	1	2	0	0	0	0	0	8		839.414	E7EPN9;Q9Y520;A0A2R8Y7F4;A0A2R8YET2;H7C5N8	E7EPN9	1982	1989	PRRC2C	Protein PRRC2C	yes	no	2	0.0060109	145.04				By MS/MS	By MS/MS
TPTHHLSL	STIDFLDRAIFDGASTPTHHLSLHSASHVT	AIFDGASTPTHHLSLHSASHVTSSTVTSSF	S	T	P	S	L	H	0	0	0	0	0	0	0	0	2	0	2	0	0	0	1	1	2	0	0	0	0	0	8		904.477	H7C516;E9PEC4;A0A0A0MT72;Q9BSQ5	H7C516	65	72	CCM2	Cerebral cavernous malformations 2 protein	yes	no	2	0.058162	110.34				By MS/MS	By MS/MS
TQAIHDVF	TPLYFEEDEVRYLQSTQAIHDVFSQYKNTA	EVRYLQSTQAIHDVFSQYKNTARQYAYFYK	S	T	Q	V	F	S	1	0	0	1	0	1	0	0	1	1	0	0	0	1	0	0	1	0	0	1	0	0	8		929.461	Q6NXR6;Q86TU7	Q6NXR6	200	207	SETD3	Histone-lysine N-methyltransferase setd3	yes	no	2	0.017328	134.3				By MS/MS	By MS/MS
TQASHQVL	ISRYYDRLATVQARGTQASHQVLRDILKEV	ATVQARGTQASHQVLRDILKEVQSNMVPRS	G	T	Q	V	L	R	1	0	0	0	0	2	0	0	1	0	1	0	0	0	0	1	1	0	0	1	0	0	8		882.456	H0Y4W2;F2Z2U4;Q9Y4A5;A0A2R8YFJ4	H0Y4W2	3356	3363	TRRAP	Transformation/transcription domain-associated protein	yes	no	2	0.00046954	163.72				By MS/MS	By MS/MS
TQFVHHAL	TLASTLMEQYMKATATQFVHHALKDSILKI	QYMKATATQFVHHALKDSILKIMESKQSCE	A	T	Q	A	L	K	1	0	0	0	0	1	0	0	2	0	1	0	0	1	0	0	1	0	0	1	0	0	8		951.493	E9PGC0;P20936	E9PGC0	641	648	RASA1	Ras GTPase-activating protein 1	yes	no	2	0.057291	111.04				By MS/MS	By MS/MS
TQHLHPSL	TAIEPIINHGGASASTQHLHPSLRWLFGVA	HGGASASTQHLHPSLRWLFGVAAVVTDVGQ	S	T	Q	S	L	R	0	0	0	0	0	1	0	0	2	0	2	0	0	0	1	1	1	0	0	0	0	0	8		931.488	Q8WYP5	Q8WYP5	142	149	AHCTF1	Protein ELYS	yes	yes	2	0.0033792	149.91				By matching	By MS/MS
TQKEWQLL	MLQESFSFDDLSVDFTQKEWQLLDPSQKNL	DDLSVDFTQKEWQLLDPSQKNLYKDVMLEN	F	T	Q	L	L	D	0	0	0	0	0	2	1	0	0	0	2	1	0	0	0	0	1	1	0	0	0	0	8		1044.56	F5H0T0;J3KQ53;F5H1R3;F5H6X5;F5H3F5;F5H1B1;F5H630;P51523	F5H0T0	18	25	ZNF84	Zinc finger protein 84	yes	no	2	0.12313	95.62				By MS/MS
TQQLHPVL	MAIPGRQYGLILPKKTQQLHPVLQKPSVFG	GLILPKKTQQLHPVLQKPSVFGNDSDDDDE	K	T	Q	V	L	Q	0	0	0	0	0	2	0	0	1	0	2	0	0	0	1	0	1	0	0	1	0	0	8		934.524	Q9H0G5;J3KT62;K7EQJ6;J3QLV5;J3QRI6	Q9H0G5	16	23	NSRP1	Nuclear speckle splicing regulatory protein 1	yes	no	2	0.06108	108				By MS/MS	By MS/MS
TQSSHASL	ALQKRLDEVSRELCHTQSSHASLRADAEKA	VSRELCHTQSSHASLRADAEKAQEQQQQMA	H	T	Q	S	L	R	1	0	0	0	0	1	0	0	1	0	1	0	0	0	0	3	1	0	0	0	0	0	8		829.393	F8W7S5;A0A087WVV2;Q9P2E9	F8W7S5	235	242	RRBP1	Ribosome-binding protein 1	yes	no	2	0.07164	102.41				By MS/MS	By matching
TQTAHTEL	NTRLHTTLSVSLGNETQTAHTELRISTSND	SVSLGNETQTAHTELRISTSNDTIIRAVLI	E	T	Q	E	L	R	1	0	0	0	0	1	1	0	1	0	1	0	0	0	0	0	3	0	0	0	0	0	8		899.435	H3BRL0;Q9BXC9	H3BRL0	395	402	BBS2	Bardet-Biedl syndrome 2 protein	yes	no	1;2	0.0003392	165.52				By MS/MS	By MS/MS
TQTDRESL	GPEYWDRNTQICKTNTQTDRESLRNLRGYY	TQICKTNTQTDRESLRNLRGYYNQSEAGSH	N	T	Q	S	L	R	0	1	0	1	0	1	1	0	0	0	1	0	0	0	0	1	2	0	0	0	0	0	8		948.451	P30475	P30475	95	102	HLA-B	HLA class I histocompatibility antigen, B-39 alpha chain	no	no	2	0.1272	95.815				By MS/MS	By matching
TQTGHTLL	NINNIGIKAMVKKTATQTGHTLLEDYQIVD	AMVKKTATQTGHTLLEDYQIVDNSQRENQE	A	T	Q	L	L	E	0	0	0	0	0	1	0	1	1	0	2	0	0	0	0	0	3	0	0	0	0	0	8		869.461	Q8N0X7	Q8N0X7	618	625	SPG20	Spartin	yes	yes	2	0.13652	83.364				By MS/MS
TQTYRESL	GPEYWDRETQISKTNTQTYRESLRNLRGYY	TQISKTNTQTYRESLRNLRGYYNQSEAGSH	N	T	Q	S	L	R	0	1	0	0	0	1	1	0	0	0	1	0	0	0	0	1	2	0	1	0	0	0	8		996.488	Q04826;A0A140TA02;P30466;P30483;A0A1W2PNR7;P30488;P30479;P30685	Q04826	95	102	HLA-B	HLA class I histocompatibility antigen, B-40 alpha chain;HLA class I histocompatibility antigen, B-18 alpha chain;HLA class I histocompatibility antigen, B-45 alpha chain;HLA class I histocompatibility antigen, B-50 alpha chain;HLA class I histocompatibil	no	no	1;2	0.0028284	150.88				By MS/MS	By MS/MS
TQVTRQAL	DSGQSEVFVSNILKDTQVTRQALNEISARH	VSNILKDTQVTRQALNEISARHSEIQQLER	D	T	Q	A	L	N	1	1	0	0	0	2	0	0	0	0	1	0	0	0	0	0	2	0	0	1	0	0	8		915.514	Q12846	Q12846	193	200	STX4	Syntaxin-4	yes	yes	2	0.039373	125.5				By MS/MS	By MS/MS
TRAIVRAL	LHLSDLFSPLPILELTRAIVRALPLLRVLS	PLPILELTRAIVRALPLLRVLSIRVDHPSQ	L	T	R	A	L	P	2	2	0	0	0	0	0	0	0	1	1	0	0	0	0	0	1	0	0	1	0	0	8		898.571	A0A0C4DH00;A0A0B4J2G4;Q15345;A0A087WTU1	A0A0C4DH00	292	299	LRRC41	Leucine-rich repeat-containing protein 41	yes	no	2;3	0.030711	116.88				By MS/MS	By MS/MS
TRGNQREL	______________________________	______________________________	M	T	R	E	L	A	0	2	1	0	0	1	1	1	0	0	1	0	0	0	0	0	1	0	0	0	0	0	8		972.51	F8WBN3;B8ZZY7;F8WBV6;P84101	F8WBN3	2	9	SERF2	Small EDRK-rich factor 2	yes	no	3	0.093781	94.85				By matching	By matching
TRIIPRHL	EILELAGNAARDNKKTRIIPRHLQLAIRND	AARDNKKTRIIPRHLQLAIRNDEELNKLLG	K	T	R	H	L	Q	0	2	0	0	0	0	0	0	1	2	1	0	0	0	1	0	1	0	0	0	0	0	8		1004.62	Q6FI13;P0C0S8;Q99878;Q96KK5;Q9BTM1;Q16777;Q93077;Q96QV6;P16104;H0YFX9;P20671;A0A0U1RR32;A0A0U1RRH7;Q7L7L0;P04908;Q8IUE6	Q6FI13	77	84	HIST2H2AA3;HIST1H2AG;HIST1H2AJ;HIST1H2AH;H2AFJ;HIST2H2AC;HIST1H2AC;HIST1H2AA;H2AFX;HIST1H2AD;HIST3H2A;HIST1H2AB;HIST2H2AB	Histone H2A type 2-A;Histone H2A type 1;Histone H2A type 1-J;Histone H2A type 1-H;Histone H2A.J;Histone H2A type 2-C;Histone H2A type 1-C;Histone H2A type 1-A;Histone H2AX;Histone H2A;Histone H2A type 1-D;Histone H2A type 3;Histone H2A type 1-B/E;Histone	no	no	3	0.056318	101.43				By MS/MS	By MS/MS
TRILRQTL	LHALSTGREPRVATVTRILRQTLFRYQGHV	EPRVATVTRILRQTLFRYQGHVGASLIVGG	V	T	R	T	L	F	0	2	0	0	0	1	0	0	0	1	2	0	0	0	0	0	2	0	0	0	0	0	8		999.619	P40306	P40306	119	126	PSMB10	Proteasome subunit beta type-10	yes	yes	2;3	0.018576	133.86				By MS/MS	By MS/MS
TRQTGIVL	IQGNREELVERLQSYTRQTGIVLNRPVLRG	VERLQSYTRQTGIVLNRPVLRGEDGDKAAP	Y	T	R	V	L	N	0	1	0	0	0	1	0	1	0	1	1	0	0	0	0	0	2	0	0	1	0	0	8		886.524	E9PPJ0;Q13435;E9PJT3;E9PJ04;H0YCG1	E9PPJ0	58	65	SF3B2	Splicing factor 3B subunit 2	yes	no	2	0.091915	95.352				By MS/MS	By matching
TRVDGRKL	LDKELLWNLQLLSEITRVDGRKLLLYREQL	LQLLSEITRVDGRKLLLYREQLVKILQRTL	I	T	R	K	L	L	0	2	0	1	0	0	0	1	0	0	1	1	0	0	0	0	1	0	0	1	0	0	8		943.556	Q14997	Q14997	684	691	PSME4	Proteasome activator complex subunit 4	yes	yes	3	0.044933	110.41				By MS/MS	By MS/MS
TRVPHSKL	SSDTSGLSFSQPSCKTRVPHSKLDKGPTGA	FSQPSCKTRVPHSKLDKGPTGANGHNTTQT	K	T	R	K	L	D	0	1	0	0	0	0	0	0	1	0	1	1	0	0	1	1	1	0	0	1	0	0	8		936.551	O60563	O60563	632	639	CCNT1	Cyclin-T1	yes	yes	3	0.077363	100.25				By matching	By MS/MS
TRWNKIVL	DTIGDLKKLIAAQTGTRWNKIVLKKWYTIF	LIAAQTGTRWNKIVLKKWYTIFKDHVSLGD	G	T	R	V	L	K	0	1	1	0	0	0	0	0	0	1	1	1	0	0	0	0	1	1	0	1	0	0	8		1028.61	Q9BZL1	Q9BZL1	37	44	UBL5	Ubiquitin-like protein 5	yes	yes	3	0.088571	88.948					By MS/MS
VAVIHQSL	LAVAYVSSVALAVASVAVIHQSLGLSCIPT	VALAVASVAVIHQSLGLSCIPTPGPPDLGL	S	V	A	S	L	G	1	0	0	0	0	1	0	0	1	1	1	0	0	0	0	1	0	0	0	2	0	0	8		865.502	C9JF31;Q9BV87	C9JF31	250	257	CNPPD1	Protein CNPPD1	yes	no	2	1.2809e-29	204.1				By MS/MS	By MS/MS
VEASHLAL	KLRVFENIVAVLNKEVEASHLALATSIHQS	VAVLNKEVEASHLALATSIHQSQLDRERIL	E	V	E	A	L	A	2	0	0	0	0	0	1	0	1	0	2	0	0	0	0	1	0	0	0	1	0	0	8		838.455	Q13077	Q13077	208	215	TRAF1	TNF receptor-associated factor 1	yes	yes	2	0.056321	111.81					By matching
VEMHHEAL	VVTFAPVNVTTEVKSVEMHHEALSEALPGD	VTTEVKSVEMHHEALSEALPGDNVGFKVKN	S	V	E	A	L	S	1	0	0	0	0	0	2	0	2	0	1	0	1	0	0	0	0	0	0	1	0	0	8		964.444	Q5VTE0;P68104;A0A087WVQ9;A0A087WV01;A0A2U3TZH3;Q05639	Q5VTE0	292	299	EEF1A1P5;EEF1A1;EEF1A2	Putative elongation factor 1-alpha-like 3;Elongation factor 1-alpha 1;Elongation factor 1-alpha;Elongation factor 1-alpha 2	no	no	2	0.042235	135.35				By MS/MS	By MS/MS
VESLHKVL	FNKKETEIRSQQQQLVESLHKVLGGNQTLT	RSQQQQLVESLHKVLGGNQTLTVNVEGTKT	L	V	E	V	L	G	0	0	0	0	0	0	1	0	1	0	2	1	0	0	0	1	0	0	0	2	0	0	8		923.544	Q7Z3B4	Q7Z3B4	210	217	NUP54	Nucleoporin p54	yes	yes	2	0.046734	100.39				By MS/MS	By MS/MS
VPFNHEIL	VKLILEYVKASEAGEVPFNHEILREAYALC	KASEAGEVPFNHEILREAYALCHCLPVLST	E	V	P	I	L	R	0	0	1	0	0	0	1	0	1	1	1	0	0	1	1	0	0	0	0	1	0	0	8		967.513	E7EM64;Q7L5N1	E7EM64	249	256	COPS6	COP9 signalosome complex subunit 6	yes	no	2	0.0045647	147.83				By MS/MS	By MS/MS
VPHFHHEL	SGDISEAEHCLKELEVPHFHHELVYEAIIM	HCLKELEVPHFHHELVYEAIIMVLESTGES	E	V	P	E	L	V	0	0	0	0	0	0	1	0	3	0	1	0	0	1	1	0	0	0	0	1	0	0	8		1014.5	Q53EL6	Q53EL6	356	363	PDCD4	Programmed cell death protein 4	yes	yes	2	0.036146	127.1				By MS/MS	By MS/MS
VPHQHPEL	SFVLNETKKNIVNTDVPHQHPELLHSSSLV	KNIVNTDVPHQHPELLHSSSLVKPPAPKTG	D	V	P	E	L	L	0	0	0	0	0	1	1	0	2	0	1	0	0	0	2	0	0	0	0	1	0	0	8		955.488	Q7Z6K1	Q7Z6K1	135	142	THAP5	THAP domain-containing protein 5	yes	yes	2	0.053623	114.43				By matching	By MS/MS
VPNVHGAL	GFPPTFAIPQAAGLSVPNVHGALAPLAIPS	PQAAGLSVPNVHGALAPLAIPSAAAAAAAA	S	V	P	A	L	A	1	0	1	0	0	0	0	1	1	0	1	0	0	0	1	0	0	0	0	2	0	0	8		805.445	A0A0U1RRM4;P26599;A6NLN1;A0A087WTS6;A0A087WU68;K7EK45	A0A0U1RRM4	358	365	PTBP1	Polypyrimidine tract-binding protein 1	yes	no	1;2	0.047068	121.68				By MS/MS	By MS/MS
VPVIIHRD	EHKEPWFMRLNLGEEVPVIIHRDNIISDYD	RLNLGEEVPVIIHRDNIISDYDQIIDYVER	E	V	P	R	D	N	0	1	0	1	0	0	0	0	1	2	0	0	0	0	1	0	0	0	0	2	0	0	8		947.555	H0Y6A7;H0UIB3;Q5TE61;A0A087WWT8;Q96MZ0	H0Y6A7	45	52	GDAP1L1	Ganglioside-induced differentiation-associated protein 1-like 1	yes	no	3	0.13689	83.265				By MS/MS	By matching
VQALRTVL	PRFGEINDQDRTDRYVQALRTVLKPDSVCL	QDRTDRYVQALRTVLKPDSVCLCVSDGSLL	Y	V	Q	V	L	K	1	1	0	0	0	1	0	0	0	0	2	0	0	0	0	0	1	0	0	2	0	0	8		898.56	H3BNC0;Q9NVM4	H3BNC0	392	399	PRMT7	Protein arginine N-methyltransferase 7	yes	no	2	0.096511	94.114				By MS/MS
VQGAHPVL	RLLWGLEGLPLTVSAVQGAHPVLRYTEVFP	LPLTVSAVQGAHPVLRYTEVFPPTPVRPAF	A	V	Q	V	L	R	1	0	0	0	0	1	0	1	1	0	1	0	0	0	1	0	0	0	0	2	0	0	8		819.46	A0A0A0MRW6;Q9H6R4	A0A0A0MRW6	686	693	NOL6	Nucleolar protein 6	yes	no	2	0.058294	110.23				By matching	By MS/MS
VQLIRESL	EKIDLEKKLSASEVEVQLIRESLKVALQKH	LSASEVEVQLIRESLKVALQKHSEEVKKQE	E	V	Q	S	L	K	0	1	0	0	0	1	1	0	0	1	2	0	0	0	0	1	0	0	0	1	0	0	8		956.565	H7BZW2;Q6P2H3	H7BZW2	97	104	CEP85	Centrosomal protein of 85 kDa	yes	no	2	0.081767	110.12					By matching
VQNIRNVL	RMLLEVTFGKLYAWAVQNIRNVLMDASAKF	GKLYAWAVQNIRNVLMDASAKFKELGIQPV	A	V	Q	V	L	M	0	1	2	0	0	1	0	0	0	1	1	0	0	0	0	0	0	0	0	2	0	0	8		954.561	O95714;Q9BVR0	O95714	1740	1747	HERC2;HERC2P3	E3 ubiquitin-protein ligase HERC2;Putative HERC2-like protein 3	yes	no	2	0.050615	105.2				By MS/MS	By MS/MS
VRAGHRTL	FWWSLSRPCPNSSVWVRAGHRTLSVEPSQQ	CPNSSVWVRAGHRTLSVEPSQQLDTASTEE	W	V	R	T	L	S	1	2	0	0	0	0	0	1	1	0	1	0	0	0	0	0	1	0	0	1	0	0	8		908.53	Q8TEQ6	Q8TEQ6	1303	1310	GEMIN5	Gem-associated protein 5	yes	yes	3	0.080836	103.8				By MS/MS	By matching
VRFKHRYL	______________________________	______________________________	M	V	R	Y	L	L	0	2	0	0	0	0	0	0	1	0	1	1	0	1	0	0	0	0	1	1	0	0	8		1117.65	Q969H6	Q969H6	2	9	POP5	Ribonuclease P/MRP protein subunit POP5	yes	yes	2;3	0.057792	110.63				By MS/MS	By matching
VRFPGPQL	CMKKVVAVHLHQTVQVRFPGPQLAQSLPTP	HLHQTVQVRFPGPQLAQSLPTPTPTMPSAR	Q	V	R	Q	L	A	0	1	0	0	0	1	0	1	0	0	1	0	0	1	2	0	0	0	0	1	0	0	8		912.518	A0A087WXT8;C9J979	A0A087WXT8	144	151	CPSF3L		yes	no	2	0.10263	92.467
VRHLPQSV	RLQPGDTAKAVVAQAVRHLPQSVRIYIRAA	KAVVAQAVRHLPQSVRIYIRAAELETDIRA	A	V	R	S	V	R	0	1	0	0	0	1	0	0	1	0	1	0	0	0	1	1	0	0	0	2	0	0	8		934.535	O94906	O94906	366	373	PRPF6	Pre-mRNA-processing factor 6	yes	yes	2	0.051184	117.39				By matching	By matching
VRLIMDSL	KFEQHTVRAKQIAEAVRLIMDSLHMAAREQ	AKQIAEAVRLIMDSLHMAAREQQVYCEEMR	A	V	R	S	L	H	0	1	0	1	0	0	0	0	0	1	2	0	1	0	0	1	0	0	0	1	0	0	8		945.532	O95140	O95140	372	379	MFN2	Mitofusin-2	yes	yes	2	0.061583	107.59				By MS/MS
VRLITSSL	______________________________	CTCGAAAVRLITSSLASAQRGISGGRIHMS	A	V	R	S	L	A	0	1	0	0	0	0	0	0	0	1	2	0	0	0	0	2	1	0	0	1	0	0	8		887.544	H0YM48;O76031	H0YM48	14	21	CLPX	ATP-dependent Clp protease ATP-binding subunit clpX-like, mitochondrial	yes	no	2	0.056977	111.29					By MS/MS
VRLLREEL	NLRRLQAQRNELNAKVRLLREELQLLQEQG	RNELNAKVRLLREELQLLQEQGSYVGEVVR	K	V	R	E	L	Q	0	2	0	0	0	0	2	0	0	0	3	0	0	0	0	0	0	0	0	1	0	0	8		1026.62	P62195;J3QSE0;J3QLH6;J3KRP2;J3QSA9;J3QQM1	P62195	56	63	PSMC5	26S protease regulatory subunit 8	yes	no	2;3	0.0039069	152.47				By MS/MS	By MS/MS
VRNLQELL	RMNEVYTRLGEMNNAVRNLQELLELDSSSS	LGEMNNAVRNLQELLELDSSSSLCVLVSTV	A	V	R	L	L	E	0	1	1	0	0	1	1	0	0	0	3	0	0	0	0	0	0	0	0	1	0	0	8		983.576	B7Z2D2;Q8NHQ1	B7Z2D2	351	358	CEP70	Centrosomal protein of 70 kDa	yes	no	2	0.067129	104.11
VRVGHSEL	______________________________	GAAMYELVRVGHSELVGEIIRLEGDMATIQ	L	V	R	E	L	V	0	1	0	0	0	0	1	1	1	0	1	0	0	0	0	1	0	0	0	2	0	0	8		895.488	C9JA17;C9JVW8;P38606	C9JA17	10	17	ATP6V1A	V-type proton ATPase catalytic subunit A	yes	no	2	0.059923	108.92				By matching	By MS/MS
VRVPARVL	______________________________	______________________________	S	V	R	V	L	L	1	2	0	0	0	0	0	0	0	0	1	0	0	0	1	0	0	0	0	3	0	0	8		908.592	P42126	P42126	7	14	ECI1	Enoyl-CoA delta isomerase 1, mitochondrial	yes	yes	3	0.061788	96.492					By MS/MS
VRWFHRDL	______________________________	______________________________	M	V	R	D	L	S	0	2	0	1	0	0	0	0	1	0	1	0	0	1	0	0	0	1	0	1	0	0	8		1127.6	P29350;F5H5H9;F5H1Z8;F5H0N8;F5H1V7;F5GXD4;U3KQS1	P29350	2	9	PTPN6	Tyrosine-protein phosphatase non-receptor type 6	yes	no	3	0.095787	94.309					By matching
VRYAHEKL	NTGRGYVLRRILRRAVRYAHEKLNASRGFF	RRILRRAVRYAHEKLNASRGFFATLVDVVV	A	V	R	K	L	N	1	1	0	0	0	0	1	0	1	0	1	1	0	0	0	0	0	0	1	1	0	0	8		1014.56	P49588	P49588	332	339	AARS	Alanine--tRNA ligase, cytoplasmic	yes	yes	3	0.082515	95.815				By MS/MS	By MS/MS
VYSDYLIL	FLWDVYSGYLLWEALVYSDYLILLNSCLSP	YLLWEALVYSDYLILLNSCLSPFLCLMASA	L	V	Y	I	L	L	0	0	0	1	0	0	0	0	0	1	2	0	0	0	0	1	0	0	2	1	0	0	8		984.517	Q8TDT2	Q8TDT2	278	285	GPR152	Probable G-protein coupled receptor 152	yes	yes	2	0.094453	94.669				By MS/MS
WRALHPLL	______________________________	______________________________	A	W	R	L	L	L	1	1	0	0	0	0	0	0	1	0	3	0	0	0	1	0	0	1	0	0	0	0	8		1004.59	O95944	O95944	3	10	NCR2	Natural cytotoxicity triggering receptor 2	yes	yes	3	0.049671	102.77				By MS/MS	By MS/MS
WRFPGLLL	______________________________	RECPFPSWRFPGLLLAAMVLLLYSFSDACE	S	W	R	L	L	A	0	1	0	0	0	0	0	1	0	0	3	0	0	1	1	0	0	1	0	0	0	0	8		1000.59	P15529	P15529	14	21	CD46	Membrane cofactor protein	yes	yes	2	0.063053	124.32				By MS/MS	By matching
YAFLHRTL	SEGQPFMPWYKFDDNYAFLHRTLKEILRNP	WYKFDDNYAFLHRTLKEILRNPMEAMYPHI	N	Y	A	T	L	K	1	1	0	0	0	0	0	0	1	0	2	0	0	1	0	0	1	0	1	0	0	0	8		1019.56	Q8IUX4;B0QYD3;Q9UH17	Q8IUX4	177	184	APOBEC3F;APOBEC3B	DNA dC->dU-editing enzyme APOBEC-3F;DNA dC->dU-editing enzyme APOBEC-3B	yes	no	2;3	0.0080236	156.16				By MS/MS	By MS/MS
YAFLREAL	IPVEVRVDLRVNRASYAFLREALRSSVGSP	LRVNRASYAFLREALRSSVGSPLRLCCRDL	S	Y	A	A	L	R	2	1	0	0	0	0	1	0	0	0	2	0	0	1	0	0	0	0	1	0	0	0	8		981.528	Q15048;E9PP40	Q15048	178	185	LRRC14	Leucine-rich repeat-containing protein 14	yes	no	2	0.066455	104.37
YASQHSQL	MVPPRPDSLTGLRSSYASQHSQLGQDLRSA	LTGLRSSYASQHSQLGQDLRSAVSPDLHIT	S	Y	A	Q	L	G	1	0	0	0	0	2	0	0	1	0	1	0	0	0	0	2	0	0	1	0	0	0	8		932.435	A0A0D9SF60;Q99569	A0A0D9SF60	390	397	PKP4	Plakophilin-4	yes	no	2	0.11064	90.308				By MS/MS	By matching
YDAHHSAF	QQPSTGVPLVTGYTTYDAHHSAFSQMVISF	LVTGYTTYDAHHSAFSQMVISFYYGGKLVG	T	Y	D	A	F	S	2	0	0	1	0	0	0	0	2	0	0	0	0	1	0	1	0	0	1	0	0	0	8		946.393	Q02556;H3BT31	Q02556	195	202	IRF8	Interferon regulatory factor 8	yes	no	2	0.044865	122.78				By matching	By MS/MS
YHGHHQAL	DSDNRATISPLHLAAYHGHHQALEVLVQSL	SPLHLAAYHGHHQALEVLVQSLLDLDVRNS	A	Y	H	A	L	E	1	0	0	0	0	1	0	1	3	0	1	0	0	0	0	0	0	0	1	0	0	0	8		961.452	B4DIW9;O15084	B4DIW9	503	510	ANKRD28	Serine/threonine-protein phosphatase 6 regulatory ankyrin repeat subunit A	yes	no	2	0.058294	110.23				By MS/MS	By MS/MS
YHVLHKEL	SSVLSRNKTEIYEGAYHVLHKELPEVTNSV	TEIYEGAYHVLHKELPEVTNSVFHEINMWV	A	Y	H	E	L	P	0	0	0	0	0	0	1	0	2	0	2	1	0	0	0	0	0	0	1	1	0	0	8		1037.57	H7C5K5;H7C599;H7C4E0;E7EWX8;A0A0C4DFN3;Q99685	H7C5K5	120	127	MGLL	Monoglyceride lipase	yes	no	2	0.080669	98.997				By matching	By MS/MS
YNGHHQAL	ESDSGATKSPLHLAAYNGHHQALEVLLQSL	SPLHLAAYNGHHQALEVLLQSLVDLDIRDE	A	Y	N	A	L	E	1	0	1	0	0	1	0	1	2	0	1	0	0	0	0	0	0	0	1	0	0	0	8		938.436	H7C4A0;H7C209;A0A2R8Y7Y4;Q8N8A2	H7C4A0	251	258	ANKRD44	Serine/threonine-protein phosphatase 6 regulatory ankyrin repeat subunit B	yes	no	2	0.052234	116.11				By MS/MS	By MS/MS
YPWFHGTL	AETDPEAEPELELSDYPWFHGTLSRVKAAQ	PELELSDYPWFHGTLSRVKAAQLVLAGGPR	D	Y	P	T	L	S	0	0	0	0	0	0	0	1	1	0	1	0	0	1	1	0	1	1	1	0	0	0	8		1019.49	O14492	O14492	415	422	SH2B2	SH2B adapter protein 2	yes	yes	2	0.050632	122.15				By MS/MS
YQEQHSVM	LQSHRESLPPEQFEKYQEQHSVMCKICEQF	PPEQFEKYQEQHSVMCKICEQFEAETPTDS	K	Y	Q	V	M	C	0	0	0	0	0	2	1	0	1	0	0	0	1	0	0	1	0	0	1	1	0	0	8		1020.43	G3V3G9;H0YDY4;Q5QNY5;H0YJ60;P40855	G3V3G9	71	78	PEX19	Peroxisomal biogenesis factor 19	yes	no	2	0.10891	90.777				By MS/MS	By matching
YQFFREAL	MKKVMLTVFKHNHGAYQFFREALQFEIDDS	FKHNHGAYQFFREALQFEIDDSSPSMSGCC	A	Y	Q	A	L	Q	1	1	0	0	0	1	1	0	0	0	1	0	0	2	0	0	0	0	1	0	0	0	8		1072.53	Q86UY6;F5H2C9	Q86UY6	183	190	NAA40	N-alpha-acetyltransferase 40	yes	no	2	0.10616	91.516				By MS/MS
YQFLHHTL	QLRLDRGGMIQTAEQYQFLHHTLALYAGQL	MIQTAEQYQFLHHTLALYAGQLPEEPSP__	Q	Y	Q	T	L	A	0	0	0	0	0	1	0	0	2	0	2	0	0	1	0	0	1	0	1	0	0	0	8		1057.53	J3KR55;P35236	J3KR55	421	428	PTPN7	Tyrosine-protein phosphatase non-receptor type 7	yes	no	2;3	0.0002147	167.24				By MS/MS	By MS/MS
YQYNHSGF	YHQGGQFEQHFQHGGYQYNHSGFGQGRHYT	QHFQHGGYQYNHSGFGQGRHYTS_______	G	Y	Q	G	F	G	0	0	1	0	0	1	0	1	1	0	0	0	0	1	0	1	0	0	2	0	0	0	8		1014.42	Q8NCA5	Q8NCA5	504	511	FAM98A	Protein FAM98A	yes	yes	2	0.040206	125.08					By MS/MS
YRARALEL	KENSELEQQLGATGAYRARALELEAEVAEM	QLGATGAYRARALELEAEVAEMRQMLQSEH	A	Y	R	E	L	E	2	2	0	0	0	0	1	0	0	0	2	0	0	0	0	0	0	0	1	0	0	0	8		990.561	H3BU23;Q01850	H3BU23	192	199	CDR2	Cerebellar degeneration-related protein 2	yes	no	2	0.084704	97.473					By MS/MS
YRATHRLL	ANKKIEKQLQKDKQVYRATHRLLLLGAGES	LQKDKQVYRATHRLLLLGAGESGKSTIVKQ	V	Y	R	L	L	L	1	2	0	0	0	0	0	0	1	0	2	0	0	0	0	0	1	0	1	0	0	0	8		1028.59	P63092;A2A2R6;Q5JWD1	P63092	37	44	GNAS	Guanine nucleotide-binding protein G(s) subunit alpha isoforms short	yes	no	3	0.010249	137.14				By MS/MS	By MS/MS
YRFDPVRV	DIPSGSYVVEVVSPAYRFDPVRVDITSKGK	VEVVSPAYRFDPVRVDITSKGKMRARYVNY	A	Y	R	R	V	D	0	2	0	1	0	0	0	0	0	0	0	0	0	1	1	0	0	0	1	2	0	0	8		1050.56	H0YDX2;Q9NPA0	H0YDX2	30	37	EMC7	ER membrane protein complex subunit 7	yes	no	3	0.11042	80.455
YRFSSKVL	MDESVLKFYTQQWEDYRFSSKVLNGICAYL	YTQQWEDYRFSSKVLNGICAYLNRHWVRRE	D	Y	R	V	L	N	0	1	0	0	0	0	0	0	0	0	1	1	0	1	0	2	0	0	1	1	0	0	8		998.555	A0A0C4DGX4;Q13616	A0A0C4DGX4	102	109	CUL1	Cullin-1	yes	no	3	0.057593	110.79				By MS/MS	By MS/MS
YRLFQKTL	LAEQMTQSDAQDNADYRLFQKTLKLCRFFA	DAQDNADYRLFQKTLKLCRFFANSLLHYAK	D	Y	R	T	L	K	0	1	0	0	0	1	0	0	0	0	2	1	0	1	0	0	1	0	1	0	0	0	8		1067.61	Q9NSG2	Q9NSG2	239	246	C1orf112	Uncharacterized protein C1orf112	yes	yes	2;3	0.0078496	138.85
YRQTVRAL	VDPAEFFVLMERYQHYRQTVRALRMEFVSE	LMERYQHYRQTVRALRMEFVSEVQRKVHEA	H	Y	R	A	L	R	1	2	0	0	0	1	0	0	0	0	1	0	0	0	0	0	1	0	1	1	0	0	8		1005.57	Q9BYN8	Q9BYN8	63	70	MRPS26	28S ribosomal protein S26, mitochondrial	yes	yes	3	0.051583	104.06				By MS/MS	By MS/MS
YRYETTGL	FQAMAYDLLDIEQDTYRYETTGLSEAREKA	LDIEQDTYRYETTGLSEAREKAVLLDEDDD	T	Y	R	G	L	S	0	1	0	0	0	0	1	1	0	0	1	0	0	0	0	0	2	0	2	0	0	0	8		1001.48	M0R0M7;Q15833	M0R0M7	264	271	STXBP2	Syntaxin-binding protein 2	yes	no	2	0.10471	91.906
YRYIGKTM	IRQRNWVVVGGLNTHYRYIGKTMDYRGTMI	VGGLNTHYRYIGKTMDYRGTMIPSEAPLLH	H	Y	R	T	M	D	0	1	0	0	0	0	0	1	0	1	0	1	1	0	0	0	1	0	2	0	0	0	8		1030.53	X6RJ73;Q96A35	X6RJ73	95	102	MRPL24	39S ribosomal protein L24, mitochondrial	yes	no	2	0.12228	87.181				By MS/MS	By matching
YSVEHNQL	VRSEAALDQEQITAAYSVEHNQLEAHPKAD	QEQITAAYSVEHNQLEAHPKADFIRESSEA	A	Y	S	Q	L	E	0	0	1	0	0	1	1	0	1	0	1	0	0	0	0	1	0	0	1	1	0	0	8		988.461	E7EPN9;Q9Y520	E7EPN9	849	856	PRRC2C	Protein PRRC2C	yes	no	2	0.011457	136.33				By MS/MS	By MS/MS
AALRALVQR	SNHKSGDGLSGTQKEAALRALVQRTGYSLV	SGTQKEAALRALVQRTGYSLVQENGQRKYG	E	A	A	Q	R	T	3	2	0	0	0	1	0	0	0	0	2	0	0	0	0	0	0	0	0	1	0	0	9		996.619	Q5T0W7;Q9NQ94	Q5T0W7	18	26	A1CF	APOBEC1 complementation factor	yes	no	3	0.13168	55.112
AARLAAAAA	______________________________	______________________________	C	A	A	A	A	A	7	1	0	0	0	0	0	0	0	0	1	0	0	0	0	0	0	0	0	0	0	0	9		784.456	A0A2R8Y6B6;A0A087WUQ6;P07203	A0A2R8Y6B6	3	11	GPX1	Glutathione peroxidase;Glutathione peroxidase 1	yes	no	2	0.037193	89.673
ADYKRSSSL	QEGDRLSDEDLFKFLADYKRSSSLQRRVKS	DLFKFLADYKRSSSLQRRVKSIPGLLRLEI	L	A	D	S	L	Q	1	1	0	1	0	0	0	0	0	0	1	1	0	0	0	3	0	0	1	0	0	0	9		1025.51	Q8NF50;E9PDJ4	Q8NF50	489	497	DOCK8	Dedicator of cytokinesis protein 8	yes	no	2	0.010538	128.38				By MS/MS	By MS/MS
AEHVRRNAL	NAAPKPEKKDGVSFCAEHVRRNALALHAQM	DGVSFCAEHVRRNALALHAQMKKTNPGPVG	C	A	E	A	L	A	2	2	1	0	0	0	1	0	1	0	1	0	0	0	0	0	0	0	0	1	0	0	9		1064.58	H0YIQ8;F8VXI8;F8VX10;Q9H9L4;H0YID1;F8VRX7;F8VUX5	H0YIQ8	82	90	KANSL2	KAT8 regulatory NSL complex subunit 2	yes	no	3	0.065036	80.787				By matching	By matching
AELERNVAL	QQRLQGAEEAAELQLAELERNVALREAEVE	AAELQLAELERNVALREAEVEDMASRIQEF	L	A	E	A	L	R	2	1	1	0	0	0	2	0	0	0	2	0	0	0	0	0	0	0	0	1	0	0	9		1013.55	O95613	O95613	1836	1844	PCNT	Pericentrin	yes	yes	2	0.06642	80.438				By MS/MS	By MS/MS
AFDSSSAVF	LFGQHRSTIITLYNGAFDSSSAVFLIIKLL	ITLYNGAFDSSSAVFLIIKLLYEKGISLRA	G	A	F	V	F	L	2	0	0	1	0	0	0	0	0	0	0	0	0	2	0	3	0	0	0	1	0	0	9		929.413	Q8NBI5;E9PS74;E9PR94	Q8NBI5	165	173	SLC43A3	Solute carrier family 43 member 3	yes	no	1	0.021105	108.98
AGDDAPRAV	ALVIDNGSGMCKAGFAGDDAPRAVFPSIVG	MCKAGFAGDDAPRAVFPSIVGRPRHQGVMV	F	A	G	A	V	F	3	1	0	2	0	0	0	1	0	0	0	0	0	0	1	0	0	0	0	1	0	0	9		870.42	P63261;P60709;A0A2R8Y793;I3L3I0;I3L1U9;I3L4N8;P68133;P68032;A6NL76;P63267;P62736;I3L3R2;A0A2R8YGF8;G5E9R0;K7EM38;E7EVS6;J3KT65;C9JUM1;C9JZR7;C9JFL5;F6UVQ4;F6QUT6;Q6S8J3;P0CG38;A5A3E0;C9JTX5;F8WB63;B8ZZJ2;P0CG39;F8WCH0	P63261	22	30	ACTG1;ACTB;ACTA1;ACTC1;ACTG2;ACTA2;POTEE;POTEI;POTEF;POTEJ	Actin, cytoplasmic 2;Actin, cytoplasmic 2, N-terminally processed;Actin, cytoplasmic 1;Actin, cytoplasmic 1, N-terminally processed;Actin, alpha skeletal muscle;Actin, alpha cardiac muscle 1;Actin, gamma-enteric smooth muscle;Actin, aortic smooth muscle;P	yes	no	2	0.020053	110.12
AGFLRRQAL	GPGAPGTAAGRARRCAGFLRRQALVLLTVS	GRARRCAGFLRRQALVLLTVSGVLAGAGLG	C	A	G	A	L	V	2	2	0	0	0	1	0	1	0	0	2	0	0	1	0	0	0	0	0	0	0	0	9		1030.6	P43007	P43007	36	44	SLC1A4	Neutral amino acid transporter A	yes	yes	2;3	0.014943	138.85				By MS/MS	By MS/MS
AGFQRVQAL	RGKMDEQGFLPISLIAGFQRVQALTTNLNL	LPISLIAGFQRVQALTTNLNLILEALKDST	I	A	G	A	L	T	2	1	0	0	0	2	0	1	0	0	1	0	0	1	0	0	0	0	0	1	0	0	9		988.545	Q659C4;G3V0E9;H0Y9K3;D6R9W6;D6RJB0	Q659C4	254	262	LARP1B	La-related protein 1B	yes	no	2	0.010661	126.2				By MS/MS
AIQVVRSAL	LKGELIEMNLQIVDRAIQVVRSALANQIDW	LQIVDRAIQVVRSALANQIDWTEIGLIVKE	R	A	I	A	L	A	2	1	0	0	0	1	0	0	0	1	1	0	0	0	0	1	0	0	0	2	0	0	9		955.581	G3V5V3;O60524	G3V5V3	319	327	NEMF	Nuclear export mediator factor NEMF	yes	no	2	0.091348	74.92					By matching
AKREKLTEL	SLHPVLMSEAPWNTRAKREKLTELMFEHYN	APWNTRAKREKLTELMFEHYNIPAFFLCKT	R	A	K	E	L	M	1	1	0	0	0	0	2	0	0	0	2	2	0	0	0	0	1	0	0	0	0	0	9		1086.64	O96019;H7C5S0;C9JQT4;O94805	O96019	131	139	ACTL6A;ACTL6B	Actin-like protein 6A;Actin-like protein 6B	yes	no	2	0.031234	95.531
ALQVRGEAL	TKDAGMSLSSVTLASALQVRGEALSEEEIW	SVTLASALQVRGEALSEEEIWSLLFLAAEQ	S	A	L	A	L	S	2	1	0	0	0	1	1	1	0	0	2	0	0	0	0	0	0	0	0	1	0	0	9		955.545	A0A1B0GV40;A0A1B0GUQ4;Q68DX3	A0A1B0GV40	20	28	FRMPD2	FERM and PDZ domain-containing protein 2	yes	no	2	0.059629	82.386
ALRRLLLLL	______________________________	______________________________	M	A	L	L	L	L	1	2	0	0	0	0	0	0	0	0	6	0	0	0	0	0	0	0	0	0	0	0	9		1079.75	Q6ZSJ9	Q6ZSJ9	2	10	SHISA6	Protein shisa-6 homolog	yes	yes	2	0.10097	77.374
APAQRAQSL	EGPREVEVVASTAAGAPAQRAQSLEPYGTG	ASTAAGAPAQRAQSLEPYGTGLRALAMPGR	G	A	P	S	L	E	3	1	0	0	0	2	0	0	0	0	1	0	0	0	1	1	0	0	0	0	0	0	9		940.509	K7ERU2;Q63ZY3	K7ERU2	72	80	KANK2	KN motif and ankyrin repeat domain-containing protein 2	yes	no	2	0.0078442	151.04				By MS/MS	By MS/MS
APATPNPPP	SAASCSRDEEQFLSPAPATPNPPPA_____	EQFLSPAPATPNPPPA______________	P	A	P	P	P	A	2	0	1	0	0	0	0	0	0	0	0	0	0	0	5	0	1	0	0	0	0	0	9		860.439	X6RB12;M0R0P0;M0QZG5;Q9NNX6	X6RB12	234	242	CD209	CD209 antigen	yes	no	2	0.11047	70.912
APFLRNVEL	WPMYAQLLIDLFKYLAPFLRNVELTKPMQI	DLFKYLAPFLRNVELTKPMQILYKGTLRVL	L	A	P	E	L	T	1	1	1	0	0	0	1	0	0	0	2	0	0	1	1	0	0	0	0	1	0	0	9		1057.59	A5YKK6	A5YKK6	2076	2084	CNOT1	CCR4-NOT transcription complex subunit 1	yes	yes	1;2	0.00013539	169.26				By MS/MS	By MS/MS
APLQRSQSL	SESHTSCPAESASDAAPLQRSQSLPHSATV	ESASDAAPLQRSQSLPHSATVTLGGTSDPS	A	A	P	S	L	P	1	1	0	0	0	2	0	0	0	0	2	0	0	0	1	2	0	0	0	0	0	0	9		998.551	F8WDP1;A0A0A0MRY0;Q8WUA7	F8WDP1	160	168	TBC1D22A	TBC1 domain family member 22A	yes	no	2	0.00034641	168.08				By MS/MS	By MS/MS
APPAEKAPV	______________________________	PAAPAAAPPAEKAPVKKKAAKKAGGTPRKA	A	A	P	P	V	K	3	0	0	0	0	0	1	0	0	0	0	1	0	0	3	0	0	0	0	1	0	0	9		878.486	P16403	P16403	12	20	HIST1H1C	Histone H1.2	yes	yes	2	0.024558	105.25
APQRAHEVL	IDEIYRVLRYVNSTRAPQRAHEVLQELRDI	YVNSTRAPQRAHEVLQELRDISSMAMEYFD	R	A	P	V	L	Q	2	1	0	0	0	1	1	0	1	0	1	0	0	0	1	0	0	0	0	1	0	0	9		1019.55	Q9NVF7	Q9NVF7	189	197	FBXO28	F-box only protein 28	yes	yes	2	0.052921	84.368				By MS/MS	By MS/MS
AQATISFPK	______________________________	PQTRSQAQATISFPKRKLSRALNKAKNSSD	Q	A	Q	P	K	R	2	0	0	0	0	1	0	0	0	1	0	1	0	1	1	1	1	0	0	0	0	0	9		961.523	Q99741;J3QR52;J3QLN7;J3KTI7	Q99741	8	16	CDC6	Cell division control protein 6 homolog	yes	no	2	0.016969	113.71
AQDKYIKKK	QLIENSTTFRDKTEFAQDKYIKKKKKKYEA	RDKTEFAQDKYIKKKKKKYEAIITVVKPST	F	A	Q	K	K	K	1	0	0	1	0	1	0	0	0	1	0	4	0	0	0	0	0	0	1	0	0	0	9		1120.66	Q9UJA5	Q9UJA5	142	150	TRMT6	tRNA (adenine(58)-N(1))-methyltransferase non-catalytic subunit TRM6	yes	yes	3	0.065036	86.18
AQFRQPLKK	GIFLWTKVRNVVRGLAQFRQPLKKTVQRSQ	NVVRGLAQFRQPLKKTVQRSQVSSISGGQS	L	A	Q	K	K	T	1	1	0	0	0	2	0	0	0	0	1	2	0	1	1	0	0	0	0	0	0	0	9		1114.66	Q5VZ89	Q5VZ89	892	900	DENND4C	DENN domain-containing protein 4C	yes	yes	2	0.063673	81.191
AQHGGIYVK	LKEGLKWLPLYGCYFAQHGGIYVKRSAKFN	LYGCYFAQHGGIYVKRSAKFNEKEMRNKLQ	F	A	Q	V	K	R	1	0	0	0	0	1	0	2	1	1	0	1	0	0	0	0	0	0	1	1	0	0	9		971.519	Q9NUQ2	Q9NUQ2	134	142	AGPAT5	1-acyl-sn-glycerol-3-phosphate acyltransferase epsilon	yes	yes	2	0.050067	85.212
AQKAQALRL	IVSWLEYESSFSNEEAQKAQALRLASHLNL	SFSNEEAQKAQALRLASHLNLAMCHLKLQA	E	A	Q	R	L	A	3	1	0	0	0	2	0	0	0	0	2	1	0	0	0	0	0	0	0	0	0	0	9		997.603	Q02790	Q02790	311	319	FKBP4	Peptidyl-prolyl cis-trans isomerase FKBP4;Peptidyl-prolyl cis-trans isomerase FKBP4, N-terminally processed	yes	yes	3	0.053837	68.625
AQKKLISQV	MEEDDMALANVVMQEAQKKLISQVQKRNFI	NVVMQEAQKKLISQVQKRNFIENIIPIIIS	E	A	Q	Q	V	Q	1	0	0	0	0	2	0	0	0	1	1	2	0	0	0	1	0	0	0	1	0	0	9		1013.62	P42695;E9PLE0;E9PQA3	P42695	1184	1192	NCAPD3	Condensin-2 complex subunit D3	yes	no	2	0.084909	91.064
AQKRVLLQA	VIREAEVTRTARKQSAQKRVLLQASQDENF	TARKQSAQKRVLLQASQDENFGNTTPRNQV	S	A	Q	Q	A	S	2	1	0	0	0	2	0	0	0	0	2	1	0	0	0	0	0	0	0	1	0	0	9		1025.63	P57740;G3V1T4	P57740	28	36	NUP107	Nuclear pore complex protein Nup107	yes	no	2	0.026846	83.753
AQKTILLQV	DGYYGAPFEHKGYSNAQKTILLQVDQNCVR	HKGYSNAQKTILLQVDQNCVRNSYDVFSLL	N	A	Q	Q	V	D	1	0	0	0	0	2	0	0	0	1	2	1	0	0	0	0	1	0	0	1	0	0	9		1012.63	E9PK00;E9PR71;Q9P2Y5	E9PK00	73	81	UVRAG	UV radiation resistance-associated gene protein	yes	no	2	0.014702	129.77
AQNPQIKRI	GNLKDMALNIGNEIDAQNPQIKRITDKQAD	IGNEIDAQNPQIKRITDKQADRSGNH____	D	A	Q	R	I	T	1	1	1	0	0	2	0	0	0	2	0	1	0	0	1	0	0	0	0	0	0	0	9		1066.62	H3BP15;H3BQY9;O00161	H3BP15	130	138	SNAP23	Synaptosomal-associated protein;Synaptosomal-associated protein 23	yes	no	2;3	0.022541	91.853
AQNPSLFVK	GVCVGIVGSGAALADAQNPSLFVKILIVEI	GAALADAQNPSLFVKILIVEIFGSAIGLFG	D	A	Q	V	K	I	1	0	1	0	0	1	0	0	0	0	1	1	0	1	1	1	0	0	0	1	0	0	9		1002.55	E9PNU0;E9PNL3;Q99437	E9PNU0	214	222	ATP6V0B	V-type proton ATPase 21 kDa proteolipid subunit	yes	no	2	0.094672	74.184
ARAAGGQGL	SDLHAFAGSAAWDDSARAAGGQGLHVTAL_	AAWDDSARAAGGQGLHVTAL__________	S	A	R	G	L	H	3	1	0	0	0	1	0	3	0	0	1	0	0	0	0	0	0	0	0	0	0	0	9		799.43	Q14761	Q14761	193	201	PTPRCAP	Protein tyrosine phosphatase receptor type C-associated protein	yes	yes	2	0.055472	83.614
ARAALQELL	TPAVVSERLKIRGSLARAALQELLSKGLIK	KIRGSLARAALQELLSKGLIKLVSKHRAQV	L	A	R	L	L	S	3	1	0	0	0	1	1	0	0	0	3	0	0	0	0	0	0	0	0	0	0	0	9		983.576	P62851	P62851	84	92	RPS25	40S ribosomal protein S25	yes	yes	1;2	0.0037461	141.39
ARADDARQL	IIRAMGRLKIDFGDSARADDARQLFVLAGA	IDFGDSARADDARQLFVLAGAAEEGFMTAE	S	A	R	Q	L	F	3	2	0	2	0	1	0	0	0	0	1	0	0	0	0	0	0	0	0	0	0	0	9		1014.52	C9JPP4;P63096;P08754	C9JPP4	47	55	GNAI1;GNAI3	Guanine nucleotide-binding protein G(i) subunit alpha-1;Guanine nucleotide-binding protein G(k) subunit alpha	yes	no	2;3	0.070708	87.308
ARADFQKVL	FRRGEAHLAVNDFELARADFQKVLQLYPNN	VNDFELARADFQKVLQLYPNNKAAKTQLAV	L	A	R	V	L	Q	2	1	0	1	0	1	0	0	0	0	1	1	0	1	0	0	0	0	0	1	0	0	9		1046.59	Q02790;H0YFG2	Q02790	372	380	FKBP4	Peptidyl-prolyl cis-trans isomerase FKBP4;Peptidyl-prolyl cis-trans isomerase FKBP4, N-terminally processed	yes	no	2;3	0.0035922	125.16
ARAFNRIYV	NIGQAQPIIDQLAEEARAFNRIYVASVHQD	DQLAEEARAFNRIYVASVHQDLSDDDIKSV	E	A	R	Y	V	A	2	2	1	0	0	0	0	0	0	1	0	0	0	1	0	0	0	0	1	1	0	0	9		1108.61	A0A0J9YYL3;A0A0J9YXJ8;A0A0J9YVP6;A0A0J9YXX5;Q9UHX1;A0A0J9YVR6;E9PQ56;A0A0J9YWM1;H0YEM1;E9PN18	A0A0J9YYL3	168	176	PUF60	Poly(U)-binding-splicing factor PUF60	yes	no	3	0.022645	91.069
ARAGALFQL	FRAGTLTCFVLLEFVARAGALFQLLEDSAA	VLLEFVARAGALFQLLEDSAAAVADRRVGQ	V	A	R	Q	L	L	3	1	0	0	0	1	0	1	0	0	2	0	0	1	0	0	0	0	0	0	0	0	9		945.54	Q6ZTW0	Q6ZTW0	196	204	TPGS1	Tubulin polyglutamylase complex subunit 1	yes	yes	2	0.13695	65.777
ARAGNKAAF	EEVNEWFTKYTEMDYARAGNKAAFTVSLDP	YTEMDYARAGNKAAFTVSLDPGPLEQFPHS	Y	A	R	A	F	T	4	1	1	0	0	0	0	1	0	0	0	1	0	1	0	0	0	0	0	0	0	0	9		904.488	Q9UKD2	Q9UKD2	125	133	MRTO4	mRNA turnover protein 4 homolog	yes	yes	3	0.12599	54.436
ARAGSRTSL	QTVGTKQPKKPVKASARAGSRTSLQGEREP	KPVKASARAGSRTSLQGEREPGLLPYGSRD	S	A	R	S	L	Q	2	2	0	0	0	0	0	1	0	0	1	0	0	0	0	2	1	0	0	0	0	0	9		917.504	F5GXF9;P51825	F5GXF9	613	621	AFF1	AF4/FMR2 family member 1	yes	no	2;3	0.06642	80.438				By MS/MS	By matching
ARAHPKAKL	VQMMTFDSEVELMKVARAHPKAKLVLRIAT	VELMKVARAHPKAKLVLRIATDDSKAVCRL	V	A	R	K	L	V	3	1	0	0	0	0	0	0	1	0	1	2	0	0	1	0	0	0	0	0	0	0	9		990.609	P11926	P11926	143	151	ODC1	Ornithine decarboxylase	yes	yes	3	0.030729	96.027
ARAKEFTNV	VGRFKSRKEREAELGARAKEFTNVYIKNFG	REAELGARAKEFTNVYIKNFGEDMDDERLK	G	A	R	N	V	Y	2	1	1	0	0	0	1	0	0	0	0	1	0	1	0	0	1	0	0	1	0	0	9		1034.55	A0A087WTT1;E7EQV3;E7ERJ7;P11940;H0YAR2;H0YBN4	A0A087WTT1	160	168	PABPC1	Polyadenylate-binding protein;Polyadenylate-binding protein 1	yes	no	2	0.11076	70.856
ARAKGEILR	AANTQSQQNMHTTTLARAKGEILRVIEILI	MHTTTLARAKGEILRVIEILIEKMPTDVVD	L	A	R	L	R	V	2	2	0	0	0	0	1	1	0	1	1	1	0	0	0	0	0	0	0	0	0	0	9		1012.61	Q9Y4E6;A2RRE0	Q9Y4E6	1300	1308	WDR7	WD repeat-containing protein 7	yes	no	3	0.027139	96.665				By matching	By matching
ARAKLLQKY	IIFETPLRVDVAVLKARAKLLQKYLCDEQK	DVAVLKARAKLLQKYLCDEQKELQALYALQ	K	A	R	K	Y	L	2	1	0	0	0	1	0	0	0	0	2	2	0	0	0	0	0	0	1	0	0	0	9		1089.67	E7EX73;E9PGM1;E7EUU4;Q04637	E7EX73	1343	1351	EIF4G1	Eukaryotic translation initiation factor 4 gamma 1	yes	no	3	0.0036054	146.58
ARALRKVFL	LCRRLTVEFMHYIIAARALRKVFLSIKGIY	MHYIIAARALRKVFLSIKGIYYQAEVLGQP	A	A	R	F	L	S	2	2	0	0	0	0	0	0	0	0	2	1	0	1	0	0	0	0	0	1	0	0	9		1072.69	B3KXD6;B5MCF9;O00541;H7BYY8	B3KXD6	36	44	PES1	Pescadillo homolog	yes	no	3	0.049567	69.628				By matching	By matching
ARANKELLK	PELSTQLIDIIHTAAARANKELLKSLQATA	IIHTAAARANKELLKSLQATALRIYDPQEG	A	A	R	L	K	S	2	1	1	0	0	0	1	0	0	0	2	2	0	0	0	0	0	0	0	0	0	0	9		1041.63	Q9NXF1	Q9NXF1	582	590	TEX10	Testis-expressed sequence 10 protein	yes	yes	3	0.061102	81.95
ARANLRLTL	SEGQEPALRSWGNHEARANLRLTLSSACDG	SWGNHEARANLRLTLSSACDGLLQPPVDTQ	E	A	R	T	L	S	2	2	1	0	0	0	0	0	0	0	3	0	0	0	0	0	1	0	0	0	0	0	9		1026.63	O43379	O43379	1288	1296	WDR62	WD repeat-containing protein 62	yes	yes	2	0.099083	73.208
ARANQAIQM	NSQAGQQGLVEPTQFARANQAIQMACQSLG	VEPTQFARANQAIQMACQSLGEPGCTQAQV	F	A	R	Q	M	A	3	1	1	0	0	2	0	0	0	1	0	0	1	0	0	0	0	0	0	0	0	0	9		1001.51	Q9Y490;Q9Y4G6;H0YMT1;A0A1B0GVU7	Q9Y490	1468	1476	TLN1;TLN2	Talin-1;Talin-2	yes	no	2	0.015069	117.17
ARAPGQPKI	PTLPGSAATLQLDGLARAPGQPKIDHLRRL	LQLDGLARAPGQPKIDHLRRLHLGACPTEE	L	A	R	K	I	D	2	1	0	0	0	1	0	1	0	1	0	1	0	0	2	0	0	0	0	0	0	0	9		936.551	Q9Y2X0;A0A0J9YYC6;A0A0J9YXE6;A0A0J9YXA0;A0A087WU12	Q9Y2X0	771	779	MED16	Mediator of RNA polymerase II transcription subunit 16	yes	no	2	0.025292	113.7
ARAPGTRTL	YALLSGIVSIQRATPARAPGTRTLGMAEED	IQRATPARAPGTRTLGMAEEDEEE______	P	A	R	T	L	G	2	2	0	0	0	0	0	1	0	0	1	0	0	0	1	0	2	0	0	0	0	0	9		941.541	A0A0C4DFQ1;Q13505	A0A0C4DFQ1	418	426	MTX1	Metaxin-1	yes	no	2;3	0.008031	114.97					By matching
ARAPPQALR	PGPAGPPPPAAPTSAARAPPQALRRRGDSR	AAPTSAARAPPQALRRRGDSRRRQAALFFL	A	A	R	L	R	R	3	2	0	0	0	1	0	0	0	0	1	0	0	0	2	0	0	0	0	0	0	0	9		978.572	Q9BTV7	Q9BTV7	29	37	CABLES2	CDK5 and ABL1 enzyme substrate 2	yes	yes	2;3	0.026226	102.71
ARAPSSSSL	PSRNKLFDHLKATGHARAPSSSSLNSATSS	LKATGHARAPSSSSLNSATSSQSKKEKRKN	H	A	R	S	L	N	2	1	0	0	0	0	0	0	0	0	1	0	0	0	1	4	0	0	0	0	0	0	9		874.451	A0A2R8Y534;A0A2R8Y4Q0;Q5F1R6	A0A2R8Y534	391	399	DNAJC21	DnaJ homolog subfamily C member 21	yes	no	2	0.022666	107.29
ARARLLTEI	EEAGRLLLENYEEYAARARLLTEIHGGAGG	NYEEYAARARLLTEIHGGAGGPSGRAEAGR	A	A	R	E	I	H	2	2	0	0	0	0	1	0	0	1	2	0	0	0	0	0	1	0	0	0	0	0	9		1041.63	K7EPJ1;Q16763	K7EPJ1	175	183	UBE2S	Ubiquitin-conjugating enzyme E2 S	yes	no	3	0.094144	74.301
ARATVGKRL	FKLLGPVLVKQELGEARATVGKRLDYITAE	KQELGEARATVGKRLDYITAEIFLRTIPDP	E	A	R	R	L	D	2	2	0	0	0	0	0	1	0	0	1	1	0	0	0	0	1	0	0	1	0	0	9		970.604	A2AB88;O15212	A2AB88	72	80	PFDN6	Prefoldin subunit 6	yes	no	3	0.094144	63.184
ARAVVEKRL	AAFVTCPNEKVAKEIARAVVEKRLAACVNL	KVAKEIARAVVEKRLAACVNLIPQITSM__	I	A	R	R	L	A	2	2	0	0	0	0	1	0	0	0	1	1	0	0	0	0	0	0	0	2	0	0	9		1040.65	H0YDR4;C9IZG4;C9IZQ5;O60888	H0YDR4	90	98	CUTA	Protein CutA	yes	no	3	0.070776	70.028
ARDAEQLSK	MNKILPGLYIGNFKDARDAEQLSKNKVTHI	IGNFKDARDAEQLSKNKVTHILSVHDSARP	D	A	R	S	K	N	2	1	0	1	0	1	1	0	0	0	1	1	0	0	0	1	0	0	0	0	0	0	9		1016.53	S4R459;Q9NRW4	S4R459	20	28	DUSP22	Dual specificity protein phosphatase 22	yes	no	2	0.086018	76.1
ARDALIARL	HEAGQRLRRLQDQLAARDALIARLRARLAA	LQDQLAARDALIARLRARLAALEGDAAPSL	A	A	R	R	L	R	3	2	0	1	0	0	0	0	0	1	2	0	0	0	0	0	0	0	0	0	0	0	9		997.603	Q8NFZ5;D6RGJ2	Q8NFZ5	40	48	TNIP2	TNFAIP3-interacting protein 2	yes	no	2	0.025297	104.2
ARDARVVGL	RAGRLRARRRYLVERARDARVVGLLAGTLG	RYLVERARDARVVGLLAGTLGVAQHREALA	R	A	R	G	L	L	2	2	0	1	0	0	0	1	0	0	1	0	0	0	0	0	0	0	0	2	0	0	9		955.556	H0YCR5;Q9BQC3	H0YCR5	51	59	DPH2	Diphthamide biosynthesis protein 2	yes	no	3	0.050067	74.464
ARDEGGKAF	TDIMYTGTLDCWRKIARDEGGKAFFKGAWS	DCWRKIARDEGGKAFFKGAWSNVLRGMGGA	I	A	R	A	F	F	2	1	0	1	0	0	1	2	0	0	0	1	0	1	0	0	0	0	0	0	0	0	9		949.462	P05141	P05141	262	270	SLC25A5	ADP/ATP translocase 2;ADP/ATP translocase 2, N-terminally processed	yes	yes	2;3	0.03614	78.098
ARDETEFYL	NQREHTALLKIEGVYARDETEFYLGKRCAY	KIEGVYARDETEFYLGKRCAYVYKAKK___	Y	A	R	Y	L	G	1	1	0	1	0	0	2	0	0	0	1	0	0	1	0	0	1	0	1	0	0	0	9		1142.52	F8WBS5;F8WB72;C9K025;P18077	F8WBS5	35	43	RPL35A	60S ribosomal protein L35a	yes	no	1;2	0.0067729	133.12
ARDFATPSL	LRGFKKFVVTFMIFMARDFATPSLHTSDQS	TFMIFMARDFATPSLHTSDQSPGKHMVTMD	M	A	R	S	L	H	2	1	0	1	0	0	0	0	0	0	1	0	0	1	1	1	1	0	0	0	0	0	9		976.498	A0A0A0MTR7;A0A0A0MTC1;Q63HN8	A0A0A0MTR7	2259	2267	RNF213	E3 ubiquitin-protein ligase RNF213	yes	no	2	0.076081	82.241
ARDFTVSAM	INTRRKVDWLTEKMHARDFTVSAMHGDMDQ	LTEKMHARDFTVSAMHGDMDQKERDVIMRE	H	A	R	A	M	H	2	1	0	1	0	0	0	0	0	0	0	0	1	1	0	1	1	0	0	1	0	0	9		996.47	P60842;J3KSZ0;J3QS69;J3KT12;J3QL52	P60842	294	302	EIF4A1	Eukaryotic initiation factor 4A-I	yes	no	2	0.030944	95.815
ARDGKLRLL	______________________________	TAVFNAARDGKLRLLTKLLASKSKEEVSSL	A	A	R	L	L	T	1	2	0	1	0	0	0	1	0	0	3	1	0	0	0	0	0	0	0	0	0	0	9		1040.65	Q96JP0	Q96JP0	11	19	FEM1C	Protein fem-1 homolog C	yes	yes	3	0.0079076	113.1
ARDKDQRSL	DISSFKNIYRYAFDFARDKDQRSLDIDTAK	RYAFDFARDKDQRSLDIDTAKSMLALLLGR	F	A	R	S	L	D	1	2	0	2	0	1	0	0	0	0	1	1	0	0	0	1	0	0	0	0	0	0	9		1087.57	E9PM04;H0YCN4;Q9BTE7	E9PM04	64	72	DCUN1D5	DCN1-like protein;DCN1-like protein 5	yes	no	2;3	0.010831	112.36
ARDLISRLL	ISRVEFTFPDFVTEGARDLISRLLKHNPSQ	DFVTEGARDLISRLLKHNPSQRPMLREVLE	G	A	R	L	L	K	1	2	0	1	0	0	0	0	0	1	3	0	0	0	0	1	0	0	0	0	0	0	9		1055.65	O14965;M0QYK8;A0A0A0MSY3;Q5Y191;Q9UQB9	O14965	356	364	AURKA;AURKC	Aurora kinase A;Aurora kinase C	yes	no	2	4.4493e-15	189.72
ARDNTINLI	GYITFVLFPRHTNASARDNTINLIHTFRDY	RHTNASARDNTINLIHTFRDYLHYHIKCSK	S	A	R	L	I	H	1	1	2	1	0	0	0	0	0	2	1	0	0	0	0	0	1	0	0	0	0	0	9		1028.56	H7C3F9;O15144	H7C3F9	51	59	ARPC2	Actin-related protein 2/3 complex subunit 2	yes	no	2	0.022766	107.19
ARDPGARVL	IGGGTAAFAAARSIRARDPGARVLIVSEDP	AARSIRARDPGARVLIVSEDPELPYMRPPL	R	A	R	V	L	I	2	2	0	1	0	0	0	1	0	0	1	0	0	0	1	0	0	0	0	1	0	0	9		953.541	O95831	O95831	152	160	AIFM1	Apoptosis-inducing factor 1, mitochondrial	yes	yes	3	0.06103	72.434					By matching
ARDRALEGR	HKGTTLMIKFEEAVIARDRALEGR______	FEEAVIARDRALEGR_______________	I	A	R	G	R	-	2	3	0	1	0	0	1	1	0	0	1	0	0	0	0	0	0	0	0	0	0	0	9		1042.56	Q8IUR0;M0QZQ8	Q8IUR0	180	188	TRAPPC5	Trafficking protein particle complex subunit 5	yes	no	2	0.032476	94.309
ARDRDYRAL	GLVLSLYALHVKAARARDRDYRALCDVGTA	HVKAARARDRDYRALCDVGTAISCSRVFSS	R	A	R	A	L	C	2	3	0	2	0	0	0	0	0	0	1	0	0	0	0	0	0	0	1	0	0	0	9		1134.59	E9PLN8;Q9BQB6;I3L3B4;F8W9H0	E9PLN8	34	42	VKORC1	Vitamin K epoxide reductase complex subunit 1	yes	no	2	0.10057	72.879
AREAELRQL	______________________________	______________________________	X	A	R	Q	L	R	2	2	0	0	0	1	2	0	0	0	2	0	0	0	0	0	0	0	0	0	0	0	9		1084.6	H0YKL0;Q9NP66	H0YKL0	2	10	HMG20A	High mobility group protein 20A	yes	no	3	0.01544	91.265
AREEGFRGL	GGRRYQSTVNAYKTIAREEGFRGLWKGTSP	NAYKTIAREEGFRGLWKGTSPNVARNAIVN	I	A	R	G	L	W	1	2	0	0	0	0	2	2	0	0	1	0	0	1	0	0	0	0	0	0	0	0	9		1033.53	H0YFQ0;F5GX45;H0YFR8;P55851	H0YFQ0	51	59	UCP2	Mitochondrial uncoupling protein 2	yes	no	3	0.018556	109.29
AREKDQRSL	DSTNFKLIYRYAFDFAREKDQRSLDINTAK	RYAFDFAREKDQRSLDINTAKCMLGLLLGK	F	A	R	S	L	D	1	2	0	1	0	1	1	0	0	0	1	1	0	0	0	1	0	0	0	0	0	0	9		1101.59	Q92564	Q92564	204	212	DCUN1D4	DCN1-like protein 4	yes	yes	3	0.036209	86.18
AREKESFNL	TRLREIQPCLAESRAAREKESFNLKRAQED	LAESRAAREKESFNLKRAQEDISRLRRKLE	A	A	R	N	L	K	1	1	1	0	0	0	2	0	0	0	1	1	0	1	0	1	0	0	0	0	0	0	9		1092.56	A0A087WTK2;H3BP71;O75150	A0A087WTK2	97	105	RNF40	E3 ubiquitin-protein ligase BRE1B	yes	no	2	0.027139	101.25
ARENIQKSL	RQENGASVILRDIARARENIQKSLAG____	LRDIARARENIQKSLAG_____________	R	A	R	S	L	A	1	1	1	0	0	1	1	0	0	1	1	1	0	0	0	1	0	0	0	0	0	0	9		1057.59	E9PK72;E9PMW7;E9PIZ1;E9PK06;E9PPR1;E9PL12;E9PQ49;E9PI39;H0YCK7;E9PK01;A0A087X1X7;E9PRY8;P29692	E9PK72	53	61	EEF1D	Elongation factor 1-delta	yes	no	3	0.051652	72.325
ARFDPAVKR	WVSLGLLQIQTWLPQARFDPAVKREYKLNY	QTWLPQARFDPAVKREYKLNYVKEELHQLQ	Q	A	R	K	R	E	2	2	0	1	0	0	0	0	0	0	0	1	0	1	1	0	0	0	0	1	0	0	9		1058.6	Q9NU22	Q9NU22	3239	3247	MDN1	Midasin	yes	yes	3	0.062464	72.643
ARFDPQGGL	KKSEAVWRLPEFGDFARFDPQGGLAGIAAI	PEFGDFARFDPQGGLAGIAAIKAHLDILVE	F	A	R	G	L	A	1	1	0	1	0	1	0	2	0	0	1	0	0	1	1	0	0	0	0	0	0	0	9		959.482	P06340	P06340	78	86	HLA-DOA	HLA class II histocompatibility antigen, DO alpha chain	yes	yes	2	0.019877	110.31
ARFEGDFKL	HYFLGISKRDIRRLYARFEGDFKLFGYQKP	DIRRLYARFEGDFKLFGYQKPDFLLN____	Y	A	R	K	L	F	1	1	0	1	0	0	1	1	0	0	1	1	0	2	0	0	0	0	0	0	0	0	9		1081.56	O43529	O43529	337	345	CHST10	Carbohydrate sulfotransferase 10	yes	yes	2;3	0.070776	70.856
ARFEGSLNM	MNNIVANLLLNLTSSARFEGSLNMDLNEIS	LNLTSSARFEGSLNMDLNEISMNLVPFPQL	S	A	R	N	M	D	1	1	1	0	0	0	1	1	0	0	1	0	1	1	0	1	0	0	0	0	0	0	9		1023.48	Q9UJT0	Q9UJT0	273	281	TUBE1	Tubulin epsilon chain	yes	yes	2	0.013841	119.41
ARFFGIDSL	LIVNDGINLLGVLEEARFFGIDSLIEHLEV	LGVLEEARFFGIDSLIEHLEVAIKNSQPPE	E	A	R	S	L	I	1	1	0	1	0	0	0	1	0	1	1	0	0	2	0	1	0	0	0	0	0	0	9		1024.53	Q7L273	Q7L273	172	180	KCTD9	BTB/POZ domain-containing protein KCTD9	yes	yes	2	0.025545	105.04
ARFFKLHER	GYMPKRGLDVNKCEIARFFKLHERKCEPII	VNKCEIARFFKLHERKCEPIIMTVPRKSDL	I	A	R	E	R	K	1	2	0	0	0	0	1	0	1	0	1	1	0	2	0	0	0	0	0	0	0	0	9		1202.67	Q9ULV4;B4E3S0;H0YHL7	Q9ULV4	333	341	CORO1C	Coronin-1C;Coronin	yes	no	3	0.13887	62.271
ARFFKQPTF	LRQKNVHEVKNHKFTARFFKQPTFCSHCTD	KNHKFTARFFKQPTFCSHCTDFIWGFGKQG	T	A	R	T	F	C	1	1	0	0	0	1	0	0	0	0	0	1	0	3	1	0	1	0	0	0	0	0	9		1140.61	P05771;J3KN97;J3KRN5;P17252;P05129	P05771	41	49	PRKCB;PRKCA;PRKCG	Protein kinase C beta type;Protein kinase C alpha type;Protein kinase C gamma type	yes	no	2;3	0.022417	129.77
ARFGLIQSM	VEAMEILELYCDLLLARFGLIQSMKELDSG	YCDLLLARFGLIQSMKELDSGLAESVSTLI	L	A	R	S	M	K	1	1	0	0	0	1	0	1	0	1	1	0	1	1	0	1	0	0	0	0	0	0	9		1021.54	P53990;H3BRE2;F5GXM3;H3BQF7;H3BMU1;H3BUI0;J3KR23	P53990	81	89	IST1	IST1 homolog	yes	no	2	0.01245	122.13
ARFGSVNEL	HCGPQPYMCVSIDCYARFGSVNELLNHKQK	VSIDCYARFGSVNELLNHKQKHDDLRYKCE	Y	A	R	E	L	L	1	1	1	0	0	0	1	1	0	0	1	0	0	1	0	1	0	0	0	1	0	0	9		991.509	Q13129	Q13129	751	759	RLF	Zinc finger protein Rlf	yes	yes	2	0.10232	72.492
ARFKERVGY	RNQVSYVRPAEPAFLARFKERVGYREGPTV	AEPAFLARFKERVGYREGPTVETKRIQPQP	L	A	R	G	Y	R	1	2	0	0	0	0	1	1	0	0	0	1	0	1	0	0	0	0	1	1	0	0	9		1124.61	Q96AT1	Q96AT1	19	27	KIAA1143	Uncharacterized protein KIAA1143	yes	yes	2;3	0.011052	119.62
ARFKFLSKL	GKEGRQAARNSDYAIARFKFLSKLLFVHGH	NSDYAIARFKFLSKLLFVHGHFYYIRIATL	I	A	R	K	L	L	1	1	0	0	0	0	0	0	0	0	2	2	0	2	0	1	0	0	0	0	0	0	9		1108.68	H7C4W6;Q9Y2G3;H7C4E6	H7C4W6	656	664	ATP11B	Phospholipid-transporting ATPase;Probable phospholipid-transporting ATPase IF	yes	no	3	0.01271	107.08
ARFKNDRVK	RAEEIWQQSVIGDYLARFKNDRVKALKAME	VIGDYLARFKNDRVKALKAMEMTWNNMEKK	L	A	R	V	K	A	1	2	1	1	0	0	0	0	0	0	0	2	0	1	0	0	0	0	0	1	0	0	9		1132.65	E9PLT2;E9PKP7;P17480	E9PLT2	89	97	UBTF	Nucleolar transcription factor 1	yes	no	3	0.097018	63.076
ARFKSNVTK	SSLFGVSRAVQEFGLARFKSNVTKTMKGFE	VQEFGLARFKSNVTKTMKGFEYILAKLQGE	L	A	R	T	K	T	1	1	1	0	0	0	0	0	0	0	0	2	0	1	0	1	1	0	0	1	0	0	9		1049.6	Q9Y255;H0YA79	Q9Y255	149	157	PRELID1	PRELI domain-containing protein 1, mitochondrial	yes	no	2;3	0.023472	110.88				By matching	By matching
ARFLFTTGF	LPEAEEITMISIQLAARFLFTTGFHTKKVV	ISIQLAARFLFTTGFHTKKVVRGSASDWYD	A	A	R	G	F	H	1	1	0	0	0	0	0	1	0	0	1	0	0	3	0	0	2	0	0	0	0	0	9		1058.55	Q93008;O00507	Q93008	2049	2057	USP9X;USP9Y	Probable ubiquitin carboxyl-terminal hydrolase FAF-X;Probable ubiquitin carboxyl-terminal hydrolase FAF-Y	yes	no	2	0.0007099	166.05
ARFLREGRL	AAGPSFRLMKMARLLARFLREGRLAVLMEA	KMARLLARFLREGRLAVLMEAQCRQQTQPG	L	A	R	R	L	A	1	3	0	0	0	0	1	1	0	0	2	0	0	1	0	0	0	0	0	0	0	0	9		1116.65	Q9Y4R8;H3BRS3	Q9Y4R8	125	133	TELO2	Telomere length regulation protein TEL2 homolog	yes	no	3	0.059991	80.755				By MS/MS	By MS/MS
ARFNNSQFM	GTVNGGHPPSALAPAARFNNSQFMGPPVAS	SALAPAARFNNSQFMGPPVASQGGSLPASM	A	A	R	F	M	G	1	1	2	0	0	1	0	0	0	0	0	0	1	2	0	1	0	0	0	0	0	0	9		1113.5	A0A0A0MTM3;Q99967	A0A0A0MTM3	96	104	CITED2	Cbp/p300-interacting transactivator 2	yes	no	2	0.028313	99.375
ARFPETPAF	TQLSSVDTRCSSLESARFPETPAFSSQEEE	CSSLESARFPETPAFSSQEEEDGACAAEPT	S	A	R	A	F	S	2	1	0	0	0	0	1	0	0	0	0	0	0	2	2	0	1	0	0	0	0	0	9		1034.52	A0A2R8Y6F3;Q9P2P5;A0A2C9F2N4	A0A2R8Y6F3	673	681	HECW2	E3 ubiquitin-protein ligase HECW2	yes	no	1;2	0.006486	133.55
ARFQEQSQL	IAYHVLAAYYSHLEGARFQEQSQLLYLLDV	YSHLEGARFQEQSQLLYLLDVVRNGIRTQD	G	A	R	Q	L	L	1	1	0	0	0	3	1	0	0	0	1	0	0	1	0	1	0	0	0	0	0	0	9		1105.55	O60287	O60287	1700	1708	URB1	Nucleolar pre-ribosomal-associated protein 1	yes	yes	2	0.0074584	132.08
ARFQQGKDL	PHSTPQGIISTFRQCARFQQGKDLQQYVSV	STFRQCARFQQGKDLQQYVSVVVLDEVGLA	C	A	R	D	L	Q	1	1	0	1	0	2	0	1	0	0	1	1	0	1	0	0	0	0	0	0	0	0	9		1061.56	A0A0A0MTR7;A0A0A0MTC1;Q63HN8	A0A0A0MTR7	2826	2834	RNF213	E3 ubiquitin-protein ligase RNF213	yes	no	2;3	0.052482	84.083
ARFQRNHRL	PDDYDDGFSMKHTATARFQRNHRLISEILS	MKHTATARFQRNHRLISEILSESVVPDVRS	T	A	R	R	L	I	1	3	1	0	0	1	0	0	1	0	1	0	0	1	0	0	0	0	0	0	0	0	9		1196.66	A0A2R8Y4T4;A0A2R8YES3;B4DGM3;Q969G3;K7EMQ8;J3QR61;A0A2R8Y765;J3QKS7;A0A2R8Y7U4;A0A2U3TZQ7;A0A2R8Y7I9;A0A2R8Y855	A0A2R8Y4T4	124	132	SMARCE1	SWI/SNF-related matrix-associated actin-dependent regulator of chromatin subfamily E member 1	yes	no	2;3	0.0708	79.469				By MS/MS	By matching
ARFRNISRI	GVVIAADMLGSYGSLARFRNISRIMRVNNS	GSYGSLARFRNISRIMRVNNSTMLGASGDY	L	A	R	R	I	M	1	3	1	0	0	0	0	0	0	2	0	0	0	1	0	1	0	0	0	0	0	0	9		1131.66	P28070	P28070	79	87	PSMB4	Proteasome subunit beta type-4	yes	yes	3	0.028271	99.815
ARFSARSSL	HLGTKPFECPVEGCCARFSARSSLYIHSKK	PVEGCCARFSARSSLYIHSKKHVQDVGAPK	C	A	R	S	L	Y	2	2	0	0	0	0	0	0	0	0	1	0	0	1	0	3	0	0	0	0	0	0	9		993.536	Q2QGD7;H0YAA9;P98168;P98169	Q2QGD7	427	435	ZXDC;ZXDA;ZXDB	Zinc finger protein ZXDC;Zinc finger X-linked protein ZXDA;Zinc finger X-linked protein ZXDB	yes	no	3	0.09079	63.426				By matching	By matching
ARFSGNLLV	SALVSNLYVISQMLSARFSGNLLVSLLGTW	ISQMLSARFSGNLLVSLLGTWSDTSSGGPA	S	A	R	L	V	S	1	1	1	0	0	0	0	1	0	0	2	0	0	1	0	1	0	0	0	1	0	0	9		975.55	B4DR61;P61619	B4DR61	316	324	SEC61A1	Protein transport protein Sec61 subunit alpha isoform 1	yes	no	1;2	0.031263	110.81				By MS/MS	By MS/MS
ARFSQPSAL	RTHTGDRPYGCTECGARFSQPSALKTHMRI	GCTECGARFSQPSALKTHMRIHTGEKPFVC	G	A	R	A	L	K	2	1	0	0	0	1	0	0	0	0	1	0	0	1	1	2	0	0	0	0	0	0	9		975.514	Q9H116	Q9H116	442	450	GZF1	GDNF-inducible zinc finger protein 1	yes	yes	2	0.010933	125.58					By matching
ARFTGAPLK	GLPSVDLDSLAVLTYARFTGAPLKVHKISN	LAVLTYARFTGAPLKVHKISNPWQSPSGTL	Y	A	R	L	K	V	2	1	0	0	0	0	0	1	0	0	1	1	0	1	1	0	1	0	0	0	0	0	9		959.555	A0A0C4DFQ1;Q13505;H0Y6Y5	A0A0C4DFQ1	179	187	MTX1	Metaxin-1	yes	no	3	0.094144	63.184
ARFTGIKTA	TRELAVQVKQHIDAVARFTGIKTAILVGGM	QHIDAVARFTGIKTAILVGGMSTQKQQRML	V	A	R	T	A	I	2	1	0	0	0	0	0	1	0	1	0	1	0	1	0	0	2	0	0	0	0	0	9		963.55	G3V529;Q9GZR7;A0A087WXU8;A0A1W2PRR2;F5GYL3	G3V529	368	376	DDX24	ATP-dependent RNA helicase DDX24	yes	no	2;3	0.0097209	128.38				By matching
ARFVNVLGY	KPLRAGRLLDTPRQAARFVNVLGYERAPVI	DTPRQAARFVNVLGYERAPVIGGGGKQEQW	A	A	R	G	Y	E	1	1	1	0	0	0	0	1	0	0	1	0	0	1	0	0	0	0	1	2	0	0	9		1037.57	Q8TAP6;K7EIV8	Q8TAP6	340	348	CEP76	Centrosomal protein of 76 kDa	yes	no	2	0.012159	122.79
ARFYAVQKL	PESLTRGVYSEETLRARFYAVQKLARRVAM	SEETLRARFYAVQKLARRVAMIDETRNSLY	R	A	R	K	L	A	2	1	0	0	0	1	0	0	0	0	1	1	0	1	0	0	0	0	1	1	0	0	9		1094.62	H7C463;C9J406;B9A067;Q16891;A0A087WYS0	H7C463	488	496	IMMT	MICOS complex subunit MIC60	yes	no	2	0.12507	68.081
ARFYKLHER	GFMPKRGLDVSKCEIARFYKLHERKCEPII	VSKCEIARFYKLHERKCEPIIMTVPRKSDL	I	A	R	E	R	K	1	2	0	0	0	0	1	0	1	0	1	1	0	1	0	0	0	0	1	0	0	0	9		1218.66	J3QLV6;J3KSS5;Q6QEF8;Q9BR76;H3BRY3;P31146	J3QLV6	294	302	CORO6;CORO1B;CORO1A	Coronin;Coronin-6;Coronin-1B;Coronin-1A	no	no	3	0.036193	85.355
ARGGSFITK	AHLTLMALRLACDFLARGGSFITKVFRSRD	LACDFLARGGSFITKVFRSRDYQPLLWIFQ	L	A	R	T	K	V	1	1	0	0	0	0	0	2	0	1	0	1	0	1	0	1	1	0	0	0	0	0	9		935.519	Q8IY81	Q8IY81	149	157	FTSJ3	pre-rRNA processing protein FTSJ3	yes	yes	2	0.066346	80.455
ARGILQKNV	QQELKDVGHRDQMAAARGILQKNVPILYTA	RDQMAAARGILQKNVPILYTASQACLQHPD	A	A	R	N	V	P	1	1	1	0	0	1	0	1	0	1	1	1	0	0	0	0	0	0	0	1	0	0	9		997.603	G3XAM7;P35221;E5RJ41	G3XAM7	210	218	CTNNA1	Catenin alpha-1	yes	no	2;3	0.05851	76.605
ARGMFVFGY	SGAFPPQLRAQMRDLARGMFVFGYDNYMAH	AQMRDLARGMFVFGYDNYMAHAFPQDELNP	L	A	R	G	Y	D	1	1	0	0	0	0	0	2	0	0	0	0	1	2	0	0	0	0	1	1	0	0	9		1046.5	Q92611;F8WER9	Q92611	134	142	EDEM1	ER degradation-enhancing alpha-mannosidase-like protein 1;alpha-1,2-Mannosidase	yes	no	2	0.12331	68.422
ARGPLRQTF	LREREQRMRNQLELAARGPLRQTFTHNPLL	NQLELAARGPLRQTFTHNPLLQPGKDNPPN	A	A	R	T	F	T	1	2	0	0	0	1	0	1	0	0	1	0	0	1	1	0	1	0	0	0	0	0	9		1044.58	S4R3Q9;J3KNA0;Q15070	S4R3Q9	393	401	OXA1L	Mitochondrial inner membrane protein OXA1L	yes	no	2;3	0.021487	125.31
ARGPRTPNL	APGPGPNGGGGGPAPARGPRTPNLNPNPLI	GGGPAPARGPRTPNLNPNPLINVRDRLFHA	P	A	R	N	L	N	1	2	1	0	0	0	0	1	0	0	1	0	0	0	2	0	1	0	0	0	0	0	9		980.552	Q4ZIN3;A0A0A0MTU3	Q4ZIN3	24	32	TMEM259	Membralin	yes	no	2;3	0.052246	84.568
ARGPVGKRL	SVAAARKGAEPSGGAARGPVGKRLQQELMT	EPSGGAARGPVGKRLQQELMTLMMSGDKGI	A	A	R	R	L	Q	1	2	0	0	0	0	0	2	0	0	1	1	0	0	1	0	0	0	0	1	0	0	9		952.593	O00762;K4DI81;A0A0A0MSE8;A0A087WVK1	O00762	27	35	UBE2C	Ubiquitin-conjugating enzyme E2 C	yes	no	3	0.030562	80.455
ARGPVPEQM	SQGSRELLLALSWLLARGPVPEQMLAQARV	ALSWLLARGPVPEQMLAQARVPLGDEMTVC	L	A	R	Q	M	L	1	1	0	0	0	1	1	1	0	0	0	0	1	0	2	0	0	0	0	1	0	0	9		983.486	C9J6B2;C9K0G6;C9IYA4;Q86SX3	C9J6B2	78	86	C14orf80	Uncharacterized protein C14orf80	yes	no	2	0.025194	104.37
ARGRGLLLL	______________________________	______________________________	A	A	R	L	L	T	1	2	0	0	0	0	0	2	0	0	4	0	0	0	0	0	0	0	0	0	0	0	9		967.629	Q8TEM1	Q8TEM1	3	11	NUP210	Nuclear pore membrane glycoprotein 210	yes	yes	2	0.10236	70.268
ARGSKIKKL	______________________________	______________________________	L	A	R	K	L	V	1	1	0	0	0	0	0	1	0	1	1	3	0	0	0	1	0	0	0	0	0	0	9		999.655	A0A0J9YXT7;A0A0J9YXS4;A0A0J9YWW6;H7C1U8;Q9BUR5	A0A0J9YXT7	6	14	APOO	Apolipoprotein O	yes	no	3	0.055361	83.647
ARGTIRTPM	VIHKLNAEIEELTASARGTIRTPMAAAAFA	EELTASARGTIRTPMAAAAFAEK_______	S	A	R	P	M	A	1	2	0	0	0	0	0	1	0	1	0	0	1	0	1	0	2	0	0	0	0	0	9		1001.54	Q9Y3B1	Q9Y3B1	178	186	SLMO2	Protein slowmo homolog 2	yes	yes	2	0.098899	73.248
ARHEHQVML	NIKEAREKLEMEMEAARHEHQVMLMRQDLM	EMEMEAARHEHQVMLMRQDLMRRQEELRRM	A	A	R	M	L	M	1	1	0	0	0	1	1	0	2	0	1	0	1	0	0	0	0	0	0	1	0	0	9		1119.56	Q15233;H7C367;C9JYS8	Q15233	303	311	NONO	Non-POU domain-containing octamer-binding protein	yes	no	2	0.026958	101.54
ARHELQVEM	AKAAELEKKLDSELTARHELQVEMKKMESD	LDSELTARHELQVEMKKMESDFEQKLQDLQ	T	A	R	E	M	K	1	1	0	0	0	1	2	0	1	0	1	0	1	0	0	0	0	0	0	1	0	0	9		1111.54	H9KV28;A0A2R8Y5N1;A0A140T8Z0;A0A0G2JH68;O60610	H9KV28	450	458	DIAPH1	Protein diaphanous homolog 1	yes	no	2	0.0041029	137.14
ARHFLHHYY	RPCEAYRAEWKLCRSARHFLHHYYVHGERP	WKLCRSARHFLHHYYVHGERPACEQWQRDL	S	A	R	Y	Y	V	1	1	0	0	0	0	0	0	3	0	1	0	0	1	0	0	0	0	2	0	0	0	9		1242.6	A0A075B6P1;E0CX16;A0A0C4DH14;Q6P5X5	A0A075B6P1	26	34	C22orf39	UPF0545 protein C22orf39	yes	no	2;3	0.011239	124.89
ARHGEKLLL	REVKLSPEGQKVDHCARHGEKLLLFCQEDG	QKVDHCARHGEKLLLFCQEDGKVICWLCER	C	A	R	L	L	F	1	1	0	0	0	0	1	1	1	0	3	1	0	0	0	0	0	0	0	0	0	0	9		1035.62	E7EQQ5;Q9C035	E7EQQ5	96	104	TRIM5	Tripartite motif-containing protein 5	yes	no	3	0.030256	83.948				By matching	By matching
ARHGGVKRI	SDNIQGITKCTIRRLARHGGVKRILGLIYE	CTIRRLARHGGVKRILGLIYEETRRVFKVF	L	A	R	R	I	L	1	2	0	0	0	0	0	2	1	1	0	1	0	0	0	0	0	0	0	1	0	0	9		992.599	Q99525	Q99525	39	47	HIST1H4G	Histone H4-like protein type G	yes	yes	3	0.028808	98.582
ARHGLPLLP	______________________________	______________________________	M	A	R	L	P	L	1	1	0	0	0	0	0	1	1	0	3	0	0	0	2	0	0	0	0	0	0	0	9		972.587	F8WCW9;F8WEV7;F8WES7;F8WEX5;E9PG02;E9PBT8;J3QT17;C9JL30;A8MXB9;J3KQJ1;C9J660;F8WA42;Q8NBJ7	F8WCW9	2	10	SUMF2	Sulfatase-modifying factor 2	yes	no	2	0.033428	108.24
ARHGLYEKK	DSLDYAKKNEPKHRLARHGLYEKKKTSRKQ	EPKHRLARHGLYEKKKTSRKQRKERKNRMK	L	A	R	K	K	K	1	1	0	0	0	0	1	1	1	0	1	2	0	0	0	0	0	0	1	0	0	0	9		1100.61	P62847;E7ETK0;A0A2R8Y849;A0A087WUS0;A0A2R8YD14;A0A2R8Y8A0	P62847	92	100	RPS24	40S ribosomal protein S24	yes	no	3	0.044417	86.882
ARHMVMQKL	EMLSEQEHMSISGSSARHMVMQKLLRKQES	SISGSSARHMVMQKLLRKQESTVMVLRNMV	S	A	R	K	L	L	1	1	0	0	0	1	0	0	1	0	1	1	2	0	0	0	0	0	0	1	0	0	9		1112.59	A0A0J9YYL3;A0A0J9YXJ8;A0A0J9YVP6;A0A0J9YXX5;Q9UHX1	A0A0J9YYL3	393	401	PUF60	Poly(U)-binding-splicing factor PUF60	yes	no	2;3	0.037831	89.046
ARHPFAQAV	PGESYSAEYAVFETGARHPFAQAVGRNIAN	AVFETGARHPFAQAVGRNIANPTAMLLSAS	G	A	R	A	V	G	3	1	0	0	0	1	0	0	1	0	0	0	0	1	1	0	0	0	0	1	0	0	9		995.53	A0A087X2E5;A0A087WZN1;O43837;A0A0D9SG66	A0A087X2E5	307	315	IDH3B	Isocitrate dehydrogenase [NAD] subunit, mitochondrial;Isocitrate dehydrogenase [NAD] subunit beta, mitochondrial	yes	no	2	0.026487	102.3
ARHPHKYRM	NLAKKRTNIIPVIEDARHPHKYRMLIAMVD	IPVIEDARHPHKYRMLIAMVDVIFADVAQP	D	A	R	R	M	L	1	2	0	0	0	0	0	0	2	0	0	1	1	0	1	0	0	0	1	0	0	0	9		1194.62	M0R299;P22087;M0R0P1;M0QXL5;M0R2Q4	M0R299	132	140	FBL	rRNA 2-O-methyltransferase fibrillarin	yes	no	3	0.025292	88.819
ARHPSFFLY	KEAVANKGPVSVGVDARHPSFFLYRSGVYY	VSVGVDARHPSFFLYRSGVYYEPSCTQNVN	D	A	R	L	Y	R	1	1	0	0	0	0	0	0	1	0	1	0	0	2	1	1	0	0	1	0	0	0	9		1136.58	U3KPS4;U3KQE7;P25774	U3KPS4	19	27	CTSS	Cathepsin S	yes	no	2;3	0.0037269	152.34
ARHPSSDSV	KKFCPRLLDYLVIVGARHPSSDSVAQTPEL	YLVIVGARHPSSDSVAQTPELLRRYPLEDH	G	A	R	S	V	A	1	1	0	1	0	0	0	0	1	0	0	0	0	0	1	3	0	0	0	1	0	0	9		954.452	C9JM97;C9JLZ9;C9K0L0;A0A0A0MRB5;Q8WXG6	C9JM97	20	28	MADD	MAP kinase-activating death domain protein	yes	no	2	0.0037948	161.68
ARHPSTKVM	APKYLKILPSGLKYNARHPSTKVMKQMDIG	SGLKYNARHPSTKVMKQMDIGVYFGLPPKR	N	A	R	V	M	K	1	1	0	0	0	0	0	0	1	0	0	1	1	0	1	1	1	0	0	1	0	0	9		1025.54	Q6PJP8	Q6PJP8	546	554	DCLRE1A	DNA cross-link repair 1A protein	yes	yes	2;3	0.030729	92.439
ARHSEIQQL	LKDTQVTRQALNEISARHSEIQQLERSIRE	ALNEISARHSEIQQLERSIRELHDIFTFLA	S	A	R	Q	L	E	1	1	0	0	0	2	1	0	1	1	1	0	0	0	0	1	0	0	0	0	0	0	9		1080.57	Q12846	Q12846	205	213	STX4	Syntaxin-4	yes	yes	2	0.028778	98.629
ARHSLLQTL	AFVTKPNSALESCSFARHSLLQTLYKV___	LESCSFARHSLLQTLYKV____________	F	A	R	T	L	Y	1	1	0	0	0	1	0	0	1	0	3	0	0	0	0	1	1	0	0	0	0	0	9		1037.6	P46060	P46060	576	584	RANGAP1	Ran GTPase-activating protein 1	yes	yes	2	0.0090924	151.5
ARHVVQPGY	VFQQLGCAVIDVDVMARHVVQPGYPAHRRI	IDVDVMARHVVQPGYPAHRRIVEVFGTEVL	M	A	R	G	Y	P	1	1	0	0	0	1	0	1	1	0	0	0	0	0	1	0	0	0	1	2	0	0	9		1025.54	K7ESP4;Q8WVC6	K7ESP4	35	43	DCAKD	Dephospho-CoA kinase domain-containing protein	yes	no	2	0.075913	82.386
ARIAKGLRL	RLAYIAHPKLGKRARARIAKGLRLCRPKAK	LGKRARARIAKGLRLCRPKAKAKAKAKDQT	R	A	R	R	L	C	2	2	0	0	0	0	0	1	0	1	2	1	0	0	0	0	0	0	0	0	0	0	9		996.656	P47914	P47914	110	118	RPL29	60S ribosomal protein L29	yes	yes	3	0.01245	106.42
ARIALLPLL	KWNRERRRLQIEDFEARIALLPLLQAETDR	QIEDFEARIALLPLLQAETDRR________	E	A	R	L	L	Q	2	1	0	0	0	0	0	0	0	1	4	0	0	0	1	0	0	0	0	0	0	0	9		978.659	U3KQP3;B4DEZ3;K7EJE1;E7ENQ6;Q9P0J0	U3KQP3	60	68	NDUFA13	NADH dehydrogenase [ubiquinone] 1 alpha subcomplex subunit 13	yes	no	2	0.030848	108.98
ARIFFPTAF	RHGRIHIRIAKMDSYARIFFPTAFCLFNLV	AKMDSYARIFFPTAFCLFNLVYWVSYLYL_	Y	A	R	A	F	C	2	1	0	0	0	0	0	0	0	1	0	0	0	3	1	0	1	0	0	0	0	0	9		1068.58	A0A1W2PRU1;A8MWU7;A0A1W2PSF4;A0A1W2PR49;A0A1W2PQR9;A0A1W2PRN4;A0A1X7SBS5;A0A286YFI6;A0A1X7SBZ8;P18507	A0A1W2PRU1	242	250	GABRG2	Gamma-aminobutyric acid receptor subunit gamma-2	yes	no	2	0.01218	122.74
ARIGQTGTK	VIDVPSTGAPSKKSVARIGQTGTKSVFSQS	PSKKSVARIGQTGTKSVFSQSGNSREVTPI	V	A	R	T	K	S	1	1	0	0	0	1	0	2	0	1	0	1	0	0	0	0	2	0	0	0	0	0	9		930.525	G5EA36;P30260	G5EA36	322	330	CDC27	Cell division cycle protein 27 homolog	yes	no	2	0.016688	113.71
ARIGSTVNM	______________________________	GLQLSMARIGSTVNMNLMGWLYSKIEALLG	M	A	R	N	M	N	1	1	1	0	0	0	0	1	0	1	0	0	1	0	0	1	1	0	0	1	0	0	9		947.486	H7C4F4;Q9H3U5	H7C4F4	15	23	MFSD1	Major facilitator superfamily domain-containing protein 1	yes	no	2	0.026922	101.6
ARILIQERY	EQGNFPPPTTPEELGARILIQERYEKFGES	TPEELGARILIQERYEKFGESEEVEMEVES	G	A	R	R	Y	E	1	2	0	0	0	1	1	0	0	2	1	0	0	0	0	0	0	0	1	0	0	0	9		1160.67	Q15459;H7C1L2	Q15459	306	314	SF3A1	Splicing factor 3A subunit 1	yes	no	2;3	0.01345	120.12
ARIPGALQI	MLESVMAELTLLRTRARIPGALQITPPISS	TLLRTRARIPGALQITPPISSITSNGTRPM	R	A	R	Q	I	T	2	1	0	0	0	1	0	1	0	2	1	0	0	0	1	0	0	0	0	0	0	0	9		937.571	Q6ICC9	Q6ICC9	71	79	LDOC1L	Protein LDOC1L	yes	yes	2	0.0038638	138.37					By matching
ARIPLPAGY	GPLFLLPGLLITCHVARIPLPAGYREEIVR	LITCHVARIPLPAGYREEIVRYLRSVQLPD	V	A	R	G	Y	R	2	1	0	0	0	0	0	1	0	1	1	0	0	0	2	0	0	0	1	0	0	0	9		956.544	P48449;C9J315	P48449	115	123	LSS	Lanosterol synthase	yes	no	2	0.022061	97.075
ARIPPVAVR	LSDMKADVTRLPATIARIPPVAVRLQMSER	RLPATIARIPPVAVRLQMSERNILSRLANR	I	A	R	V	R	L	2	2	0	0	0	0	0	0	0	1	0	0	0	0	2	0	0	0	0	2	0	0	9		977.613	A0A2R8YD40;A0A2R8YDJ9;A0A2R8Y425;A0A2R8Y5J0;A0A2R8YFK9;A0A2U3TZM0;A0A2R8YFD8;F5GWX5;A0A2R8Y212;A0A2R8Y521;A0A0C4DGG9;Q14839;A0A2R8YDW2;A0A2R8Y4X2;A0A2R8Y7M9;A0A2R8Y7I0;A0A2R8Y445	A0A2R8YD40	1448	1456	CHD4	Chromodomain-helicase-DNA-binding protein 4	yes	no	2;3	0.075706	89.142
ARIQEAVYK	TILVSGMKTGSSKLKARIQEAVYKNVRPAE	GSSKLKARIQEAVYKNVRPAEVRLLILENI	K	A	R	Y	K	N	2	1	0	0	0	1	1	0	0	1	0	1	0	0	0	0	0	0	1	1	0	0	9		1076.6	Q8TEM1	Q8TEM1	220	228	NUP210	Nuclear pore membrane glycoprotein 210	yes	yes	3	0.058752	82.645				By matching
ARIQKVTKR	QEANKLIKSMVKEDEARIQKVTKRLHTLEE	MVKEDEARIQKVTKRLHTLEEVNNNVRLLS	E	A	R	K	R	L	1	2	0	0	0	1	0	0	0	1	0	2	0	0	0	0	1	0	0	1	0	0	9		1098.7	J3KSG3;J3KSS7;Q9NZ52	J3KSG3	84	92	GGA3	ADP-ribosylation factor-binding protein GGA3	yes	no	3	0.10318	72.325
ARITSRIIR	QEDERIVLVDNKCKCARITSRIIRSSEDPN	DNKCKCARITSRIIRSSEDPNEDIVERNIR	C	A	R	I	R	S	1	3	0	0	0	0	0	0	0	3	0	0	0	0	0	1	1	0	0	0	0	0	9		1084.68	C9JA05;D6RHJ6;D6RD17;P01591	C9JA05	38	46	JCHAIN;IGJ	Immunoglobulin J chain	yes	no	3	0.043948	89.047
ARIWDVRTK	HPTIDVLVTCSRDSTARIWDVRTKASVHTL	CSRDSTARIWDVRTKASVHTLSGHTNAVAT	T	A	R	T	K	A	1	2	0	1	0	0	0	0	0	1	0	1	0	0	0	0	1	1	0	1	0	0	9		1143.65	H0YA24;O43660	H0YA24	84	92	PLRG1	Pleiotropic regulator 1	yes	no	2;3	0.0057931	156.46
ARIYQPKRY	SFGWSDRAKVKTDDIARIYQPKRYALSPKT	VKTDDIARIYQPKRYALSPKTTITMAHLLA	I	A	R	R	Y	A	1	2	0	0	0	1	0	0	0	1	0	1	0	0	1	0	0	0	2	0	0	0	9		1193.67	Q52LJ0	Q52LJ0	250	258	FAM98B	Protein FAM98B	yes	yes	2;3	0.025292	104.21
ARKAGNFYV	EYRQMYRTEIRMARMARKAGNFYVPAEPKL	IRMARMARKAGNFYVPAEPKLAFVIRIRGI	M	A	R	Y	V	P	2	1	1	0	0	0	0	1	0	0	0	1	0	1	0	0	0	0	1	1	0	0	9		1024.55	P18124;A8MUD9;C9JZ88;C9JIJ5	P18124	75	83	RPL7	60S ribosomal protein L7	yes	no	2;3	0.027458	100.74
ARKDDSQSL	YEVGDPSQKALDHNAARKDDSQSLADDSGK	ALDHNAARKDDSQSLADDSGKEEEDAECID	A	A	R	S	L	A	1	1	0	2	0	1	0	0	0	0	1	1	0	0	0	2	0	0	0	0	0	0	9		1018.5	Q8NFD5;A0A1B0GVK1;H0Y7H8;A0A1B0GV63;A0A1B0GWJ2;A0A1B0GTJ8	Q8NFD5	1703	1711	ARID1B	AT-rich interactive domain-containing protein 1B	yes	no	2	0.091307	74.929
ARKDFSSRL	LSSTMCPSPERQEDGARKDFSSRLAAGPTF	ERQEDGARKDFSSRLAAGPTFQHFLKSASA	G	A	R	R	L	A	1	2	0	1	0	0	0	0	0	0	1	1	0	1	0	2	0	0	0	0	0	0	9		1078.59	Q96SZ6	Q96SZ6	51	59	CDK5RAP1	CDK5 regulatory subunit-associated protein 1	yes	yes	3	0.037327	85.764
ARKDRTPPP	SCAIHSKVVRNRSREARKDRTPPPRFRPAG	RNRSREARKDRTPPPRFRPAGAAPRPPPKP	E	A	R	P	P	R	1	2	0	1	0	0	0	0	0	0	0	1	0	0	3	0	1	0	0	0	0	0	9		1036.58	P62854	P62854	91	99	RPS26	40S ribosomal protein S26	yes	yes	2;3	0.020987	109.11
ARKEEGQRL	QEKERSQELRRLQEEARKEEGQRLARRLQE	RRLQEEARKEEGQRLARRLQELERDKNLML	E	A	R	R	L	A	1	2	0	0	0	1	2	1	0	0	1	1	0	0	0	0	0	0	0	0	0	0	9		1085.59	A2ABH1;A0A0G2JJ47;B0S7V6;A0A0G2JP87;Q8TD31;A0A0G2JII5;A0A0G2JPU2;A0A0G2JHL6;A0A0G2JHL3	A2ABH1	608	616	CCHCR1	Coiled-coil alpha-helical rod protein 1	yes	no	3	0.031457	95.311
ARKETEFLR	EGLADEEKKLRRSQHARKETEFLRLKRTRL	LRRSQHARKETEFLRLKRTRLGLDDFESLK	H	A	R	L	R	L	1	2	0	0	0	0	2	0	0	0	1	1	0	1	0	0	1	0	0	0	0	0	9		1148.63	Q9Y2H1;I3L0D0;F5H7Z3;F5GY51;Q15208	Q9Y2H1	71	79	STK38L;STK38	Serine/threonine-protein kinase 38-like;Serine/threonine-protein kinase 38	no	no	3	0.025149	89.886
ARKFDGKDF	AMGINMPARTVLFTNARKFDGKDFRWISSG	TVLFTNARKFDGKDFRWISSGEYIQMSGRA	N	A	R	D	F	R	1	1	0	2	0	0	0	1	0	0	0	2	0	2	0	0	0	0	0	0	0	0	9		1082.55	P42285	P42285	501	509	SKIV2L2	Superkiller viralicidic activity 2-like 2	yes	yes	3	0.035774	78.939
ARKFPDVKF	GIPLCALINQHLSGLARKFPDVKFIKAIST	QHLSGLARKFPDVKFIKAISTTCIPNYPDR	L	A	R	K	F	I	1	1	0	1	0	0	0	0	0	0	0	2	0	2	1	0	0	0	0	1	0	0	9		1106.62	H7BZP2;Q9H2J4	H7BZP2	86	94	PDCL3	Phosducin-like protein 3	yes	no	3	0.027567	100.57
ARKHIISHL	VSSPQTIVELFFQEVARKHIISHLFSQPKA	LFFQEVARKHIISHLFSQPKAPLSQTGLNW	V	A	R	H	L	F	1	1	0	0	0	0	0	0	2	2	1	1	0	0	0	1	0	0	0	0	0	0	9		1073.65	G3V198;Q12769;E9PR16	G3V198	796	804	NUP160	Nuclear pore complex protein Nup160	yes	no	2;3	0.026922	85.862
ARKKLEMDL	AELEDERKQRSMAVAARKKLEMDLKDLEAH	RSMAVAARKKLEMDLKDLEAHIDSANKNRD	A	A	R	D	L	K	1	1	0	1	0	0	1	0	0	0	2	2	1	0	0	0	0	0	0	0	0	0	9		1102.62	P35579	P35579	1611	1619	MYH9	Myosin-9	yes	yes	2	0.015573	116.25					By matching
ARKLAQQYY	GYSFSLTTFRVLVHRARKLAQQYYLVYQEP	RVLVHRARKLAQQYYLVYQEPIPTAQLVQR	R	A	R	Y	Y	L	2	1	0	0	0	2	0	0	0	0	1	1	0	0	0	0	0	0	2	0	0	0	9		1139.61	C9JCK5;A0A024RA52;P25787	C9JCK5	20	28	PSMA2	Proteasome subunit alpha type;Proteasome subunit alpha type-2	yes	no	2	0.024427	105.39
ARKLIHLEI	GVVTKVQHRPSGLIMARKLIHLEIKPAIRN	PSGLIMARKLIHLEIKPAIRNQIIRELQVL	M	A	R	E	I	K	1	1	0	0	0	0	1	0	1	2	2	1	0	0	0	0	0	0	0	0	0	0	9		1091.68	P36507;G5E9C7;A0A1B0GUL7;Q02750	P36507	99	107	MAP2K2;MAP2K1	Dual specificity mitogen-activated protein kinase kinase 2;Dual specificity mitogen-activated protein kinase kinase 1	no	no	2	0.016857	126.57
ARKPASSKY	MHDLKQGLGPSGTSGARKPASSKYKLKVSL	PSGTSGARKPASSKYKLKVSLQTLRDSVYI	G	A	R	K	Y	K	2	1	0	0	0	0	0	0	0	0	0	2	0	0	1	2	0	0	1	0	0	0	9		1006.56	Q5T7U1;Q9Y5Q8;H0Y5D2;H7BY84	Q5T7U1	309	317	GTF3C5	General transcription factor 3C polypeptide 5	yes	no	3	0.12112	68.847
ARKPDKLTI	YITELSDMVPTCSALARKPDKLTILRMAVS	PTCSALARKPDKLTILRMAVSHMKSLRGTG	L	A	R	T	I	L	1	1	0	1	0	0	0	0	0	1	1	2	0	0	1	0	1	0	0	0	0	0	9		1040.63	A6NGV6;A0A087WVE9;Q9HBZ2;P27540	A6NGV6	123	131	ARNT;ARNT2	Aryl hydrocarbon receptor nuclear translocator 2;Aryl hydrocarbon receptor nuclear translocator	yes	no	2;3	0.029142	98.048					By matching
ARKPNSVVI	YNKIDQISMEEVDRLARKPNSVVISCGMKL	EEVDRLARKPNSVVISCGMKLNLDYLLEML	L	A	R	V	I	S	1	1	1	0	0	0	0	0	0	1	0	1	0	0	1	1	0	0	0	2	0	0	9		982.592	A8MZF9;P55039	A8MZF9	260	268	DRG2	Developmentally-regulated GTP-binding protein 2	yes	no	2	0.070879	79.451
ARKQNNFSL	IRSCKFSMKMKMIDSARKQNNFSLAMKLLK	MKMIDSARKQNNFSLAMKLLKELHKESKTR	S	A	R	S	L	A	1	1	2	0	0	1	0	0	0	0	1	1	0	1	0	1	0	0	0	0	0	0	9		1076.57	P78527	P78527	3246	3254	PRKDC	DNA-dependent protein kinase catalytic subunit	yes	yes	2;3	0.009942	127.84
ARKQVEVFR	______________________________	VRLSGEARKQVEVFRQNLFQEAEEFLYRFL	E	A	R	F	R	Q	1	2	0	0	0	1	1	0	0	0	0	1	0	1	0	0	0	0	0	2	0	0	9		1131.65	A0A087X1Z3;Q9UL46;H0YLG1;H0YLD2	A0A087X1Z3	13	21	PSME2	Proteasome activator complex subunit 2	yes	no	3	0.095571	73.985
ARKQWEQKF	AMRKKLILYFKRRNHARKQWEQKFCQRYDQ	FKRRNHARKQWEQKFCQRYDQLMEAWEKKV	H	A	R	K	F	C	1	1	0	0	0	2	1	0	0	0	0	2	0	1	0	0	0	1	0	0	0	0	9		1219.65	C9JQE8;C9JE98;C9J0Q5;C9JFD3;Q9Y618;H7C1Y3;H0YGK8;C9J330	C9JQE8	290	298	NCOR2	Nuclear receptor corepressor 2	yes	no	3	0.061102	81.95
ARKRREERL	LLADQAEARRSKTKEARKRREERLQAKKEE	RSKTKEARKRREERLQAKKEEIIKTLSKEE	E	A	R	R	L	Q	1	4	0	0	0	0	2	0	0	0	1	1	0	0	0	0	0	0	0	0	0	0	9		1212.72	J3QR09;J3KTE4;P84098	J3QR09	166	174	RPL19	Ribosomal protein L19;60S ribosomal protein L19	yes	no	3	0.068822	71.349
ARKTGSSTL	NGLLMDRLKQKYQKEARKTGSSTLAVALCS	QKYQKEARKTGSSTLAVALCSTVPSLALTS	E	A	R	T	L	A	1	1	0	0	0	0	0	1	0	0	1	1	0	0	0	2	2	0	0	0	0	0	9		919.509	Q8NBI5	Q8NBI5	350	358	SLC43A3	Solute carrier family 43 member 3	yes	yes	2	0.024663	105.14
ARLAAAAAA	______________________________	______________________________	A	A	R	A	A	A	7	1	0	0	0	0	0	0	0	0	1	0	0	0	0	0	0	0	0	0	0	0	9		784.456	A0A2R8Y6B6;A0A087WUQ6;P07203	A0A2R8Y6B6	4	12	GPX1	Glutathione peroxidase;Glutathione peroxidase 1	yes	no	1	0.0049466	135.87
ARLAELAAL	PGRYSPVHGSQLRRMARLAELAAL______	SQLRRMARLAELAAL_______________	M	A	R	A	L	-	4	1	0	0	0	0	1	0	0	0	3	0	0	0	0	0	0	0	0	0	0	0	9		926.555	Q86XL3	Q86XL3	930	938	ANKLE2	Ankyrin repeat and LEM domain-containing protein 2	yes	yes	2	0.03614	95.352
ARLAEQAER	______________________________	EQLVQKARLAEQAERYDDMAAAMKNVTELN	K	A	R	E	R	Y	3	2	0	0	0	1	2	0	0	0	1	0	0	0	0	0	0	0	0	0	0	0	9		1042.55	Q04917;F8WEB6;A2IDB1;P61981	P61981	11	19	YWHAH;YWHAG	14-3-3 protein eta;14-3-3 protein gamma;14-3-3 protein gamma, N-terminally processed	no	no	2	0.1221	68.657
ARLAQRIDF	GTETYLPPLSMSQNLARLAQRIDFSQGSGS	SMSQNLARLAQRIDFSQGSGSEEEEAAGTE	L	A	R	D	F	S	2	2	0	1	0	1	0	0	0	1	1	0	0	1	0	0	0	0	0	0	0	0	9		1088.61	A0A1W2PRX4;A0A1W2PNW7;A0A1W2PS27;A0A1W2PRB8;Q9NVC6;E9PJZ4;A0A1W2PPJ7;A0A1W2PPC8;A0A1W2PQE4;E9PKQ4;A0A1W2PR99;A0A1W2PQ48;A0A1W2PS69;E9PM72	A0A1W2PRX4	41	49	MED17	Mediator of RNA polymerase II transcription subunit 17	yes	no	2;3	0.10636	71.708
ARLASLMNL	SLSMPASLGRMNQGTARLASLMNLGMSSSL	RMNQGTARLASLMNLGMSSSLNQQGAHSAL	T	A	R	N	L	G	2	1	1	0	0	0	0	0	0	0	3	0	1	0	0	1	0	0	0	0	0	0	9		987.554	D6REM6;A0A0R4J2E8;A8MXP9;P43243;D6R991;A0A1B0GX04;D6R9F3;D6RBS2;D6RCM3;D6REK4;D6R8Z5	D6REM6	50	58	MATR3	Matrin-3	yes	no	2	0.044713	86.794
ARLDHKFDL	AVCMLSNTTAVAEAWARLDHKFDLMYAKRA	AVAEAWARLDHKFDLMYAKRAFVHWYVGEG	W	A	R	D	L	M	1	1	0	2	0	0	0	0	1	0	2	1	0	1	0	0	0	0	0	0	0	0	9		1113.59	F5H5D3;Q9BQE3;P68363;Q71U36;P0DPH8;P0DPH7;A0A1W2PQM2;V9GZ17;A6NHL2;C9J2C0;Q9NY65;P68366	F5H5D3	459	467	TUBA1C;TUBA1B;TUBA1A;TUBA8;TUBAL3;TUBA4A	Tubulin alpha-1C chain;Tubulin alpha-1B chain;Tubulin alpha-1A chain;Tubulin alpha chain-like 3;Tubulin alpha-8 chain;Tubulin alpha-4A chain	no	no	2;3	0.0062009	117.01				By matching	By matching
ARLEGRSSL	MCSAFHRAESGTELLARLEGRSSLKEIEPN	SGTELLARLEGRSSLKEIEPNLFADEDSPV	L	A	R	S	L	K	1	2	0	0	0	0	1	1	0	0	2	0	0	0	0	2	0	0	0	0	0	0	9		987.546	O43543	O43543	16	24	XRCC2	DNA repair protein XRCC2	yes	yes	2;3	0.01695	103.87				By MS/MS	By MS/MS
ARLFGIRAK	KNFKAFASLRMARANARLFGIRAKRAKEAA	RMARANARLFGIRAKRAKEAAEQDVEKKK_	N	A	R	A	K	R	2	2	0	0	0	0	0	1	0	1	1	1	0	1	0	0	0	0	0	0	0	0	9		1030.64	P26373;J3KS98;H3BUK8	P26373	189	197	RPL13	60S ribosomal protein L13	yes	no	3	0.0036384	148.14
ARLFGLAQR	EPQAPEMLQRAREYNARLFGLAQRSARALL	RAREYNARLFGLAQRSARALLDYGVTADAR	N	A	R	Q	R	S	2	2	0	0	0	1	0	1	0	0	2	0	0	1	0	0	0	0	0	0	0	0	9		1030.6	Q00653	Q00653	448	456	NFKB2	Nuclear factor NF-kappa-B p100 subunit;Nuclear factor NF-kappa-B p52 subunit	yes	yes	3	0.039382	88.37
ARLFIFETF	NDFFLVACLEDFIENARLFIFETFCRIHQC	EDFIENARLFIFETFCRIHQCISINMLADK	N	A	R	T	F	C	1	1	0	0	0	0	1	0	0	1	1	0	0	3	0	0	1	0	0	0	0	0	9		1142.61	P60228;E5RHS5;E5RGA2	P60228	336	344	EIF3E	Eukaryotic translation initiation factor 3 subunit E	yes	no	2	0.0037048	151.29
ARLFQKRHM	FQYNGFLFGLMLLSIARLFQKRHMEGAFLF	LMLLSIARLFQKRHMEGAFLFAVLLHFKHI	I	A	R	H	M	E	1	2	0	0	0	1	0	0	1	0	1	1	1	1	0	0	0	0	0	0	0	0	9		1185.66	H0YD42;E9PK79;E9PP96;Q9BVK2;E9PR58;E9PKA5;H0YEE0	H0YD42	23	31	ALG8	Probable dolichyl pyrophosphate Glc1Man9GlcNAc2 alpha-1,3-glucosyltransferase	yes	no	3	0.022104	88.294
ARLGESVSL	RKYVRSRFQCIEDRNARLGESVSLNKRYTR	CIEDRNARLGESVSLNKRYTRLRLIKEHRS	N	A	R	S	L	N	1	1	0	0	0	0	1	1	0	0	2	0	0	0	0	2	0	0	0	1	0	0	9		930.513	A0A2R8YEG7;Q96P20	A0A2R8YEG7	109	117	NLRP3	NACHT, LRR and PYD domains-containing protein 3	yes	no	2	0.066346	75.213
ARLGITMKA	EMLLQACEGRTAHKAARLGITMKAKLARLE	RTAHKAARLGITMKAKLARLEAQEQAFLAR	A	A	R	K	A	K	2	1	0	0	0	0	0	1	0	1	1	1	1	0	0	0	1	0	0	0	0	0	9		959.559	F8W895;A0A0A0MRK1;E9PAV9;Q5T3I0	F8W895	132	140	GPATCH4	G patch domain-containing protein 4	yes	no	2	0.084311	76.478
ARLGRLVHR	LCRKMGVPYCIIKGKARLGRLVHRKTCTTV	CIIKGKARLGRLVHRKTCTTVAFTQVNSED	K	A	R	H	R	K	1	3	0	0	0	0	0	1	1	0	2	0	0	0	0	0	0	0	0	1	0	0	9		1076.67	P62424;Q5T8U2	P62424	188	196	RPL7A	60S ribosomal protein L7a	yes	no	3	0.025695	103.56
ARLGSAVKI	TQRCRLGPAALHALGARLGSAVKISLPDGG	ALHALGARLGSAVKISLPDGGSCLCTAWPR	G	A	R	K	I	S	2	1	0	0	0	0	0	1	0	1	1	1	0	0	0	1	0	0	0	1	0	0	9		913.571	Q9BVQ7	Q9BVQ7	41	49	SPATA5L1	Spermatogenesis-associated protein 5-like protein 1	yes	yes	3	0.03313	93.667
ARLGSRRPA	LCANLMQLLQESLAQARLGSRRPARLLMPS	QESLAQARLGSRRPARLLMPSQLVSQVGKE	Q	A	R	P	A	R	2	3	0	0	0	0	0	1	0	0	1	0	0	0	1	1	0	0	0	0	0	0	9		982.578	Q9NX09	Q9NX09	107	115	DDIT4	DNA damage-inducible transcript 4 protein	yes	yes	3	0.0708	67.897				By MS/MS	By matching
ARLGVISKV	RDLVDKGGDIFLDQLARLGVISKVSTLAGP	IFLDQLARLGVISKVSTLAGPSSDDENEEE	L	A	R	K	V	S	1	1	0	0	0	0	0	1	0	1	1	1	0	0	0	1	0	0	0	2	0	0	9		941.602	A0A087X2H1;Q9ULT8;G3V4V5;H0YJP0	A0A087X2H1	616	624	HECTD1	E3 ubiquitin-protein ligase HECTD1	yes	no	2	0.015988	115.49
ARLGVVTGL	LLLATLVGLLLQRLAARLGVVTGLHLAEVC	LLQRLAARLGVVTGLHLAEVCHRQYPKVPR	A	A	R	G	L	H	1	1	0	0	0	0	0	2	0	0	2	0	0	0	0	0	1	0	0	2	0	0	9		884.544	F8W154;F8W1C0;F8VWB0;F8W1F2;A0A2R8YDL2;A0A2R8Y4F9;F8W1P7;A0A2R8YD71;P49281	F8W154	44	52	SLC11A2	Natural resistance-associated macrophage protein 2	yes	no	2	0.029776	97.033
ARLGYKIKF	VLSYLNSLEVEELGLARLGYKIKFYFDRNP	VEELGLARLGYKIKFYFDRNPYFQNKVLIK	L	A	R	K	F	Y	1	1	0	0	0	0	0	1	0	1	1	2	0	1	0	0	0	0	1	0	0	0	9		1094.66	Q86VY4	Q86VY4	288	296	TSPYL5	Testis-specific Y-encoded-like protein 5	yes	yes	3	0.029738	80.787
ARLHPRAVN	AQKYNCDKMICRKCYARLHPRAVNCRKKKC	ICRKCYARLHPRAVNCRKKKCGHTNNLRPK	Y	A	R	V	N	C	2	2	1	0	0	0	0	0	1	0	1	0	0	0	1	0	0	0	0	1	0	0	9		1032.59	P62987;M0R2S1	P62987	101	109	UBA52	Ubiquitin-60S ribosomal protein L40;Ubiquitin;60S ribosomal protein L40	yes	no	3	0.059991	82.279
ARLKAELAR	RGGGGRWKALLGRHQARLKAELARLKVHRG	LLGRHQARLKAELARLKVHRGVSRNEDLLE	Q	A	R	A	R	L	3	2	0	0	0	0	1	0	0	0	2	1	0	0	0	0	0	0	0	0	0	0	9		1026.63	Q96P11	Q96P11	100	108	NSUN5	Probable 28S rRNA (cytosine-C(5))-methyltransferase	yes	yes	3	0.016653	101.65				By matching
ARLKDALVR	GAASSYQLKQLEEQNARLKDALVRMRDLSS	QLEEQNARLKDALVRMRDLSSSEKQEHVKL	N	A	R	V	R	M	2	2	0	1	0	0	0	0	0	0	2	1	0	0	0	0	0	0	0	1	0	0	9		1040.65	Q6AWB1;E7EX90;Q14203	Q6AWB1	331	339	DKFZp686E0752;DCTN1	Dynactin subunit 1	yes	no	3	0.081628	66.962
ARLKDIIVM	MDASISVKPKQTDVFARLKDIIVMNVDLQS	KQTDVFARLKDIIVMNVDLQSIHKKAVSIL	F	A	R	V	M	N	1	1	0	1	0	0	0	0	0	2	1	1	1	0	0	0	0	0	0	1	0	0	9		1057.63	Q709C8	Q709C8	1642	1650	VPS13C	Vacuolar protein sorting-associated protein 13C	yes	yes	2	0.020038	110.14
ARLKEVLEY	LTEDEMGHPEIGDAIARLKEVLEYNAIGGK	EIGDAIARLKEVLEYNAIGGKYNRGLTVVV	I	A	R	E	Y	N	1	1	0	0	0	0	2	0	0	0	2	1	0	0	0	0	0	0	1	1	0	0	9		1119.63	A0A087WVN4;P14324;A0A087X1D8	A0A087WVN4	109	117	FDPS	Farnesyl pyrophosphate synthase	yes	no	2;3	0.015108	117.1
ARLKFPRLL	VVEKMLKALKLNSNEARLKFPRLLQIIERY	KLNSNEARLKFPRLLQIIERYPEETLSLMT	E	A	R	L	L	Q	1	2	0	0	0	0	0	0	0	0	3	1	0	1	1	0	0	0	0	0	0	0	9		1112.72	P78527	P78527	3461	3469	PRKDC	DNA-dependent protein kinase catalytic subunit	yes	yes	3	0.018639	93.143
ARLKILETL	VIIGYLEVYDGPEEEARLKILETLKLLMQH	DGPEEEARLKILETLKLLMQHTWPRVSCRL	E	A	R	T	L	K	1	1	0	0	0	0	1	0	0	1	3	1	0	0	0	0	1	0	0	0	0	0	9		1055.67	E5RIH5;Q6NXR4	E5RIH5	371	379	TTI2	TELO2-interacting protein 2	yes	no	2	0.050067	85.212
ARLKLSEEL	DFGRRLQRDLKRTVDARLKLSEELSGGRLK	LKRTVDARLKLSEELSGGRLKPKPIDVQVI	D	A	R	E	L	S	1	1	0	0	0	0	2	0	0	0	3	1	0	0	0	1	0	0	0	0	0	0	9		1057.61	B4DXW1;P61158	B4DXW1	294	302	ACTR3	Actin-related protein 3	yes	no	3	0.13938	65.305
ARLKNTKEI	EIVRPLGPESLLLRGARLKNTKEIFGVAVY	SLLLRGARLKNTKEIFGVAVYTGMETKMAL	G	A	R	E	I	F	1	1	1	0	0	0	1	0	0	1	1	2	0	0	0	0	1	0	0	0	0	0	9		1071.64	H7C4W6;Q9Y2G3	H7C4W6	48	56	ATP11B	Phospholipid-transporting ATPase;Probable phospholipid-transporting ATPase IF	yes	no	3	0.018173	88.495				By matching	By matching
ARLLEVPVM	YFPQIVSVAARMLKVARLLEVPVMLTEQYP	ARMLKVARLLEVPVMLTEQYPQGLGPTVPE	V	A	R	V	M	L	1	1	0	0	0	0	1	0	0	0	2	0	1	0	1	0	0	0	0	2	0	0	9		1026.59	K7ENV7;K7EKW4;Q96AB3	K7ENV7	48	56	ISOC2	Isochorismatase domain-containing protein 2, mitochondrial	yes	no	2	0.037831	89.046
ARLLHVKET	EKKHEKLKKALNAEEARLLHVKETMQIDER	ALNAEEARLLHVKETMQIDERKRPYNSMYE	E	A	R	E	T	M	1	1	0	0	0	0	1	0	1	0	2	1	0	0	0	0	1	0	0	1	0	0	9		1065.63	O95391	O95391	534	542	SLU7	Pre-mRNA-splicing factor SLU7	yes	yes	3	0.093307	69.915
ARLLMPSQL	LQESLAQARLGSRRPARLLMPSQLVSQVGK	LGSRRPARLLMPSQLVSQVGKELLRLAYSE	P	A	R	Q	L	V	1	1	0	0	0	1	0	0	0	0	3	0	1	0	1	1	0	0	0	0	0	0	9		1027.58	Q9NX09	Q9NX09	115	123	DDIT4	DNA damage-inducible transcript 4 protein	yes	yes	2	0.046277	86.332
ARLNWILHF	RSRALQFADVIVLFGARLNWILHFGLPPRY	VIVLFGARLNWILHFGLPPRYQPDVKFIQV	G	A	R	H	F	G	1	1	1	0	0	0	0	0	1	1	2	0	0	1	0	0	0	1	0	0	0	0	9		1168.65	Q9UJ83	Q9UJ83	281	289	HACL1	2-hydroxyacyl-CoA lyase 1	yes	yes	2;3	0.011152	125.08
ARLNYLLRV	YEFSNKGADVFLEALARLNYLLRVNGSEQT	VFLEALARLNYLLRVNGSEQTVVAFFIMPA	L	A	R	R	V	N	1	2	1	0	0	0	0	0	0	0	3	0	0	0	0	0	0	0	1	1	0	0	9		1116.68	P13807	P13807	347	355	GYS1	Glycogen [starch] synthase, muscle	yes	yes	2;3	0.021077	109.01
ARLPDRLSV	______________________________	YVEDEMARLPDRLSVTWPEGDELLPNEVRP	M	A	R	S	V	T	1	2	0	1	0	0	0	0	0	0	2	0	0	0	1	1	0	0	0	1	0	0	9		1025.6	J3QSH1;J3KTL8;A6NHR9	J3QSH1	9	17	SMCHD1	Structural maintenance of chromosomes flexible hinge domain-containing protein 1	yes	no	3	0.054173	79.16					By matching
ARLPKPKAK	EGGVKSSQVLGLQQHARLPKPKAKTLPEFI	LGLQQHARLPKPKAKTLPEFIKDGSSTYSK	H	A	R	A	K	T	2	1	0	0	0	0	0	0	0	0	1	3	0	0	2	0	0	0	0	0	0	0	9		1007.66	H7C124;Q5TEJ8	H7C124	332	340	THEMIS2	Protein THEMIS2	yes	no	3	0.076243	78.264
ARLPLRLFL	ITAGAHRLWSHRSYKARLPLRLFLIIANTM	SHRSYKARLPLRLFLIIANTMAFQNDVYEW	K	A	R	F	L	I	1	2	0	0	0	0	0	0	0	0	4	0	0	1	1	0	0	0	0	0	0	0	9		1097.71	O00767	O00767	130	138	SCD	Acyl-CoA desaturase	yes	yes	2;3	2.0748e-43	216.16
ARLPLVNSY	PAFLTPLLRNIIISLARLPLVNSYTRVPPL	NIIISLARLPLVNSYTRVPPLVWKLGWSPK	L	A	R	S	Y	T	1	1	1	0	0	0	0	0	0	0	2	0	0	0	1	1	0	0	1	1	0	0	9		1031.58	P42858	P42858	2400	2408	HTT	Huntingtin	yes	yes	2	0.010478	138.33
ARLPPEPGL	KAFQLKSRLLSPLSSARLPPEPGLSDSYSF	LSPLSSARLPPEPGLSDSYSFDYPSDMGPR	S	A	R	G	L	S	1	1	0	0	0	0	1	1	0	0	2	0	0	0	3	0	0	0	0	0	0	0	9		948.539	A0A087WZ13;E9PAU2	A0A087WZ13	572	580	RAVER1		yes	no	2	0.090131	75.189
ARLPSLNKL	ELEFLSMANVELSSLARLPSLNKLRKLELS	VELSSLARLPSLNKLRKLELSDNIISGGLE	L	A	R	K	L	R	1	1	1	0	0	0	0	0	0	0	3	1	0	0	1	1	0	0	0	0	0	0	9		1010.62	Q5TB19;E9PLC4;Q9BTT0	Q5TB19	58	66	ANP32E	Acidic leucine-rich nuclear phosphoprotein 32 family member E	yes	no	2;3	0.0015994	160.69
ARLPVSSTY	PGARSQPLVQFQRRAARLPVSSTYSQLWAS	QFQRRAARLPVSSTYSQLWASLTPASTQQE	A	A	R	T	Y	S	1	1	0	0	0	0	0	0	0	0	1	0	0	0	1	2	1	0	1	1	0	0	9		992.529	A8MVW0	A8MVW0	161	169	FAM171A2	Protein FAM171A2	yes	yes	2	0.026895	101.64
ARLPWAGQL	PVRQQELASLLRTYLARLPWAGQLTKELPL	LLRTYLARLPWAGQLTKELPLSPAFFGEDG	L	A	R	Q	L	T	2	1	0	0	0	1	0	1	0	0	2	0	0	0	1	0	0	1	0	0	0	0	9		1010.57	Q96AQ6	Q96AQ6	624	632	PBXIP1	Pre-B-cell leukemia transcription factor-interacting protein 1	yes	yes	2	0.012315	147.16				By matching	By matching
ARLQDAAQK	NSIRQGSKEPYPDFVARLQDAAQKSITDDN	PYPDFVARLQDAAQKSITDDNARKVIVELM	V	A	R	Q	K	S	3	1	0	1	0	2	0	0	0	0	1	1	0	0	0	0	0	0	0	0	0	0	9		999.546	Q9HDB9	Q9HDB9	455	463	ERVK-5	Endogenous retrovirus group K member 5 Gag polyprotein	yes	yes	2	0.048052	86.67
ARLQDQHMF	KIFAVAATYPYQVVRARLQDQHMFYSGVID	PYQVVRARLQDQHMFYSGVIDVITKTWRKE	R	A	R	M	F	Y	1	1	0	1	0	2	0	0	1	0	1	0	1	1	0	0	0	0	0	0	0	0	9		1144.54	Q9H2D1	Q9H2D1	250	258	SLC25A32	Mitochondrial folate transporter/carrier	yes	yes	2;3	0.046941	86.136
ARLQIVLGH	______________________________	EQLRAAARLQIVLGHLGRPSAGAVVAHPTS	A	A	R	G	H	L	1	1	0	0	0	1	0	1	1	1	2	0	0	0	0	0	0	0	0	1	0	0	9		1005.61	C9JR86;O14832	C9JR86	8	16	PHYH	Phytanoyl-CoA dioxygenase, peroxisomal	yes	no	2;3	0.017312	92.47
ARLQLERQL	MNESMKNQKEFMLMNARLQLERQLIMQSEM	EFMLMNARLQLERQLIMQSEMRERQMAMQI	N	A	R	Q	L	I	1	2	0	0	0	2	1	0	0	0	3	0	0	0	0	0	0	0	0	0	0	0	9		1125.66	Q9HBL7	Q9HBL7	24	32	PLGRKT	Plasminogen receptor (KT)	yes	yes	3	0.0013966	123.35
ARLQQMSER	EKTNEMLLNFNNLSSARLQQMSERFLHHTR	FNNLSSARLQQMSERFLHHTRTLVEMK___	S	A	R	E	R	F	1	2	0	0	0	2	1	0	0	0	1	0	1	0	0	1	0	0	0	0	0	0	9		1117.57	M0QXN9;M0R0B4;M0R2G3;M0R228;M0QX74;M0QXP3;M0QY77;Q9BQD3	M0QXN9	54	62	KXD1	KxDL motif-containing protein 1	yes	no	2	0.11608	69.825
ARLQTALLV	QGGWQLLQTRVVGRGARLQTALLVLQYFAD	RVVGRGARLQTALLVLQYFADAAEAASWLR	G	A	R	L	V	L	2	1	0	0	0	1	0	0	0	0	3	0	0	0	0	0	1	0	0	1	0	0	9		983.613	Q9NRC6	Q9NRC6	739	747	SPTBN5	Spectrin beta chain, non-erythrocytic 5	yes	yes	1;2	0.0036617	143.56				By MS/MS	By MS/MS
ARLREMIEK	ENADFFASLQLSESAARLREMIEKRQPPKS	QLSESAARLREMIEKRQPPKSKRKKPKREN	A	A	R	E	K	R	1	2	0	0	0	0	2	0	0	1	1	1	1	0	0	0	0	0	0	0	0	0	9		1144.64	A0A0C4DFX7;Q9H967;C9JE56	A0A0C4DFX7	123	131	WDR76	WD repeat-containing protein 76	yes	no	3	0.12701	67.704
ARLREMLSV	RSWQDELAQQAEEGSARLREMLSVGLGFLR	QAEEGSARLREMLSVGLGFLRTELGLDLGL	S	A	R	S	V	G	1	2	0	0	0	0	1	0	0	0	2	0	1	0	0	1	0	0	0	1	0	0	9		1073.6	Q86UE4	Q86UE4	19	27	MTDH	Protein LYRIC	yes	yes	3	0.13426	66.299
ARLRHQELF	KAVHRLRVQQAALRAARLRHQELFRLRGIK	QAALRAARLRHQELFRLRGIKAQVALRLAE	A	A	R	L	F	R	1	2	0	0	0	1	1	0	1	0	2	0	0	1	0	0	0	0	0	0	0	0	9		1168.65	Q9NZM5	Q9NZM5	361	369	GLTSCR2	Glioma tumor suppressor candidate region gene 2 protein	yes	yes	3	0.031292	79.474
ARLSIRPGL	NHMEKGCHFLHILACARLSIRPGLSEAVLQ	LHILACARLSIRPGLSEAVLQQVLELLEDQ	C	A	R	G	L	S	1	2	0	0	0	0	0	1	0	1	2	0	0	0	1	1	0	0	0	0	0	0	9		981.608	Q9H668	Q9H668	331	339	OBFC1	CST complex subunit STN1	yes	yes	2;3	0.0010637	153.05
ARLTDYVAF	SEPAPVPPIPNEQQLARLTDYVAFLEN___	PNEQQLARLTDYVAFLEN____________	L	A	R	A	F	L	2	1	0	1	0	0	0	0	0	0	1	0	0	1	0	0	1	0	1	1	0	0	9		1054.54	H7C3S9;E9PGT6;Q99627	H7C3S9	72	80	COPS8	COP9 signalosome complex subunit 8	yes	no	2	0.0084197	130.64
ARLTQPARL	LGLDEQQCSQKAVVQARLTQPARLTSIIFA	QKAVVQARLTQPARLTSIIFAEDITTGQVL	Q	A	R	R	L	T	2	2	0	0	0	1	0	0	0	0	2	0	0	0	1	0	1	0	0	0	0	0	9		1024.61	Q8TEM1	Q8TEM1	84	92	NUP210	Nuclear pore membrane glycoprotein 210	yes	yes	3	0.090131	72.23
ARLTTTRKT	TPEPAMTSGVYRPPGARLTTTRKTPQGPPE	VYRPPGARLTTTRKTPQGPPEIYSDTQFPS	G	A	R	K	T	P	1	2	0	0	0	0	0	0	0	0	1	1	0	0	0	0	4	0	0	0	0	0	9		1046.62	D6R9V8;Q9UKY7;D6RFH2;D6RDN0;H0Y8K3;D6RAV0	D6R9V8	72	80	CDV3	Protein CDV3 homolog	yes	no	3	0.025533	87.485				By matching
ARLVEIAAK	INSPESLTEAYKLRAARLVEIAAKNLQKEV	AYKLRAARLVEIAAKNLQKEVIHRKSKEVA	A	A	R	A	K	N	3	1	0	0	0	0	1	0	0	1	1	1	0	0	0	0	0	0	0	1	0	0	9		969.597	Q15067	Q15067	492	500	ACOX1	Peroxisomal acyl-coenzyme A oxidase 1	yes	yes	2	0.022245	97.635
ARLVLLKKL	QQLIKQLRDELRLEEARLVLLKKLRQSQLQ	ELRLEEARLVLLKKLRQSQLQKENVVQKTP	E	A	R	K	L	R	1	1	0	0	0	0	0	0	0	0	4	2	0	0	0	0	0	0	0	1	0	0	9		1052.74	A0A0U1RRM1;Q8WXI9;A0A0U1RR34	A0A0U1RRM1	178	186	GATAD2B	Transcriptional repressor p66-beta	yes	no	3	0.082734	76.827
ARMIKEFRA	KRAQEYDSSFPNWEFARMIKEFRATLECHP	FPNWEFARMIKEFRATLECHPLTMTDPIEE	F	A	R	R	A	T	2	2	0	0	0	0	1	0	0	1	0	1	1	1	0	0	0	0	0	0	0	0	9		1120.62	Q99661;Q5JR89;Q5JR91	Q99661	233	241	KIF2C	Kinesin-like protein KIF2C;Kinesin-like protein	yes	no	3	0.019358	100.48
ARMNLASSF	LENNRFGGSGSQVDSARMNLASSFVNGFVN	GSQVDSARMNLASSFVNGFVNAAFGQDKLL	S	A	R	S	F	V	2	1	1	0	0	0	0	0	0	0	1	0	1	1	0	2	0	0	0	0	0	0	9		995.486	Q13200	Q13200	368	376	PSMD2	26S proteasome non-ATPase regulatory subunit 2	yes	yes	2	0.032117	94.662
ARMWKTLTF	______________________________	HGEEGSARMWKTLTFFVALPGVAVSMLNVY	S	A	R	T	F	F	1	1	0	0	0	0	0	0	0	0	1	1	1	1	0	0	2	1	0	0	0	0	9		1152.61	H0YIV9;P12074	H0YIV9	12	20	COX6A1	Cytochrome c oxidase subunit 6A1, mitochondrial	yes	no	2	0.067412	80.219
ARNDYLLTL	KLKARRSECNSKATHARNDYLLTLAAANAH	NSKATHARNDYLLTLAAANAHQDRYYQTDL	H	A	R	T	L	A	1	1	1	1	0	0	0	0	0	0	3	0	0	0	0	0	1	0	1	0	0	0	9		1077.58	E7ENZ2;E9PG19;O94868;H0YG35	E7ENZ2	47	55	FCHSD2	F-BAR and double SH3 domains protein 2	yes	no	2	0.056655	83.265
ARNGEYVTM	QLAGQPFDHSPIRFCARNGEYVTMDTSWAG	SPIRFCARNGEYVTMDTSWAGFVHPWSRKV	C	A	R	T	M	D	1	1	1	0	0	0	1	1	0	0	0	0	1	0	0	0	1	0	1	1	0	0	9		1039.48	J3QSH9;J3KTM2;J3KRL7;O15534	J3QSH9	429	437	PER1	Period circadian protein homolog 1	yes	no	2	0.044173	86.953
ARNGHAKVV	VSQQGGQRSTPLIIAARNGHAKVVRLLLEH	TPLIIAARNGHAKVVRLLLEHYRVQTQQTG	A	A	R	V	V	R	2	1	1	0	0	0	0	1	1	0	0	1	0	0	0	0	0	0	0	2	0	0	9		950.541	Q9UK73	Q9UK73	54	62	FEM1B	Protein fem-1 homolog B	yes	yes	3	0.036071	75.043
ARNGPVAMV	WNSITSGALTGAILAARNGPVAMVGSAAMG	TGAILAARNGPVAMVGSAAMGGILLALIEG	A	A	R	M	V	G	2	1	1	0	0	0	0	1	0	0	0	0	1	0	1	0	0	0	0	2	0	0	9		913.48	Q99595	Q99595	105	113	TIMM17A	Mitochondrial import inner membrane translocase subunit Tim17-A	yes	yes	2	0.097143	73.637				By matching	By matching
ARNHPNAKV	VNILTCDNEIELKKIARNHPNAKVLLHIAT	IELKKIARNHPNAKVLLHIATEDNIGGEEG	I	A	R	K	V	L	2	1	2	0	0	0	0	0	1	0	0	1	0	0	1	0	0	0	0	1	0	0	9		1005.55	U3KQI8;O14977	U3KQI8	85	93	AZIN1	Antizyme inhibitor 1	yes	no	3	0.02745	91.783
ARNLFPSNL	PPPVPKETVDSFLDLARNLFPSNLVVAAFR	DSFLDLARNLFPSNLVVAAFRTYATDYKVV	L	A	R	N	L	V	1	1	2	0	0	0	0	0	0	0	2	0	0	1	1	1	0	0	0	0	0	0	9		1030.56	P43007	P43007	175	183	SLC1A4	Neutral amino acid transporter A	yes	yes	2	0.022104	129.65
ARNLIYFGF	GDKEKNKLTFEVVHLARNLIYFGFYSFSEL	FEVVHLARNLIYFGFYSFSELLRLTRTLLA	L	A	R	G	F	Y	1	1	1	0	0	0	0	1	0	1	1	0	0	2	0	0	0	0	1	0	0	0	9		1099.58	Q14571;Q14643	Q14571	868	876	ITPR2;ITPR1	Inositol 1,4,5-trisphosphate receptor type 2;Inositol 1,4,5-trisphosphate receptor type 1	yes	no	2	0.029754	97.068
ARNLQEQTV	QVENLQKTLSEKETEARNLQEQTVQLQSEL	SEKETEARNLQEQTVQLQSELSRLRQDLQD	E	A	R	T	V	Q	1	1	1	0	0	2	1	0	0	0	1	0	0	0	0	0	1	0	0	1	0	0	9		1057.55	P12270	P12270	1511	1519	TPR	Nucleoprotein TPR	yes	yes	2	0.024544	94.662
ARNLTALGL	LALFSVSDKTGLVEFARNLTALGLNLVASG	TGLVEFARNLTALGLNLVASGGTAKALRDA	F	A	R	G	L	N	2	1	1	0	0	0	0	1	0	0	3	0	0	0	0	0	1	0	0	0	0	0	9		927.55	P31939;F8WEF0	P31939	21	29	ATIC	Bifunctional purine biosynthesis protein PURH;Phosphoribosylaminoimidazolecarboxamide formyltransferase;IMP cyclohydrolase	yes	no	2	0.063916	81.119
ARNNARVIF	PHAVGKNTLLIAGLQARNNARVIFSGSLDF	LIAGLQARNNARVIFSGSLDFFSDSFFNSA	Q	A	R	I	F	S	2	2	2	0	0	0	0	0	0	1	0	0	0	1	0	0	0	0	0	1	0	0	9		1059.59	A0A0C4DGS1;P39656	A0A0C4DGS1	232	240	DDOST	Dolichyl-diphosphooligosaccharide--protein glycosyltransferase 48 kDa subunit	yes	no	2;3	0.011751	143
ARNNSPPTV	EDDMSLEEIKNRQNAARNNSPPTVGAFGHT	KNRQNAARNNSPPTVGAFGHTRCSAFPLEQ	A	A	R	T	V	G	1	1	2	0	0	0	0	0	0	0	0	0	0	0	2	1	1	0	0	1	0	0	9		954.488	Q86XL3;F5H1D4	Q86XL3	658	666	ANKLE2	Ankyrin repeat and LEM domain-containing protein 2	yes	no	2	0.0067729	133.12
ARNPNELSV	EAEGNQVYFAVYTFKARNPNELSVSANQKL	AVYTFKARNPNELSVSANQKLKILEFKDVT	K	A	R	S	V	S	1	1	2	0	0	0	1	0	0	0	1	0	0	0	1	1	0	0	0	1	0	0	9		998.515	A0A1C7CYY6;A0A1B0GTX1;Q6XZF7	A0A1C7CYY6	814	822	DNMBP	Dynamin-binding protein	yes	no	2	0.064945	75.213
ARNPNNMQV	LGTTIKLVIFNELSSARNPNNMQVLYTALQ	FNELSSARNPNNMQVLYTALQHSSELAPKF	S	A	R	Q	V	L	1	1	3	0	0	1	0	0	0	0	0	0	1	0	1	0	0	0	0	1	0	0	9		1042.5	Q8N201	Q8N201	453	461	INTS1	Integrator complex subunit 1	yes	yes	2	0.013577	119.89				By matching	By matching
ARNPPGFAF	ERAFSYYGPLRTVWIARNPPGFAFVEFEDP	LRTVWIARNPPGFAFVEFEDPRDAEDAVRG	I	A	R	A	F	V	2	1	1	0	0	0	0	1	0	0	0	0	0	2	2	0	0	0	0	0	0	0	9		975.493	A0A0B4J1Z1;C9JAB2;Q16629;A0A087X2D0;P84103	A0A0B4J1Z1	43	51	SRSF7;SRSF3	Serine/arginine-rich splicing factor 7;Serine/arginine-rich splicing factor 3	no	no	1;2	0.013914	144.9
ARNTVTQVL	DLSPTLIDNSAAKQLARNTVTQVLSRFTSQ	SAAKQLARNTVTQVLSRFTSQQGPIKPVSP	L	A	R	V	L	S	1	1	1	0	0	1	0	0	0	0	1	0	0	0	0	0	2	0	0	2	0	0	9		1000.57	Q9P2B4	Q9P2B4	501	509	CTTNBP2NL	CTTNBP2 N-terminal-like protein	yes	yes	2	0.063764	87.251
ARPKLDLGF	______________________________	______________________________	D	A	R	G	F	K	1	1	0	1	0	0	0	1	0	0	2	1	0	1	1	0	0	0	0	0	0	0	9		1015.58	F5H2U7;A0A1W2PNT6;F5GYH1;A0A1W2PRM0;A0A1W2PRL5;A0A1W2PR09;Q8NC96	F5H2U7	3	11	NECAP1	Adaptin ear-binding coat-associated protein 1	yes	no	2	0.050067	85.212
ARQDEQLQK	AEWKEKAIKELEEWYARQDEQLQKTKANNR	ELEEWYARQDEQLQKTKANNRVSLLPRLEC	Y	A	R	Q	K	T	1	1	0	1	0	3	1	0	0	0	1	1	0	0	0	0	0	0	0	0	0	0	9		1114.57	F8WF69;P09496;C9J8P9	F8WF69	148	156	CLTA	Clathrin light chain A	yes	no	2;3	0.003656	143.7
ARQERAQSL	YHCKQIWHPNQTCDAARQERAQSLRLRTIR	NQTCDAARQERAQSLRLRTIRSSSISYSQE	A	A	R	S	L	R	2	2	0	0	0	2	1	0	0	0	1	0	0	0	0	1	0	0	0	0	0	0	9		1057.56	Q9NV58	Q9NV58	267	275	RNF19A	E3 ubiquitin-protein ligase RNF19A	yes	yes	2	0.026351	102.51				By MS/MS	By MS/MS
ARQGNGPVL	GTGKTVTSATIVYHLARQGNGPVLVCAPSN	TIVYHLARQGNGPVLVCAPSNIAVDQLTEK	L	A	R	V	L	V	1	1	1	0	0	1	0	2	0	0	1	0	0	0	1	0	0	0	0	1	0	0	9		910.498	Q92900	Q92900	521	529	UPF1	Regulator of nonsense transcripts 1	yes	yes	2	0.044469	86.866
ARQINIHNL	QQDTIEVPEKDLVDKARQINIHNLSAFYDS	KDLVDKARQINIHNLSAFYDSELFRMNKFS	K	A	R	N	L	S	1	1	2	0	0	1	0	0	1	2	1	0	0	0	0	0	0	0	0	0	0	0	9		1077.6	H0Y8E6;P49736	H0Y8E6	801	809	MCM2	DNA replication licensing factor MCM2	yes	no	3	0.037734	87.639
ARQQSHFAM	QHTISPLDLAKLNQVARQQSHFAMMHGGTG	AKLNQVARQQSHFAMMHGGTGFAGIDSSSP	V	A	R	A	M	M	2	1	0	0	0	2	0	0	1	0	0	0	1	1	0	1	0	0	0	0	0	0	9		1074.5	Q15365	Q15365	242	250	PCBP1	Poly(rC)-binding protein 1	yes	yes	2	0.026671	102
ARRDLELAI	SGSSSNREPLLRCSDARRDLELAIGGVLRA	LLRCSDARRDLELAIGGVLRAEQQIKDNLR	D	A	R	A	I	G	2	2	0	1	0	0	1	0	0	1	2	0	0	0	0	0	0	0	0	0	0	0	9		1055.61	Q13772	Q13772	23	31	NCOA4	Nuclear receptor coactivator 4	yes	yes	2	0.010303	127.02
ARRDYEKAM	MSKEKKEEWDRKAEDARRDYEKAMKEYEGG	DRKAEDARRDYEKAMKEYEGGRGESSKRDK	D	A	R	A	M	K	2	2	0	1	0	0	1	0	0	0	0	1	1	0	0	0	0	0	1	0	0	0	9		1138.56	A0A0U1RRK2;Q08945	A0A0U1RRK2	199	207	SSRP1	FACT complex subunit SSRP1	yes	no	2	0.037517	89.355
ARREAKVKF	VVNKDVFRDPALKRKARREAKVKFEERYKT	PALKRKARREAKVKFEERYKTGKNKWFFQK	K	A	R	K	F	E	2	2	0	0	0	0	1	0	0	0	0	2	0	1	0	0	0	0	0	1	0	0	9		1103.66	P61353;K7ELC7	P61353	110	118	RPL27	60S ribosomal protein L27	yes	no	3	0.0708	78.516
ARRENILVM	LRESEEKLKQQQQESARRENILVMRLATKE	QQQQESARRENILVMRLATKEQEMQECTTQ	S	A	R	V	M	R	1	2	1	0	0	0	1	0	0	1	1	0	1	0	0	0	0	0	0	1	0	0	9		1100.61	A0A087X1R4;Q15007	A0A087X1R4	70	78	WTAP	Pre-mRNA-splicing regulator WTAP	yes	no	2	0.043176	89.296
ARREQQPAL	ARKLEATIIGEWVKAARREQQPALRGGPRL	GEWVKAARREQQPALRGGPRLSL_______	A	A	R	A	L	R	2	2	0	0	0	2	1	0	0	0	1	0	0	0	1	0	0	0	0	0	0	0	9		1067.58	Q9UHL4;R4GMR2	Q9UHL4	476	484	DPP7	Dipeptidyl peptidase 2	yes	no	2	0.094351	74.255
ARRFDRKAA	ALRNELIRQEKLEQLARRFDRKAAMRETWL	EKLEQLARRFDRKAAMRETWLSENQRLVSQ	L	A	R	A	A	M	3	3	0	1	0	0	0	0	0	0	0	1	0	1	0	0	0	0	0	0	0	0	9		1089.62	A0A087WUZ3;Q01082;F8W6C1;P11277	A0A087WUZ3	424	432	SPTBN1;SPTB	Spectrin beta chain, non-erythrocytic 1;Spectrin beta chain, erythrocytic	no	no	2	0.028038	99.442
ARRGTTVYL	VSHFIRPGNALDQESARRGTTVYLCEKRID	ALDQESARRGTTVYLCEKRIDMVPELLSSN	S	A	R	Y	L	C	1	2	0	0	0	0	0	1	0	0	1	0	0	0	0	0	2	0	1	1	0	0	9		1035.58	F2Z2C0;Q9Y2L1;G3V1J5	F2Z2C0	524	532	DIS3	Exosome complex exonuclease RRP44	yes	no	2	0.067365	80.229
ARRNPEPLR	______________________________	______________________________	I	A	R	L	R	F	1	3	1	0	0	0	1	0	0	0	1	0	0	0	2	0	0	0	0	0	0	0	9		1107.63	E9PRQ4;E9PRJ5;A0A087WY27;E9PM14;A0A087WUM3;E9PQ53;O95298	E9PRQ4	3	11	NDUFC2-KCTD14;NDUFC2;KCTD14	NADH dehydrogenase [ubiquinone] 1 subunit C2;NADH dehydrogenase [ubiquinone] 1 subunit C2, isoform 2	yes	no	2	0.11724	69.598
ARRNPGVVI	SRGAREFVEREVIDFARRNPGVVIYVNSRP	REVIDFARRNPGVVIYVNSRPCCVPRVVAE	F	A	R	V	I	Y	1	2	1	0	0	0	0	1	0	1	0	0	0	0	1	0	0	0	0	2	0	0	9		980.588	H0Y6Y8;B1AL05;Q8N983;H0YBU8	H0Y6Y8	52	60	MRPL43	39S ribosomal protein L43, mitochondrial	yes	no	2;3	0.059629	82.386
ARRPAGAAA	VPTIFPLRGVNERKVARRPAGAAAARRRQQ	VNERKVARRPAGAAAARRRQQQQQQQQQQQ	V	A	R	A	A	A	5	2	0	0	0	0	0	1	0	0	0	0	0	0	1	0	0	0	0	0	0	0	9		839.473	Q96EK4	Q96EK4	91	99	THAP11	THAP domain-containing protein 11	yes	yes	2	0.0097058	128.38
ARRPKGQQL	KVIKTQNLAALLHAIARRPKGQQLAWDFVR	ALLHAIARRPKGQQLAWDFVRENWTHLLKK	I	A	R	Q	L	A	1	2	0	0	0	2	0	1	0	0	1	1	0	0	1	0	0	0	0	0	0	0	9		1052.62	H0Y9X9;Q6P179	H0Y9X9	18	26	ERAP2	Endoplasmic reticulum aminopeptidase 2	yes	no	2	0.063233	81.32
ARRPLLLLL	______________________________	MAAPGSARRPLLLLLLLLLLGLMHCASAAM	S	A	R	L	L	L	1	2	0	0	0	0	0	0	0	0	5	0	0	0	1	0	0	0	0	0	0	0	9		1063.72	P11279	P11279	7	15	LAMP1	Lysosome-associated membrane glycoprotein 1	yes	yes	2	0.0074584	158.38
ARRQFQSQL	ENKILKDEMNKEIEAARRQFQSQLADLQQL	NKEIEAARRQFQSQLADLQQLPDILKITEA	A	A	R	Q	L	A	1	2	0	0	0	3	0	0	0	0	1	0	0	1	0	1	0	0	0	0	0	0	9		1132.61	Q5BJF6;S4R3R9	Q5BJF6	585	593	ODF2	Outer dense fiber protein 2	yes	no	2	0.043166	87.251
ARRSGEVTL	RKLNSGGGLSEELGSARRSGEVTLTKGDPG	SEELGSARRSGEVTLTKGDPGSLEEWETVV	S	A	R	T	L	T	1	2	0	0	0	0	1	1	0	0	1	0	0	0	0	1	1	0	0	1	0	0	9		987.546	A0A0G2JIS2;A2ABF8;A0A0G2JIR1;A2ABF9;A0A0G2JK64;Q96KQ7	A0A0G2JIS2	243	251	EHMT2	Histone-lysine N-methyltransferase EHMT2	yes	no	2	0.077784	77.923
ARRTMTNAL	YYTGRIKAIQLEYSEARRTMTNALRKAPQH	QLEYSEARRTMTNALRKAPQHTAVGFKQTV	E	A	R	A	L	R	2	2	1	0	0	0	0	0	0	0	1	0	1	0	0	0	2	0	0	0	0	0	9		1032.55	O43242	O43242	305	313	PSMD3	26S proteasome non-ATPase regulatory subunit 3	yes	yes	2	0.094351	74.255
ARSDKSPDL	KNQRKHEAKKAAKQEARSDKSPDLAPTPAP	KAAKQEARSDKSPDLAPTPAPQSTPRNTVS	E	A	R	D	L	A	1	1	0	2	0	0	0	0	0	0	1	1	0	0	1	2	0	0	0	0	0	0	9		987.499	F8WAE5;Q9BY44	F8WAE5	496	504	EIF2A	Eukaryotic translation initiation factor 2A;Eukaryotic translation initiation factor 2A, N-terminally processed	yes	no	2	0.039638	88.294
ARSDRVKSV	______________________________	IKRKLTARSDRVKSVDLHPTEPWMLASLYN	T	A	R	S	V	D	1	2	0	1	0	0	0	0	0	0	0	1	0	0	0	2	0	0	0	2	0	0	9		1016.57	P35606;D6R997	P35606	13	21	COPB2	Coatomer subunit beta	yes	no	3	0.10097	70.256
ARSELLTTV	FAEESDLSRQYQREKARSELLTTVSLASMQ	QYQREKARSELLTTVSLASMQEESLLPEGE	K	A	R	T	V	S	1	1	0	0	0	0	1	0	0	0	2	0	0	0	0	1	2	0	0	1	0	0	9		988.555	Q12789	Q12789	448	456	GTF3C1	General transcription factor 3C polypeptide 1	yes	yes	2	0.023825	106.04
ARSGEKITV	VDELQGPFSYDFSYWARSGEKITVTPSSKE	YDFSYWARSGEKITVTPSSKELLFYPPSME	W	A	R	T	V	T	1	1	0	0	0	0	1	1	0	1	0	1	0	0	0	1	1	0	0	1	0	0	9		959.54	A0A0G2JP90;A0A087WW46;J3KN36;A0A0G2JN29;A0A087X117;Q15155;P69849;Q5JPE7	A0A0G2JP90	590	598	NOMO1;NOMO3;NOMO2	Nodal modulator 1;Nodal modulator 3;Nodal modulator 2	yes	no	2;3	0.019787	110.41
ARSGMKIGR	TKTPGPGAQSALRALARSGMKIGRIEKTVG	SALRALARSGMKIGRIEKTVG_________	L	A	R	G	R	I	1	2	0	0	0	0	0	2	0	1	0	1	1	0	0	1	0	0	0	0	0	0	9		974.544	E5RH77;A0A2R8Y811;P62263	E5RH77	120	128	RPS14	40S ribosomal protein S14	yes	no	2;3	0.036723	90.135
ARSIAKEGF	TNEEAGDGTTTATVLARSIAKEGFEKISKG	TTATVLARSIAKEGFEKISKGANPVEIRRG	L	A	R	G	F	E	2	1	0	0	0	0	1	1	0	1	0	1	0	1	0	1	0	0	0	0	0	0	9		977.529	P10809;C9JL25;E7EXB4;E7ESH4	P10809	120	128	HSPD1	60 kDa heat shock protein, mitochondrial	yes	no	2	0.034774	92.051
ARSIHRKTF	FKKMWVSKKEYEEDGARSIHRKTF______	EYEEDGARSIHRKTF_______________	G	A	R	T	F	-	1	2	0	0	0	0	0	0	1	1	0	1	0	1	0	1	1	0	0	0	0	0	9		1114.64	P61163	P61163	368	376	ACTR1A	Alpha-centractin	yes	yes	3	0.041852	99.815
ARSKLQQGL	WFLKNHMRTHNGKSGARSKLQQGLESSPAT	HNGKSGARSKLQQGLESSPATINEVVQVHA	G	A	R	G	L	E	1	1	0	0	0	2	0	1	0	0	2	1	0	0	0	1	0	0	0	0	0	0	9		999.583	O75362	O75362	184	192	ZNF217	Zinc finger protein 217	yes	yes	2	0.015988	115.49
ARSLKTYGV	GQMSEIEAKVRYVKLARSLKTYGVSFFLVK	VRYVKLARSLKTYGVSFFLVKEKMKGKNKL	L	A	R	G	V	S	1	1	0	0	0	0	0	1	0	0	1	1	0	0	0	1	1	0	1	1	0	0	9		993.561	Q9Y490	Q9Y490	302	310	TLN1	Talin-1	yes	yes	2	0.025149	104.44
ARSLQKLGF	GATSEEEAKFGARRLARSLQKLGFQVIFTD	FGARRLARSLQKLGFQVIFTDFKVVNVLAV	L	A	R	G	F	Q	1	1	0	0	0	1	0	1	0	0	2	1	0	1	0	1	0	0	0	0	0	0	9		1018.59	Q7Z6U1;Q7Z6U2;P62380	Q7Z6U1	85	93	TBPL1	TATA box-binding protein-like protein 1	yes	no	3	0.047867	85.862
ARSLVGSSL	KEIWHLLKIACTQSSARSLVGSSLEGAVTP	ACTQSSARSLVGSSLEGAVTPQTSAWLPPT	S	A	R	S	L	E	1	1	0	0	0	0	0	1	0	0	2	0	0	0	0	3	0	0	0	1	0	0	9		888.503	O15111	O15111	663	671	CHUK	Inhibitor of nuclear factor kappa-B kinase subunit alpha	yes	yes	2	0.075103	78.516
ARSPHAAHL	ELAFCALLPEDLRFLARSPHAAHLKKLDLS	EDLRFLARSPHAAHLKKLDLSGNDLSGSQL	L	A	R	H	L	K	3	1	0	0	0	0	0	0	2	0	1	0	0	0	1	1	0	0	0	0	0	0	9		958.51	Q15048	Q15048	330	338	LRRC14	Leucine-rich repeat-containing protein 14	yes	yes	3	0.037577	76.221
ARSPQFINL	IDGNVSCSENLVANTARSPQFINLKRDPRQ	NLVANTARSPQFINLKRDPRQAAGRSQPVT	T	A	R	N	L	K	1	1	1	0	0	1	0	0	0	1	1	0	0	1	1	1	0	0	0	0	0	0	9		1044.57	Q92576	Q92576	1640	1648	PHF3	PHD finger protein 3	yes	yes	2	0.094351	74.255
ARSPVAPAR	LRSKYEALQTFARTVARSPVAPARGPLAAG	TFARTVARSPVAPARGPLAAGLGPLVPGKV	V	A	R	A	R	G	3	2	0	0	0	0	0	0	0	0	0	0	0	0	2	1	0	0	0	1	0	0	9		923.53	O15525	O15525	122	130	MAFG	Transcription factor MafG	yes	yes	2	0.025297	104.2
ARSTYGVTK	GQPLFSEKFPTLWSGARSTYGVTKGKVCFE	PTLWSGARSTYGVTKGKVCFEAKVTQNLPM	G	A	R	T	K	G	1	1	0	0	0	0	0	1	0	0	0	1	0	0	0	1	2	0	1	1	0	0	9		981.524	Q1KMD3;H3BQZ7	Q1KMD3	281	289	HNRNPUL2;HNRNPUL2-BSCL2	Heterogeneous nuclear ribonucleoprotein U-like protein 2	yes	no	2	0.093804	74.376
ARTAGGSGL	WGRLSTQSNSNNIEPARTAGGSGLARAASK	SNNIEPARTAGGSGLARAASKDTISNNREK	P	A	R	G	L	A	2	1	0	0	0	0	0	3	0	0	1	0	0	0	0	1	1	0	0	0	0	0	9		788.414	Q14669	Q14669	1065	1073	TRIP12	E3 ubiquitin-protein ligase TRIP12	yes	yes	2	0.037517	89.355
ARTELYRSL	LSFMAPIDHTTMNDDARTELYRSLFGQLHP	TTMNDDARTELYRSLFGQLHPPDEGHGD__	D	A	R	S	L	F	1	2	0	0	0	0	1	0	0	0	2	0	0	0	0	1	1	0	1	0	0	0	9		1107.6	Q9NY61	Q9NY61	539	547	AATF	Protein AATF	yes	yes	2;3	0.01258	133.57
ARTGTGKTF	KTFHHVYSGKDLIAQARTGTGKTFSFAIPL	KDLIAQARTGTGKTFSFAIPLIEKLHGELQ	Q	A	R	T	F	S	1	1	0	0	0	0	0	2	0	0	0	1	0	1	0	0	3	0	0	0	0	0	9		937.498	Q9NR30;A0A087WVC1;Q9BQ39	Q9NR30	230	238	DDX21;DDX50	Nucleolar RNA helicase 2;ATP-dependent RNA helicase DDX50	no	no	2	0.028055	114.89
ARTKGILEL	LTQGIVAFRQHLQNLARTKGILELNKVQLL	QHLQNLARTKGILELNKVQLLYEQIGPEAD	L	A	R	E	L	N	1	1	0	0	0	0	1	1	0	1	2	1	0	0	0	0	1	0	0	0	0	0	9		999.608	Q9H0K1	Q9H0K1	606	614	SIK2	Serine/threonine-protein kinase SIK2	yes	yes	2	0.0561	83.429
ARTLEPLAK	______________________________	______________________________	M	A	R	A	K	K	2	1	0	0	0	0	1	0	0	0	2	1	0	0	1	0	1	0	0	0	0	0	9		997.592	A8MTT3	A8MTT3	2	10	CEBPZOS	Protein CEBPZOS	yes	yes	2	0.037797	89.08
ARTNATNNM	ETSSLESFVRRVANIARTNATNNMNLSRSS	RRVANIARTNATNNMNLSRSSSDNNTNTLG	I	A	R	N	M	N	2	1	3	0	0	0	0	0	0	0	0	0	1	0	0	0	2	0	0	0	0	0	9		991.451	A0A087X2H1;Q9ULT8;H0YJP0	A0A087X2H1	1560	1568	HECTD1	E3 ubiquitin-protein ligase HECTD1	yes	no	2	0.028845	98.523
ARTPNLVKH	IQYRKEQQQQQMWNSARTPNLVKHSPSEDK	QQMWNSARTPNLVKHSPSEDKMSPASPIDD	S	A	R	K	H	S	1	1	1	0	0	0	0	0	1	0	1	1	0	0	1	0	1	0	0	1	0	0	9		1034.6	B4DWJ3;Q96CJ1	B4DWJ3	135	143	EAF2	ELL-associated factor 2	yes	no	3	0.033372	82.749
ARTPVMSTY	RKPYPDDENLVEVKFARTPVMSTYLVAFVV	LVEVKFARTPVMSTYLVAFVVGEYDFVETR	F	A	R	T	Y	L	1	1	0	0	0	0	0	0	0	0	0	0	1	0	1	1	2	0	1	1	0	0	9		1024.5	E9PLK3;P55786	E9PLK3	232	240	NPEPPS	Puromycin-sensitive aminopeptidase	yes	no	2	0.028778	98.629					By matching
ARTPVTSTY	RKPYPDDENLVEVKFARTPVTSTYLVAFVV	LVEVKFARTPVTSTYLVAFVVGEYDFVETR	F	A	R	T	Y	L	1	1	0	0	0	0	0	0	0	0	0	0	0	0	1	1	3	0	1	1	0	0	9		994.508	A6NEC2	A6NEC2	236	244	NPEPPSL1	Puromycin-sensitive aminopeptidase-like protein	yes	yes	2	0.032674	94.114
ARTRSILSL	LNQCIEERYKAVCHAARTRSILSLGLACFK	KAVCHAARTRSILSLGLACFKRQPDKGEHS	A	A	R	S	L	G	1	2	0	0	0	0	0	0	0	1	2	0	0	0	0	2	1	0	0	0	0	0	9		1015.61	Q96GM8	Q96GM8	92	100	TOE1	Target of EGR1 protein 1	yes	yes	2	0.030079	110.41
ARTSPVTAR	EYSRLRSQDSMSSDTARTSPVTARTLETLI	SMSSDTARTSPVTARTLETLIRLATAHAKA	T	A	R	A	R	T	2	2	0	0	0	0	0	0	0	0	0	0	0	0	1	1	2	0	0	1	0	0	9		957.536	J3KQ69;P25205;Q7Z6P5	J3KQ69	618	626	MCM3	DNA replication licensing factor MCM3	yes	no	2;3	0.0035911	145.9
ARTYLERHM	YFDCRAMSIGARSQSARTYLERHMSEFMEC	GARSQSARTYLERHMSEFMECNLNELVKHG	S	A	R	H	M	S	1	2	0	0	0	0	1	0	1	0	1	0	1	0	0	0	1	0	1	0	0	0	9		1175.59	F5GX11;P25786	F5GX11	143	151	PSMA1	Proteasome subunit alpha type-1	yes	no	3	0.10782	65.719
ARVAEQLRA	AADTAAQITQRKWEAARVAEQLRAYLEGEC	QRKWEAARVAEQLRAYLEGECVEWLRRYLE	A	A	R	R	A	Y	3	2	0	0	0	1	1	0	0	0	1	0	0	0	0	0	0	0	0	1	0	0	9		1012.58	P30485;A0A140TA14;P30461;A0A140T9Y5;P30495;P30492;P18465;A0A140T9H3;A0A140T9S9;Q04826;P03989;A0A140TA02;P30466;A0A1W2PNR7;Q31612;P30447;P30685;P30491;P10319	Q04826	174	182	HLA-B;HLA-A	HLA class I histocompatibility antigen, B-47 alpha chain;HLA class I histocompatibility antigen, B-13 alpha chain;HLA class I histocompatibility antigen, B-56 alpha chain;HLA class I histocompatibility antigen, B-54 alpha chain;HLA class I histocompatibil	no	no	2	0.032087	84.213
ARVGSRAAL	DKKSSRPAGKGVEGLARVGSRAALSFAFAF	KGVEGLARVGSRAALSFAFAFLRRAWRSGE	L	A	R	A	L	S	3	2	0	0	0	0	0	1	0	0	1	0	0	0	0	1	0	0	0	1	0	0	9		899.53	O95714;A0A0J9YXQ8	O95714	193	201	HERC2	E3 ubiquitin-protein ligase HERC2	yes	no	2;3	0.068465	86.794				By MS/MS	By MS/MS
ARVGTETVR	LGVAVDGGKDSLSMAARVGTETVRAPGSLV	DSLSMAARVGTETVRAPGSLVISAYAVCPD	A	A	R	V	R	A	1	2	0	0	0	0	1	1	0	0	0	0	0	0	0	0	2	0	0	2	0	0	9		987.546	O15067	O15067	810	818	PFAS	Phosphoribosylformylglycinamidine synthase	yes	yes	2;3	0.033428	82.287
ARVIFITEY	IVKFHKYWADIKENKARVIFITEYMSS___	DIKENKARVIFITEYMSS____________	K	A	R	E	Y	M	1	1	0	0	0	0	1	0	0	2	0	0	0	1	0	0	1	0	1	1	0	0	9		1110.61	C9JHZ6;E9PR11;F8W6G1;Q9NSY0;Q9UHY1	C9JHZ6	144	152	NRBP1;NRBP2	Nuclear receptor-binding protein 2;Nuclear receptor-binding protein	yes	no	2	0.051677	104.37
ARVIIEKYY	______________________________	KTVKKAARVIIEKYYTRLGNDFHTNKRVCE	A	A	R	Y	Y	T	1	1	0	0	0	0	1	0	0	2	0	1	0	0	0	0	0	0	2	1	0	0	9		1153.65	H0YN88;A0A075B716;H3BNC9;P08708;A0A0J9YYC4;H0YN73	H0YN88	13	21	RPS17	40S ribosomal protein S17	yes	no	2;3	0.040172	88.136
ARVKMQVTM	LYLLMRFSFGATSNFARVKMQVTMSLASLV	GATSNFARVKMQVTMSLASLVGRAPDFNEE	F	A	R	T	M	S	1	1	0	0	0	1	0	0	0	0	0	1	2	0	0	0	1	0	0	2	0	0	9		1062.57	Q96N67;A0A1B0GWE0;K7ESB7;Q96HP0;Q8NF50;A2A369	Q8NF50	1545	1553	DOCK7;DOCK6;DOCK8	Dedicator of cytokinesis protein 7;Dedicator of cytokinesis protein 6;Dedicator of cytokinesis protein 8	no	no	2;3	0.014649	117.93
ARVKVFSKF	NKCLSNTQSKIFQCNARVKVFSKFANSNKD	KIFQCNARVKVFSKFANSNKDKTRHTGEKH	N	A	R	K	F	A	1	1	0	0	0	0	0	0	0	0	0	2	0	2	0	1	0	0	0	2	0	0	9		1080.64	D6RGC2;Q8TF20	D6RGC2	117	125	ZNF721	Zinc finger protein 721	yes	no	3	0.028539	99.013
ARVLGTRAL	NQKRITTPYMTKYERARVLGTRALQIAMCA	MTKYERARVLGTRALQIAMCAPVMVELEGE	R	A	R	A	L	Q	2	2	0	0	0	0	0	1	0	0	2	0	0	0	0	0	1	0	0	1	0	0	9		955.593	U3KQS8;F8WC47;U3KPY1;U3KQB0;B0QYL8;B0QYL9;P61218	U3KQS8	63	71	POLR2F	DNA-directed RNA polymerases I, II, and III subunit RPABC2	yes	no	2;3	0.010064	113.62					By matching
ARVLLISKL	RYVAIVQAVSAHRHRARVLLISKLSCVGIW	SAHRHRARVLLISKLSCVGIWILATVLSIP	R	A	R	K	L	S	1	1	0	0	0	0	0	0	0	1	3	1	0	0	0	1	0	0	0	1	0	0	9		1011.68	J3KSS9;P32248;J3KTN5	J3KSS9	163	171	CCR7	C-C chemokine receptor type 7	yes	no	2	0.029623	114.64
ARVPGPPAR	MTPPPPGRAAPSAPRARVPGPPARLGLPLR	APSAPRARVPGPPARLGLPLRLRLLLLLWA	R	A	R	A	R	L	2	2	0	0	0	0	0	1	0	0	0	0	0	0	3	0	0	0	0	1	0	0	9		919.535	O75326	O75326	16	24	SEMA7A	Semaphorin-7A	yes	yes	2;3	0.052246	84.568
ARVPGVEHL	DEGPRENGADPTERAARVPGVEHLPAANGK	DPTERAARVPGVEHLPAANGKGGEAPANGL	A	A	R	H	L	P	1	1	0	0	0	0	1	1	1	0	1	0	0	0	1	0	0	0	0	2	0	0	9		976.545	Q8IWX5	Q8IWX5	43	51	SGPP2	Sphingosine-1-phosphate phosphatase 2	yes	yes	3	0.067365	68.016
ARVPHSLDL	NIIRLFLKKGLVNDLARVPHSLDLSSPNMA	GLVNDLARVPHSLDLSSPNMANTVNAALKP	L	A	R	D	L	S	1	1	0	1	0	0	0	0	1	0	2	0	0	0	1	1	0	0	0	1	0	0	9		1006.56	Q7Z6Z7	Q7Z6Z7	2226	2234	HUWE1	E3 ubiquitin-protein ligase HUWE1	yes	yes	2;3	0.0032185	180.93
ARVPQARAV	EQAQNLGLEGTLVSLARVPQARAVRVVGDG	GTLVSLARVPQARAVRVVGDGASVDLLLLE	L	A	R	A	V	R	3	2	0	0	0	1	0	0	0	0	0	0	0	0	1	0	0	0	0	2	0	0	9		966.572	F8W8G7;E9PPE7;E9PK67;E9PNI7;Q53GL7;E9PPV8	F8W8G7	82	90	PARP10	Poly [ADP-ribose] polymerase 10	yes	no	2;3	0.0073251	132.29
ARVPSPKVV	FQFRHLSLCHGLSDLARVPSPKVVLASQPD	HGLSDLARVPSPKVVLASQPDLECGFSRDL	L	A	R	V	V	L	1	1	0	0	0	0	0	0	0	0	0	1	0	0	2	1	0	0	0	3	0	0	9		951.587	Q9P2I0	Q9P2I0	318	326	CPSF2	Cleavage and polyadenylation specificity factor subunit 2	yes	yes	2;3	0.020053	110.12
ARVQTAVTM	AVNFLRMSARVDAVAARVQTAVTMGKVTKS	RVDAVAARVQTAVTMGKVTKSMAGVVKSMD	A	A	R	T	M	G	2	1	0	0	0	1	0	0	0	0	0	0	1	0	0	0	2	0	0	2	0	0	9		975.517	Q7LBR1	Q7LBR1	77	85	CHMP1B	Charged multivesicular body protein 1b	yes	yes	2	0.032483	94.302
ARVRWESSF	ARRLLAAAATRGLPAARVRWESSFSRTVVA	TRGLPAARVRWESSFSRTVVAPSAVAGKRP	A	A	R	S	F	S	1	2	0	0	0	0	1	0	0	0	0	0	0	1	0	2	0	1	0	1	0	0	9		1136.57	Q9NX14	Q9NX14	25	33	NDUFB11	NADH dehydrogenase [ubiquinone] 1 beta subcomplex subunit 11, mitochondrial	yes	yes	2	0.056491	83.313					By matching
ARVSIVNQY	CEMVGVGPKGEESMAARVSIVNQYGKCVYD	GEESMAARVSIVNQYGKCVYDKYVKP____	A	A	R	Q	Y	G	1	1	1	0	0	1	0	0	0	1	0	0	0	0	0	1	0	0	1	2	0	0	9		1048.57	A0A0C4DG22;Q9GZR2	A0A0C4DG22	170	178	REXO4	RNA exonuclease 4	yes	no	2	0.075733	78.377
ARVTKVLGR	______________________________	VQPIKLARVTKVLGRTGSQGQCTQVRVEFM	L	A	R	G	R	T	1	2	0	0	0	0	0	1	0	0	1	1	0	0	0	0	1	0	0	2	0	0	9		998.635	P62857	P62857	12	20	RPS28	40S ribosomal protein S28	yes	yes	2;3	0.00057883	141.52				By matching	By matching
ARVVPVPLL	LHEFDEQVAAVREGMARVVPVPLLSLFTGY	AVREGMARVVPVPLLSLFTGYELETMVCGS	M	A	R	L	L	S	1	1	0	0	0	0	0	0	0	0	2	0	0	0	2	0	0	0	0	3	0	0	9		962.628	O95714;A0A0J9YVP0;A0A0G2JPS8	O95714	4654	4662	HERC2	E3 ubiquitin-protein ligase HERC2	yes	no	2	0.036142	90.706
ARVVQKLGF	GAKSEEQSRLAARKYARVVQKLGFPAKFLD	LAARKYARVVQKLGFPAKFLDFKIQNMVGS	Y	A	R	G	F	P	1	1	0	0	0	1	0	1	0	0	1	1	0	1	0	0	0	0	0	2	0	0	9		1016.61	Q32MN6;P20226;Q6SJ96;H0Y6D8	Q32MN6	187	195	TBP;TBPL2	TATA-box-binding protein;TATA box-binding protein-like protein 2	yes	no	2;3	0.011593	147.69
ARWLALGSL	______________________________	______________________________	T	A	R	S	L	F	2	1	0	0	0	0	0	1	0	0	3	0	0	0	0	1	0	1	0	0	0	0	9		985.571	O94919	O94919	4	12	ENDOD1	Endonuclease domain-containing 1 protein	yes	yes	2	8.3554e-10	183.9
ARWLGTLDK	AEKGHWVILQNIHLVARWLGTLDKKLEHYS	QNIHLVARWLGTLDKKLEHYSTGSHEDYRV	V	A	R	D	K	K	1	1	0	1	0	0	0	1	0	0	2	1	0	0	0	0	1	1	0	0	0	0	9		1058.59	K7EK91;Q9UFH2;K7ELN3	K7EK91	3936	3944	DNAH17	Dynein heavy chain 17, axonemal	yes	no	2;3	0.031282	89.029
ARWSMIDKY	PETLAKDVRLLILEYARWSMIDKYQALMDG	LLILEYARWSMIDKYQALMDGLSLESLLSF	Y	A	R	K	Y	Q	1	1	0	1	0	0	0	0	0	1	0	1	1	0	0	1	0	1	1	0	0	0	9		1168.57	H0Y5G9;G3V1R5;B1AKJ5;O43847;F5H7V1	H0Y5G9	239	247	NRD1	Nardilysin	yes	no	3	0.11891	69.275
ARWWAVVVL	______________________________	______________________________	D	A	R	V	L	A	2	1	0	0	0	0	0	0	0	0	1	0	0	0	0	0	0	2	0	3	0	0	9		1098.63	A0A0A0MS46;Q8TB61	A0A0A0MS46	3	11	SLC35B2	Adenosine 3-phospho 5-phosphosulfate transporter 1	yes	no	2	0.10743	83.614
ARYDQRYLI	HRNKVTCLLYPHQVSARYDQRYLISGGVDF	YPHQVSARYDQRYLISGGVDFSVIIWDIFS	S	A	R	L	I	S	1	2	0	1	0	1	0	0	0	1	1	0	0	0	0	0	0	0	2	0	0	0	9		1196.63	Q9Y4E6	Q9Y4E6	478	486	WDR7	WD repeat-containing protein 7	yes	yes	2	0.095571	83.265
ARYGGSSNI	AYGLADPSTTGQMSGARYGGSSNIASLTPG	TGQMSGARYGGSSNIASLTPGPGMQSPSSY	G	A	R	N	I	A	1	1	1	0	0	0	0	2	0	1	0	0	0	0	0	2	0	0	1	0	0	0	9		923.446	Q9Y6Q9	Q9Y6Q9	431	439	NCOA3	Nuclear receptor coactivator 3	yes	yes	2	0.025292	104.21
ARYGKSPYL	CYETINRIKLYSESLARYGKSPYLYPLYGL	LYSESLARYGKSPYLYPLYGLGELPQGFAR	L	A	R	Y	L	Y	1	1	0	0	0	0	0	1	0	0	1	1	0	0	1	1	0	0	2	0	0	0	9		1053.56	Q5SX91;Q5SX87;P50395;P31150	Q5SX91	45	53	GDI2;GDI1	Rab GDP dissociation inhibitor beta;Rab GDP dissociation inhibitor alpha	yes	no	2	0.026895	101.64
ARYGNVSHF	LFDLDYESDEFTVDAARYGNVSHFVNHSCD	EFTVDAARYGNVSHFVNHSCDPNLQVFNVF	A	A	R	H	F	V	1	1	1	0	0	0	0	1	1	0	0	0	0	1	0	1	0	0	1	1	0	0	9		1049.5	Q5JSS2;H0Y306;Q9H5I1	Q5JSS2	80	88	SUV39H2	Histone-lysine N-methyltransferase SUV39H2	yes	no	2;3	0.045802	84.568
ARYGPQFTL	GSSTLGGGAGTMGLSARYGPQFTLQHVPDY	GTMGLSARYGPQFTLQHVPDYRQNVYIPGS	S	A	R	T	L	Q	1	1	0	0	0	1	0	1	0	0	1	0	0	1	1	0	1	0	1	0	0	0	9		1051.55	A0A087WUC2;Q9BR81;A0A087WYB5;Q9Y5G0;Q9UN71;Q9Y5G3;Q9Y5G1;Q9Y5F8;Q9Y5F9;Q9Y5H4;Q9Y5G8;Q9Y5G2;Q9Y5H1;Q9Y5H0;Q9Y5G7;Q9Y5G6;Q9Y5G5;Q9Y5G4;O60330;Q9UN70;Q9Y5H2;Q9Y5H3;Q9Y5F7;Q9Y5F6;Q9Y5G9	A0A087WUC2	73	81	PCDHGC4;PCDHGC3;PCDHGB5;PCDHGB4;PCDHGB1;PCDHGB3;PCDHGB7;PCDHGB6;PCDHGA1;PCDHGA5;PCDHGB2;PCDHGA2;PCDHGA3;PCDHGA6;PCDHGA7;PCDHGA8;PCDHGA9;PCDHGA12;PCDHGA11;PCDHGA10;PCDHGC5;PCDHGA4	Protocadherin gamma-B5;Protocadherin gamma-B4;Protocadherin gamma-B1;Protocadherin gamma-B3;Protocadherin gamma-B7;Protocadherin gamma-B6;Protocadherin gamma-A1;Protocadherin gamma-A5;Protocadherin gamma-B2;Protocadherin gamma-A2;Protocadherin gamma-A3;Pr	yes	no	2	0.0040735	137.18
ARYKRKLLI	AVEEDEMRTRVNKEMARYKRKLLINDFGRE	RVNKEMARYKRKLLINDFGRERKSSSGSSD	M	A	R	L	I	N	1	2	0	0	0	0	0	0	0	1	2	2	0	0	0	0	0	0	1	0	0	0	9		1159.76	H7C4H8;Q14493	H7C4H8	101	109	SLBP	Histone RNA hairpin-binding protein	yes	no	2	0.094928	59.205				By matching	By matching
ARYLGSTQL	GPCDHEDLLDGVIFGARYLGSTQLVSERNP	DGVIFGARYLGSTQLVSERNPPTSTRMAQA	G	A	R	Q	L	V	1	1	0	0	0	1	0	1	0	0	2	0	0	0	0	1	1	0	1	0	0	0	9		1007.54	O96018	O96018	223	231	APBA3	Amyloid beta A4 precursor protein-binding family A member 3	yes	yes	2	0.031019	95.741
ARYLKKKNM	LAVRTVIRAFVKCTKARYLKKKNMRTLWIN	FVKCTKARYLKKKNMRTLWINRITAASQEH	K	A	R	N	M	R	1	1	1	0	0	0	0	0	0	0	1	3	1	0	0	0	0	0	1	0	0	0	9		1150.66	Q9BYC9;I3L2X1	Q9BYC9	56	64	MRPL20	39S ribosomal protein L20, mitochondrial	yes	no	3	0.081691	66.692
ARYPKKIHY	LLHYRQAGHYLHEEAARYPKKIHYHNPPEL	YLHEEAARYPKKIHYHNPPELAMEALEVYF	A	A	R	H	Y	H	1	1	0	0	0	0	0	0	1	1	0	2	0	0	1	0	0	0	2	0	0	0	9		1174.66	A0A087WWW8;Q9Y6J0	A0A087WWW8	1192	1200	CABIN1	Calcineurin-binding protein cabin-1	yes	no	2;3	0.025695	103.56
ARYPNGVVV	KVCMVCKKKIGNSAFARYPNGVVVHYFCSK	IGNSAFARYPNGVVVHYFCSKEVNPADT__	F	A	R	V	V	H	1	1	1	0	0	0	0	1	0	0	0	0	0	0	1	0	0	0	1	3	0	0	9		973.535	Q96JC1	Q96JC1	865	873	VPS39	Vam6/Vps39-like protein	yes	yes	2	0.098899	86.866					By matching
ARYSHVSQH	PHGVFFRLGPSVVGLARYSHVSQHSPSKKA	PSVVGLARYSHVSQHSPSKKALYNKHLPEG	L	A	R	Q	H	S	1	1	0	0	0	1	0	0	2	0	0	0	0	0	0	2	0	0	1	1	0	0	9		1083.52	Q14690	Q14690	1351	1359	PDCD11	Protein RRP5 homolog	yes	yes	2;3	0.0080294	131.22
ARYSLRDEF	DDRTGTGTLSVFGMQARYSLRDEFPLLTTK	SVFGMQARYSLRDEFPLLTTKRVFWKGVLE	Q	A	R	E	F	P	1	2	0	1	0	0	1	0	0	0	1	0	0	1	0	1	0	0	1	0	0	0	9		1155.57	P04818	P04818	63	71	TYMS	Thymidylate synthase	yes	yes	2;3	0.037849	99.442
ASRLSSTSF	DSDVSDVSAISRTSSASRLSSTSFMSEQSE	ISRTSSASRLSSTSFMSEQSERPRGRISSF	S	A	S	S	F	M	1	1	0	0	0	0	0	0	0	0	1	0	0	1	0	4	1	0	0	0	0	0	9		954.477	H0YBE7;A0A0C4DFV1;E5RGM0;H0YBU6;Q86UR5	H0YBE7	274	282	RIMS1	Regulating synaptic membrane exocytosis protein 1	yes	no	2	0.090025	75.213
ATDGADTPF	SIPEPFGSRGSPRKAATDGADTPFGRSESA	GSPRKAATDGADTPFGRSESAPTLHPYSPL	A	A	T	P	F	G	2	0	0	2	0	0	0	1	0	0	0	0	0	1	1	0	2	0	0	0	0	0	9		893.377	K7EN03;Q8WUF5	K7EN03	89	97	PPP1R13L	RelA-associated inhibitor	yes	no	1	0.044469	86.866					By MS/MS
AVMRRDQSL	CPFKVVQSGGKNIELAVMRRDQSLKILNPE	GKNIELAVMRRDQSLKILNPEEIEKYVAEI	L	A	V	S	L	K	1	2	0	1	0	1	0	0	0	0	1	0	1	0	0	1	0	0	0	1	0	0	9		1074.56	H0Y586;O14818	H0Y586	148	156	PSMA7	Proteasome subunit alpha type-7	yes	no	2	0.094351	74.255				By matching	By matching
AVRRLAGLL	RKGAGGRRLPQFSAEAVRRLAGLLRRALIR	PQFSAEAVRRLAGLLRRALIRVAREAQRLS	E	A	V	L	L	R	2	2	0	0	0	0	0	1	0	0	3	0	0	0	0	0	0	0	0	1	0	0	9		967.629	Q8N961	Q8N961	124	132	ABTB2	Ankyrin repeat and BTB/POZ domain-containing protein 2	yes	yes	3	0.050067	85.212
AYDTTTATV	APQAYSQPVQGYGTGAYDTTTATVTTTQAS	QGYGTGAYDTTTATVTTTQASYAAQSAYGT	G	A	Y	T	V	T	2	0	0	1	0	0	0	0	0	0	0	0	0	0	0	0	4	0	1	1	0	0	9		941.434	A0A0D9SFL3;B0QYK0;C9JGE3;Q01844;B0QYJ3;B0QYJ4;B0QYJ7;F8WC90	A0A0D9SFL3	98	106	EWSR1	RNA-binding protein EWS	yes	no	1	0.066311	80.462
CSRILLLSL	IKETLTRARQIDRSHCSRILLLSLKQLYTE	QIDRSHCSRILLLSLKQLYTELLQEHGPQG	H	C	S	S	L	K	0	1	0	0	1	0	0	0	0	1	4	0	0	0	0	2	0	0	0	0	0	0	9		1016.61	D6W5U7;Q9UJ98	D6W5U7	924	932	STAG3	Cohesin subunit SA-3	yes	no	2	0.056853	83.206
DAFERIDSF	RLDDFQKLTESCCSSDAFERIDSFSVQSLD	ESCCSSDAFERIDSFSVQSLDSRSVSEINS	S	D	A	S	F	S	1	1	0	2	0	0	1	0	0	1	0	0	0	2	0	1	0	0	0	0	0	0	9		1098.5	F8WF45;A0A2R8Y7M0;P82094	F8WF45	321	329	TMF1	TATA element modulatory factor	yes	no	2	0.011308	115.71
DAFSRNNVL	DLSLLGAKVVVIEKRDAFSRNNVLHLWPFT	VVIEKRDAFSRNNVLHLWPFTIHDLRGLGA	R	D	A	V	L	H	1	1	2	1	0	0	0	0	0	0	1	0	0	1	0	1	0	0	0	1	0	0	9		1034.51	E9PP85;Q7RTP6	E9PP85	119	127	MICAL3	Protein-methionine sulfoxide oxidase MICAL3	yes	no	2	0.10466	72.038				By MS/MS	By matching
DAFVRLIAL	AANPTMIRAKCYHNLDAFVRLIALLVKHSG	KCYHNLDAFVRLIALLVKHSGEATNTVTKI	L	D	A	A	L	L	2	1	0	1	0	0	0	0	0	1	2	0	0	1	0	0	0	0	0	1	0	0	9		1016.6	A5YKK6;H3BMZ2	A5YKK6	1937	1945	CNOT1	CCR4-NOT transcription complex subunit 1	yes	no	2	0.0037461	141.39				By MS/MS	By MS/MS
DAHLRPTSL	LTRTFPSGGEEEAKGDAHLRPTSLVQRRFS	EEEAKGDAHLRPTSLVQRRFSEGVLQSPSQ	G	D	A	S	L	V	1	1	0	1	0	0	0	0	1	0	2	0	0	0	1	1	1	0	0	0	0	0	9		1008.54	Q9C0C2	Q9C0C2	415	423	TNKS1BP1	182 kDa tankyrase-1-binding protein	yes	yes	2;3	0.04679	90.919				By MS/MS	By MS/MS
DANSRTSQL	RLLQPVVDTILVKCADANSRTSQLSISTLL	ILVKCADANSRTSQLSISTLLELCKGQAGE	A	D	A	Q	L	S	1	1	1	1	0	1	0	0	0	0	1	0	0	0	0	2	1	0	0	0	0	0	9		990.473	Q13233	Q13233	693	701	MAP3K1	Mitogen-activated protein kinase kinase kinase 1	yes	yes	2	0.0086368	130.31				By MS/MS	By MS/MS
DAQSRPTSL	ALIDWIQLQEKLEKTDAQSRPTSLAWEVKK	EKLEKTDAQSRPTSLAWEVKKMSPGRHVIP	T	D	A	S	L	A	1	1	0	1	0	1	0	0	0	0	1	0	0	0	1	2	1	0	0	0	0	0	9		973.483	H3BPM0;H3BS25;Q9BY12;H3BTY2;H3BR40;H3BQF3	H3BPM0	161	169	SCAPER	S phase cyclin A-associated protein in the endoplasmic reticulum	yes	no	2	0.003741	141.52				By MS/MS	By MS/MS
DAVIRNNTL	NPAVSRIVEAGCVCNDAVIRNNTLMGKPTE	AGCVCNDAVIRNNTLMGKPTEGALIALAMK	N	D	A	T	L	M	1	1	2	1	0	0	0	0	0	1	1	0	0	0	0	0	1	0	0	1	0	0	9		1014.55	H0Y8X9;H0Y9V7;B4E2Q0;P98194	H0Y8X9	100	108	ATP2C1	Calcium-transporting ATPase;Calcium-transporting ATPase type 2C member 1	yes	no	2	0.0036054	146.58				By MS/MS	By MS/MS
DAVQREYQL	ESTVNQGLSEAMNELDAVQREYQLVVQTTT	EAMNELDAVQREYQLVVQTTTEERRKVGNN	L	D	A	Q	L	V	1	1	0	1	0	2	1	0	0	0	1	0	0	0	0	0	0	0	1	1	0	0	9		1120.55	O14777	O14777	558	566	NDC80	Kinetochore protein NDC80 homolog	yes	yes	2	0.0097054	128.38				By MS/MS	By MS/MS
DAYALNHTL	SSLTIDKLLLEEEDSDAYALNHTLSVEGF_	LEEEDSDAYALNHTLSVEGF__________	S	D	A	T	L	S	2	0	1	1	0	0	0	0	1	0	2	0	0	0	0	0	1	0	1	0	0	0	9		1016.49	Q16633	Q16633	243	251	POU2AF1	POU domain class 2-associating factor 1	yes	yes	2	2.7842e-09	178.65				By MS/MS	By MS/MS
DAYDMRKAL	TVIEYYSASNGEPDEDAYDMRKALSRDTEK	NGEPDEDAYDMRKALSRDTEKKSIIPLPHP	E	D	A	A	L	S	2	1	0	2	0	0	0	0	0	0	1	1	1	0	0	0	0	0	1	0	0	0	9		1081.52	A8MZB2;P61599	A8MZB2	136	144	NAA20	N-alpha-acetyltransferase 20	yes	no	2;3	0.007011	132.76				By MS/MS	By MS/MS
DAYELKHAL	FEKLIVALMKPSRLYDAYELKHALKGAGTN	KPSRLYDAYELKHALKGAGTNEKVLTEIIA	Y	D	A	A	L	K	2	0	0	1	0	0	1	0	1	0	2	1	0	0	0	0	0	0	1	0	0	0	9		1058.54	E9PHT9;D6RBL5;P08758	E9PHT9	92	100	ANXA5	Annexin;Annexin A5	yes	no	2	0.034161	92.653				By MS/MS	By MS/MS
DAYRRIHSL	ESAVELPKILCQEEQDAYRRIHSLTHLDSV	LCQEEQDAYRRIHSLTHLDSVTKIHNGSEV	Q	D	A	S	L	T	1	2	0	1	0	0	0	0	1	1	1	0	0	0	0	1	0	0	1	0	0	0	9		1129.6	A0A087WZR3;H9KVA9;A0A0D9SF50;P46736	A0A087WZR3	221	229	BRCC3	Lys-63-specific deubiquitinase BRCC36	yes	no	2;3	0.040172	88.136				By MS/MS	By MS/MS
DDFERISEL	EAFLTQKAKVGELKDDDFERISELGAGNGG	VGELKDDDFERISELGAGNGGVVTKVQHRP	D	D	D	E	L	G	0	1	0	2	0	0	2	0	0	1	1	0	0	1	0	1	0	0	0	0	0	0	9		1122.52	P36507	P36507	70	78	MAP2K2	Dual specificity mitogen-activated protein kinase kinase 2	yes	yes	2	0.00847	130.56				By MS/MS
DDLKRATEL	AQSLQEQEAWEQKEDDDLKRATELSLQEFN	WEQKEDDDLKRATELSLQEFNNSFVDALGS	D	D	D	E	L	S	1	1	0	2	0	0	1	0	0	0	2	1	0	0	0	0	1	0	0	0	0	0	9		1059.56	Q86T82	Q86T82	831	839	USP37	Ubiquitin carboxyl-terminal hydrolase 37	yes	yes	2	0.0089421	145.16				By MS/MS	By MS/MS
DDLKRQNAL	______________________________	THQQDIDDLKRQNALLEQQVRALEKARSSA	I	D	D	A	L	L	1	1	1	2	0	1	0	0	0	0	2	1	0	0	0	0	0	0	0	0	0	0	9		1071.57	G3V570;Q6V3B1;G3V563;G3V5L1;G3V2R5;P61244	G3V570	13	21	MAX	Protein max	yes	no	2	0.035047	91.783				By MS/MS	By matching
DEFLRISTA	PGEDPRVTRAKYFIRDEFLRISTASGDGRH	AKYFIRDEFLRISTASGDGRHYCYPHFTCA	R	D	E	T	A	S	1	1	0	1	0	0	1	0	0	1	1	0	0	1	0	1	1	0	0	0	0	0	9		1050.53	P63092;Q5JWF2;A0A0A0MR13	P63092	343	351	GNAS	Guanine nucleotide-binding protein G(s) subunit alpha isoforms short;Guanine nucleotide-binding protein G(s) subunit alpha isoforms XLas	yes	no	2	0.014779	136.39				By MS/MS	By MS/MS
DEFQRGDQL	EEDIRLYSCLANGSADEFQRGDQLFRMRAV	LANGSADEFQRGDQLFRMRAVKDPLQIGFH	A	D	E	Q	L	F	0	1	0	2	0	2	1	1	0	0	1	0	0	1	0	0	0	0	0	0	0	0	9		1106.5	H7BZ52;S4R3H3;S4R393;S4R410;A7E2V4	H7BZ52	132	140	ZSWIM8	Zinc finger SWIM domain-containing protein 8	yes	no	2	0.0036489	143.89				By MS/MS
DEKLRLQQL	______________________________	MTGYTPDEKLRLQQLRELRRRWLKDQELSP	P	D	E	Q	L	R	0	1	0	1	0	2	1	0	0	0	3	1	0	0	0	0	0	0	0	0	0	0	9		1141.65	A0A087WZX2;O95139	A0A087WZX2	7	15	NDUFB6	NADH dehydrogenase [ubiquinone] 1 beta subcomplex subunit 6	yes	no	2	0.00010882	190.73				By MS/MS	By MS/MS
DELERITKL	QRSCGLFTAPFPQDSDELERITKLFHFLGI	PFPQDSDELERITKLFHFLGIFLAKCIQDN	S	D	E	K	L	F	0	1	0	1	0	0	2	0	0	1	2	1	0	0	0	0	1	0	0	0	0	0	9		1115.62	A0A087X2H1;Q9ULT8;H0YJD4	A0A087X2H1	2240	2248	HECTD1	E3 ubiquitin-protein ligase HECTD1	yes	no	2;3	5.8794e-06	200.07				By MS/MS	By MS/MS
DELIRSIEL	AAFVSCWSELNEDQQDELIRSIELALTSQD	LNEDQQDELIRSIELALTSQDIAEVTQTLL	Q	D	E	E	L	A	0	1	0	1	0	0	2	0	0	2	2	0	0	0	0	1	0	0	0	0	0	0	9		1086.59	P42345	P42345	1335	1343	MTOR	Serine/threonine-protein kinase mTOR	yes	yes	2	0.008138	131.06					By MS/MS
DELKRDAKL	PLFFKIAPVENDNSYDELKRDAKLCLSLMS	ENDNSYDELKRDAKLCLSLMSQGLLYPHQV	Y	D	E	K	L	C	1	1	0	2	0	0	1	0	0	0	2	2	0	0	0	0	0	0	0	0	0	0	9		1086.6	Q14997	Q14997	1616	1624	PSME4	Proteasome activator complex subunit 4	yes	yes	3	0.06642	90.906				By MS/MS	By matching
DELKRHYNL	YRVGTDRTGFTFKYRDELKRHYNLGEYWIE	FTFKYRDELKRHYNLGEYWIEVEMEDLASF	R	D	E	N	L	G	0	1	1	1	0	0	1	0	1	0	2	1	0	0	0	0	0	0	1	0	0	0	9		1186.61	B1AHB1;P33992;B1AHA9	B1AHB1	57	65	MCM5	DNA helicase;DNA replication licensing factor MCM5	yes	no	2	0.13441	55.531				By MS/MS
DELKRSVAL	KSKSSLALCLDSDSEDELKRSVALSQRLCE	LDSDSEDELKRSVALSQRLCEMLGNEQQQE	E	D	E	A	L	S	1	1	0	1	0	0	1	0	0	0	2	1	0	0	0	1	0	0	0	1	0	0	9		1029.58	Q86T82	Q86T82	654	662	USP37	Ubiquitin carboxyl-terminal hydrolase 37	yes	yes	2	0.020646	109.48				By MS/MS	By matching
DELLRIVSI	AFDQVNQLQHELCKKDELLRIVSIASEESE	HELCKKDELLRIVSIASEESETDSSCSTPL	K	D	E	S	I	A	0	1	0	1	0	0	1	0	0	2	2	0	0	0	0	1	0	0	0	1	0	0	9		1056.62	O60296	O60296	172	180	TRAK2	Trafficking kinesin-binding protein 2	yes	yes	2	0.0003131	168.27
DELQRLLGL	VQEERLGTEPTSETQDELQRLLGLLRDQDP	PTSETQDELQRLLGLLRDQDPLSEEQMQGL	Q	D	E	G	L	L	0	1	0	1	0	1	1	1	0	0	4	0	0	0	0	0	0	0	0	0	0	0	9		1055.6	O15381	O15381	526	534	NVL	Nuclear valosin-containing protein-like	yes	yes	2	0.0083465	133.12				By MS/MS
DELRRHLEL	GEDAYAMKRDLTQMADELRRHLELKEKGRH	DLTQMADELRRHLELKEKGRHVVLGAIENK	A	D	E	E	L	K	0	2	0	1	0	0	2	0	1	0	3	0	0	0	0	0	0	0	0	0	0	0	9		1179.64	P41227	P41227	156	164	NAA10	N-alpha-acetyltransferase 10	yes	yes	2;3	0.022938	89.913				By MS/MS	By matching
DEQKRLKKL	LRFLGLYRDEHQDFMDEQKRLKKLRGKEKP	EHQDFMDEQKRLKKLRGKEKPKKGEGKRAA	M	D	E	K	L	R	0	1	0	1	0	1	1	0	0	0	2	3	0	0	0	0	0	0	0	0	0	0	9		1156.69	C9JBY7;Q9Y291	C9JBY7	70	78	MRPS33	28S ribosomal protein S33, mitochondrial	yes	no	3	0.080675	66.504				By matching	By MS/MS
DEQVRLYKL	DFKMAQALEELRSQHDEQVRLYKLELEQTY	ELRSQHDEQVRLYKLELEQTYQAKLDSAKL	H	D	E	K	L	E	0	1	0	1	0	1	1	0	0	0	2	1	0	0	0	0	0	0	1	1	0	0	9		1162.63	Q03252	Q03252	268	276	LMNB2	Lamin-B2	yes	yes	2;3	0.026846	101.72				By MS/MS	By MS/MS
DERLRINSL	MWRDVKRRKMAYEYADERLRINSLRKNTIL	MAYEYADERLRINSLRKNTILPKILQDVAD	A	D	E	S	L	R	0	2	1	1	0	0	1	0	0	1	2	0	0	0	0	1	0	0	0	0	0	0	9		1114.61	O60783	O60783	49	57	MRPS14	28S ribosomal protein S14, mitochondrial	yes	yes	2;3	3.2012e-06	176.6				By MS/MS	By MS/MS
DERNRQVTF	______________________________	QITRIMDERNRQVTFTKRKFGLMKKAYELS	M	D	E	T	F	T	0	2	1	1	0	1	1	0	0	0	0	0	0	1	0	0	1	0	0	1	0	0	9		1163.57	D8L7E9;A0A0D9SFD0;A0A0R4J2G5;A0A1B0GV32;A0A0D9SGI5;Q06413;D6RJ95;H0YNI2;H0YKY6;H0YM62;D6RG14;D6RB91;A0A1B0GTW4;D6RG21;D6RCM6;Q05BX2;D6RJA7;A0A0D9SET2;D6R942;D6RC63;D6RJG6;Q02078;Q14814	D8L7E9	13	21	MEF2C;MEF2A;MEF2D	Myocyte-specific enhancer factor 2C;Myocyte-specific enhancer factor 2A;Myocyte-specific enhancer factor 2D	yes	no	2	0.0038103	139.74				By MS/MS	By MS/MS
DESIRKTEI	ATLENSGLNLQEDKEDESIRKTEIIDFSTD	LQEDKEDESIRKTEIIDFSTDEPKTETESN	E	D	E	E	I	I	0	1	0	1	0	0	2	0	0	2	0	1	0	0	0	1	1	0	0	0	0	0	9		1089.57	Q5T374;F2Z2Y3;Q9H8W3	Q5T374	38	46	FAM204A	Protein FAM204A	yes	no	2	0.0274	100.84				By MS/MS	By matching
DESIRLRAL	VQSHKDLILQCLDDKDESIRLRALDLLYGM	QCLDDKDESIRLRALDLLYGMVSKKNLMEI	K	D	E	A	L	D	1	2	0	1	0	0	1	0	0	1	2	0	0	0	0	1	0	0	0	0	0	0	9		1071.6	A0A2R8Y4J3;O14617;A0A2R8Y611	A0A2R8Y4J3	287	295	AP3D1	AP-3 complex subunit delta-1	yes	no	2	0.04166	87.696
DEVERTQTL	QSALYNKEMECLRMTDEVERTQTLESKAFQ	ECLRMTDEVERTQTLESKAFQEKEQLRSKL	T	D	E	T	L	E	0	1	0	1	0	1	2	0	0	0	1	0	0	0	0	0	2	0	0	1	0	0	9		1089.53	C9JKA9;Q9NS87;H7BZT2	C9JKA9	924	932	KIF15	Kinesin-like protein KIF15	yes	no	2	0.0059893	134.3				By MS/MS	By MS/MS
DEVERVITI	KADIDLTKRAGELTEDEVERVITIMQNPRQ	AGELTEDEVERVITIMQNPRQYKIPDWFLN	E	D	E	T	I	M	0	1	0	1	0	0	2	0	0	2	0	0	0	0	0	0	1	0	0	2	0	0	9		1072.58	P62269	P62269	62	70	RPS18	40S ribosomal protein S18	yes	yes	1;2	0.0022936	158.87				By MS/MS	By MS/MS
DEVLRRVTL	KQRIVSHVRKLVFQGDEVLRRVTLSLFGLR	KLVFQGDEVLRRVTLSLFGLRGAQAERGPR	G	D	E	T	L	S	0	2	0	1	0	0	1	0	0	0	2	0	0	0	0	0	1	0	0	2	0	0	9		1099.63	K7EJC2;Q9P107	K7EJC2	51	59	GMIP	GEM-interacting protein	yes	no	2;3	0.013655	114.5				By MS/MS	By MS/MS
DEVQRRLQL	AADGPRVFRVVDSMEDEVQRRLQLVRGGQA	VVDSMEDEVQRRLQLVRGGQAEKLGEKERS	E	D	E	Q	L	V	0	2	0	1	0	2	1	0	0	0	2	0	0	0	0	0	0	0	0	1	0	0	9		1155.64	K7ER00;Q9Y285;K7ER16;K7EPH2	K7ER00	174	182	FARSA	Phenylalanine--tRNA ligase alpha subunit	yes	no	2	0.02712	101.28				By MS/MS	By MS/MS
DEYEKLQVL	EKVMVACFEVFQTWDDEYEKLQVLLRDIVK	VFQTWDDEYEKLQVLLRDIVKRKREENLKM	D	D	E	V	L	L	0	0	0	1	0	1	2	0	0	0	2	1	0	0	0	0	0	0	1	1	0	0	9		1135.58	Q14204	Q14204	425	433	DYNC1H1	Cytoplasmic dynein 1 heavy chain 1	yes	yes	2	0.0067611	150.4					By MS/MS
DEYERARRL	SEEIWLAAVKLESENDEYERARRLLAKARS	KLESENDEYERARRLLAKARSSAPTARVFM	N	D	E	R	L	L	1	3	0	1	0	0	2	0	0	0	1	0	0	0	0	0	0	0	1	0	0	0	9		1206.61	O94906	O94906	656	664	PRPF6	Pre-mRNA-processing factor 6	yes	yes	3	0.067589	71.223				By MS/MS
DEYVRNTTA	LATMISTMRPDIDNMDEYVRNTTARAFAVV	PDIDNMDEYVRNTTARAFAVVASALGIPSL	M	D	E	T	A	R	1	1	1	1	0	0	1	0	0	0	0	0	0	0	0	0	2	0	1	1	0	0	9		1067.49	O75533	O75533	621	629	SF3B1	Splicing factor 3B subunit 1	yes	yes	2	0.024307	105.52				By MS/MS	By MS/MS
DFYHRIQTL	EHPRFRVFVDGHQLFDFYHRIQTLSAIDTI	DGHQLFDFYHRIQTLSAIDTIKINGDLQIT	F	D	F	T	L	S	0	1	0	1	0	1	0	0	1	1	1	0	0	1	0	0	1	0	1	0	0	0	9		1191.6	Q3ZCW2	Q3ZCW2	146	154	LGALSL	Galectin-related protein	yes	yes	2	0.048197	83.429				By matching
DGIARVHGL	TSVDLEETGRVLSIGDGIARVHGLRNVQAE	RVLSIGDGIARVHGLRNVQAEEMVEFSSGL	G	D	G	G	L	R	1	1	0	1	0	0	0	2	1	1	1	0	0	0	0	0	0	0	0	1	0	0	9		936.514	K7EK77;P25705;K7EQH4;K7EJP1;K7ERX7	K7EK77	29	37	ATP5A1	ATP synthase subunit alpha, mitochondrial	yes	no	2	0.033372	93.429				By MS/MS
DGILRHVEL	PIDSFELLDLLFDRQDGILRHVELGEGWGH	LLFDRQDGILRHVELGEGWGHVKDQQVLPN	Q	D	G	E	L	G	0	1	0	1	0	0	1	1	1	1	2	0	0	0	0	0	0	0	0	1	0	0	9		1050.58	Q68CJ9	Q68CJ9	34	42	CREB3L3	Cyclic AMP-responsive element-binding protein 3-like protein 3;Processed cyclic AMP-responsive element-binding protein 3-like protein 3	yes	yes	2	0.074921	67.897				By matching	By MS/MS
DGLIRVTDL	SAQWLSVKEETIFLHDGLIRVTDLAELPSE	ETIFLHDGLIRVTDLAELPSEILGAPEAAD	H	D	G	D	L	A	0	1	0	2	0	0	0	1	0	1	2	0	0	0	0	0	1	0	0	1	0	0	9		1000.56	J3KPF0;F8VU57	J3KPF0	32	40	HECTD4		yes	no	2	0.0037225	159.58					By matching
DGLLRVLTV	FDTLWQLVEHYSYKADGLLRVLTVPCQKIG	HYSYKADGLLRVLTVPCQKIGTQGNVNFGG	A	D	G	T	V	P	0	1	0	1	0	0	0	1	0	0	3	0	0	0	0	0	1	0	0	2	0	0	9		984.597	P43405	P43405	249	257	SYK	Tyrosine-protein kinase SYK	yes	yes	2	0.025888	114.39				By MS/MS	By MS/MS
DGLNRVLGL	GFPGGFVDRRFWSLEDGLNRVLGLGLGCLR	RFWSLEDGLNRVLGLGLGCLRLTEADYLSS	E	D	G	G	L	G	0	1	1	1	0	0	0	2	0	0	3	0	0	0	0	0	0	0	0	1	0	0	9		955.545	K7ENA3;W4VSQ8;K7EIN2;Q9BRJ7	K7ENA3	76	84	NUDT16L1	Protein syndesmos	yes	no	2	0.0063981	133.68				By MS/MS	By MS/MS
DGMERPSSL	RPFGLGSESPYKQPSDGMERPSSLMDSSQE	PYKQPSDGMERPSSLMDSSQEKFYPDTSFQ	S	D	G	S	L	M	0	1	0	1	0	0	1	1	0	0	1	0	1	0	1	2	0	0	0	0	0	0	9		990.444	Q5VT52	Q5VT52	805	813	RPRD2	Regulation of nuclear pre-mRNA domain-containing protein 2	yes	yes	2	0.027139	101.25				By MS/MS	By MS/MS
DGQVRVAEL	FLPNSGDSTLAMCARDGQVRVAELSATQCC	LAMCARDGQVRVAELSATQCCKNTKRVAQH	R	D	G	E	L	S	1	1	0	1	0	1	1	1	0	0	1	0	0	0	0	0	0	0	0	2	0	0	9		985.519	G3V3G9;V9GY54;Q5TAQ9;A6NGE4;P0C7V8	G3V3G9	413	421	DCAF8;DCAF8L1;DCAF8L2	DDB1- and CUL4-associated factor 8;DDB1- and CUL4-associated factor 8-like protein 1;DDB1- and CUL4-associated factor 8-like protein 2	yes	no	2	3.5981e-06	176.43				By MS/MS	By MS/MS
DGSIRTSEL	AGEESVMNLDKLRFADGSIRTSELRLSMQK	DKLRFADGSIRTSELRLSMQKSNKKRDGVS	A	D	G	E	L	R	0	1	0	1	0	0	1	1	0	1	1	0	0	0	0	2	1	0	0	0	0	0	9		976.483	H0Y8X1;A0A087X1I3;D6RFM5;P31040	H0Y8X1	55	63	SDHA	Succinate dehydrogenase [ubiquinone] flavoprotein subunit, mitochondrial	yes	no	2	0.033148	93.649				By matching	By matching
DGVVRGASI	LPKDDEYYQFCYVDEDGVVRGASI______	FCYVDEDGVVRGASI_______________	E	D	G	S	I	-	1	1	0	1	0	0	0	2	0	1	0	0	0	0	0	1	0	0	0	2	0	0	9		872.472	I3L493;D6RBI4;D6RJE7;D6RF70;D6REB0;Q13137	I3L493	113	121	CALCOCO2	Calcium-binding and coiled-coil domain-containing protein 2	yes	no	2	0.12803	67.507				By MS/MS	By matching
DGYRRILNL	RSSLYEQMGDHKMAMDGYRRILNLLSPSDG	DHKMAMDGYRRILNLLSPSDGERFMQLARD	M	D	G	N	L	L	0	2	1	1	0	0	0	1	0	1	2	0	0	0	0	0	0	0	1	0	0	0	9		1118.62	Q9Y5Q9	Q9Y5Q9	272	280	GTF3C3	General transcription factor 3C polypeptide 3	yes	yes	2	0.094351	74.255				By matching	By matching
DGYVRIHYF	VAFHPDGKSYSSGGEDGYVRIHYFDPQYFE	YSSGGEDGYVRIHYFDPQYFEFEFEA____	E	D	G	Y	F	D	0	1	0	1	0	0	0	1	1	1	0	0	0	1	0	0	0	0	2	1	0	0	9		1168.57	Q13347	Q13347	306	314	EIF3I	Eukaryotic translation initiation factor 3 subunit I	yes	yes	2;3	0.0018319	160.52				By MS/MS	By MS/MS
DHDVRQSEF	LLNKVLGIVVGVLLQDHDVRQSEFQQLPYH	VGVLLQDHDVRQSEFQQLPYHRIFIMLLLE	Q	D	H	E	F	Q	0	1	0	2	0	1	1	0	1	0	0	0	0	1	0	1	0	0	0	1	0	0	9		1131.49	A5YKK6;H3BMZ2	A5YKK6	1977	1985	CNOT1	CCR4-NOT transcription complex subunit 1	yes	no	2	0.062464	81.548
DHFASVHSV	DGSATYLRFIIVSAFDHFASVHSVSAEGTV	IIVSAFDHFASVHSVSAEGTVVSNLSS___	F	D	H	S	V	S	1	0	0	1	0	0	0	0	2	0	0	0	0	1	0	2	0	0	0	2	0	0	9		997.462	Q9Y547	Q9Y547	124	132	HSPB11	Intraflagellar transport protein 25 homolog	yes	yes	2;3	2.0247e-122	254.5				By MS/MS	By MS/MS
DHFRLGSVL	FEGLSTAFHHYFSKADHFRLGSVLVMLLQQ	HYFSKADHFRLGSVLVMLLQQPDLLPSAAQ	A	D	H	V	L	V	0	1	0	1	0	0	0	1	1	0	2	0	0	1	0	1	0	0	0	1	0	0	9		1042.56	Q9UKZ1	Q9UKZ1	100	108	CNOT11	CCR4-NOT transcription complex subunit 11	yes	yes	2;3	0.014674	117.89				By MS/MS
DHFSRPVGL	EFRCPERVMDLGLSEDHFSRPVGLFLASDV	DLGLSEDHFSRPVGLFLASDVQQLRQAIEE	E	D	H	G	L	F	0	1	0	1	0	0	0	1	1	0	1	0	0	1	1	1	0	0	0	1	0	0	9		1026.52	H3BRA7;H3BQX9;H3BMP4;H3BT01;H3BT87;H3BSH6;H3BMT5;H3BTS7;Q6ZN54	H3BRA7	68	76	DEF8	Differentially expressed in FDCP 8 homolog	yes	no	2;3	1.0648e-05	173.28				By MS/MS	By MS/MS
DHLDRRVVL	QNKHLEVRHQRSGRGDHLDRRVVL______	QRSGRGDHLDRRVVL_______________	G	D	H	V	L	-	0	2	0	2	0	0	0	0	1	0	2	0	0	0	0	0	0	0	0	2	0	0	9		1121.63	Q08AM6	Q08AM6	774	782	VAC14	Protein VAC14 homolog	yes	yes	3	0.028539	99.013				By MS/MS	By MS/MS
DHLLRPGQL	LLGVEREEQSVLPEADHLLRPGQLLRDCVC	SVLPEADHLLRPGQLLRDCVC_________	A	D	H	Q	L	L	0	1	0	1	0	1	0	1	1	0	3	0	0	0	1	0	0	0	0	0	0	0	9		1047.58	E5RI58;E7EWF8	E5RI58	27	35	LY6E		yes	no	2	0.0037674	169.26					By MS/MS
DHMQDRRAL	LLRNKEKSGSQPACLDHMQDRRALSLKAHQ	SQPACLDHMQDRRALSLKAHQSESYLPIGC	L	D	H	A	L	S	1	2	0	2	0	1	0	0	1	0	1	0	1	0	0	0	0	0	0	0	0	0	9		1140.55	O75815	O75815	323	331	BCAR3	Breast cancer anti-estrogen resistance protein 3	yes	yes	3	0.063326	65.535				By matching	By matching
DHSIRALAL	FKTILLLLLETLGDKDHSIRALALRVLREI	ETLGDKDHSIRALALRVLREILRNQPARFK	K	D	H	A	L	R	2	1	0	1	0	0	0	0	1	1	2	0	0	0	0	1	0	0	0	0	0	0	9		994.556	H0Y5T1;F8WA11;Q7Z460	H0Y5T1	1096	1104	CLASP1	CLIP-associating protein 1	yes	no	2	0.0043276	136.8				By MS/MS	By MS/MS
DHWVHVLVP	______________________________	LLQIVRDHWVHVLVPMGFVIGCYLDRKSDE	R	D	H	V	P	M	0	0	0	1	0	0	0	0	2	0	1	0	0	0	1	0	0	1	0	3	0	0	9		1100.58	O75438	O75438	10	18	NDUFB1	NADH dehydrogenase [ubiquinone] 1 beta subcomplex subunit 1	yes	yes	2	0.062464	96.51				By MS/MS
DHYQRQRVL	RRSDRRRRYSSYRSHDHYQRQRVLQKERAI	SSYRSHDHYQRQRVLQKERAIEERRVVFIG	H	D	H	V	L	Q	0	2	0	1	0	2	0	0	1	0	1	0	0	0	0	0	0	0	1	1	0	0	9		1213.63	E7EVG6;Q5VV67;X6R7H2	E7EVG6	1261	1269	PPRC1	Peroxisome proliferator-activated receptor gamma coactivator-related protein 1	yes	no	2;3	0.028271	100.45				By MS/MS	By MS/MS
DHYSAIYSL	LDKEQTLQSLRSDAYDHYSAIYSLLCDRHK	LRSDAYDHYSAIYSLLCDRHKRHKTLRLGA	Y	D	H	S	L	L	1	0	0	1	0	0	0	0	1	1	1	0	0	0	0	2	0	0	2	0	0	0	9		1067.49	H0Y4E8;Q9Y2K2;H7C3X8	H0Y4E8	367	375	SIK3	Serine/threonine-protein kinase SIK3	yes	no	2	1.6599e-09	181.68				By MS/MS
DKLIRISAL	PCKISYSQYSQYLSTDKLIRISALGEEKSS	SQYLSTDKLIRISALGEEKSSPEKILVNKI	T	D	K	A	L	G	1	1	0	1	0	0	0	0	0	2	2	1	0	0	0	1	0	0	0	0	0	0	9		1027.64	A0A087WZC4;A0A087WVW4;A0A087WVS3;O43548	A0A087WZC4	508	516	TGM5	Protein-glutamine gamma-glutamyltransferase 5	yes	no	2	0.01121	124.95				By MS/MS	By MS/MS
DKLKREIEL	PFGLHCTGMPIKACADKLKREIELYGCPPD	PIKACADKLKREIELYGCPPDFPDEEEEEE	A	D	K	E	L	Y	0	1	0	1	0	0	2	0	0	1	2	2	0	0	0	0	0	0	0	0	0	0	9		1142.67	Q9P2J5;A0A087WXY1	Q9P2J5	102	110	LARS	Leucine--tRNA ligase, cytoplasmic	yes	no	3	0.065414	66.683					By MS/MS
DKLLRIYDL	VDFTQDSNYLLTGGQDKLLRIYDLNKPEAE	LLTGGQDKLLRIYDLNKPEAEPKEISGHTS	Q	D	K	D	L	N	0	1	0	2	0	0	0	0	0	1	3	1	0	0	0	0	0	0	1	0	0	0	9		1147.66	Q9Y3F4	Q9Y3F4	121	129	STRAP	Serine-threonine kinase receptor-associated protein	yes	yes	2	0.03681	100.57				By matching	By matching
DKLLRKENL	DLRQDQLILQIISLMDKLLRKENLDLKLTP	QIISLMDKLLRKENLDLKLTPYKVLATSTK	M	D	K	N	L	D	0	1	1	1	0	0	1	0	0	0	3	2	0	0	0	0	0	0	0	0	0	0	9		1127.67	A8MYT4;A0A1W2PS05;Q8NEB9;M0R386;A0A0B4J2B1;M0R308	A8MYT4	592	600	PIK3C3	Phosphatidylinositol 3-kinase;Phosphatidylinositol 3-kinase catalytic subunit type 3	yes	no	2;3	0.014498	118.21				By MS/MS	By MS/MS
DKNIRYVAL	RVLAINILGRFLLNNDKNIRYVALTSLLKT	RFLLNNDKNIRYVALTSLLKTVQTDHNAVQ	N	D	K	A	L	T	1	1	1	1	0	0	0	0	0	1	1	1	0	0	0	0	0	0	1	1	0	0	9		1090.61	O43747	O43747	321	329	AP1G1	AP-1 complex subunit gamma-1	yes	yes	2	0.016317	114.89				By MS/MS	By MS/MS
DKVFRTSSL	PWNYSAVCVYSLGDIDKVFRTSSLKGYHSS	YSLGDIDKVFRTSSLKGYHSSLPNPRPGKC	I	D	K	S	L	K	0	1	0	1	0	0	0	0	0	0	1	1	0	1	0	2	1	0	0	1	0	0	9		1051.57	O75326;F5GYX3	O75326	343	351	SEMA7A	Semaphorin-7A	yes	no	2	0.019431	110.79				By matching	By MS/MS
DKYERLVKL	MLAFKSFQQELDARHDKYERLVKLSRDITV	ELDARHDKYERLVKLSRDITVESKRTIFLL	H	D	K	K	L	S	0	1	0	1	0	0	1	0	0	0	2	2	0	0	0	0	0	0	1	1	0	0	9		1162.67	C4P0D4;Q5VVQ1;C4P0D6;C4P0D8;Q99598	C4P0D4	51	59	DISC1;TSNAX	Translin-associated protein X	yes	no	2;3	2.7949e-06	176.79				By MS/MS	By MS/MS
DKYGRKVLL	IIISEIISSLPSIVNDKYGRKVLLYLLSPR	LPSIVNDKYGRKVLLYLLSPRDPAHTVREI	N	D	K	L	L	Y	0	1	0	1	0	0	0	1	0	0	2	2	0	0	0	0	0	0	1	1	0	0	9		1090.65	Q15397	Q15397	435	443	KIAA0020	Pumilio domain-containing protein KIAA0020	yes	yes	2	0.052482	84.498				By MS/MS	By matching
DLAPPRKAL	GVSGSSVTGSGFSVSDLAPPRKALFTYPKG	SGFSVSDLAPPRKALFTYPKGAGEMLEDQQ	S	D	L	A	L	F	2	1	0	1	0	0	0	0	0	0	2	1	0	0	2	0	0	0	0	0	0	0	9		979.581	A0A087WUN5;Q96DE5	A0A087WUN5	27	35	ANAPC16	Anaphase-promoting complex subunit 16	yes	no	2	0.044713	86.794				By MS/MS	By MS/MS
DLEERKNSL	MHLFTSGDCKAYSPEDLEERKNSLKKWLEK	KAYSPEDLEERKNSLKKWLEKNHIPITEQG	E	D	L	S	L	K	0	1	1	1	0	0	2	0	0	0	2	1	0	0	0	1	0	0	0	0	0	0	9		1102.56	Q8WXD5	Q8WXD5	98	106	GEMIN6	Gem-associated protein 6	yes	yes	2	0.025299	104.2				By matching	By matching
DLFRRYENL	EQALADLNSVERSLSDLFRRYENLKGVLEG	VERSLSDLFRRYENLKGVLEGFKKNEEALK	S	D	L	N	L	K	0	2	1	1	0	0	1	0	0	0	2	0	0	1	0	0	0	0	1	0	0	0	9		1224.63	H0YAY0;E7EVI4;E7ET87;O75410;B4E3H6;H0YBT8	H0YAY0	447	455	TACC1	Transforming acidic coiled-coil-containing protein 1	yes	no	2	0.029142	101.25				By MS/MS
DLLARIETL	RNSTLQCETINSDNEDLLARIETLQSNAKL	INSDNEDLLARIETLQSNAKLLEVQILEVQ	E	D	L	T	L	Q	1	1	0	1	0	0	1	0	0	1	3	0	0	0	0	0	1	0	0	0	0	0	9		1042.6	H7BYJ9;Q8IWJ2	H7BYJ9	50	58	GCC2	GRIP and coiled-coil domain-containing protein 2	yes	no	2	0.02368	109.11				By matching
DLYGRLQEL	YITVNDFEFHVYNRSDLYGRLQELFGLEPT	HVYNRSDLYGRLQELFGLEPTIIPPKKDDD	S	D	L	E	L	F	0	1	0	1	0	1	1	1	0	0	3	0	0	0	0	0	0	0	1	0	0	0	9		1105.58	Q2LD37	Q2LD37	143	151	KIAA1109	Uncharacterized protein KIAA1109	yes	yes	2	0.0037983	150.17				By MS/MS	By MS/MS
DLYTRFDTL	HASGEGAMKIVNLLNDLYTRFDTLTDSRKN	IVNLLNDLYTRFDTLTDSRKNPFVYKVETV	N	D	L	T	L	T	0	1	0	2	0	0	0	0	0	0	2	0	0	1	0	0	2	0	1	0	0	0	9		1142.56	B7Z685;D6RC99;E9PCN2;Q02153	B7Z685	384	392	GUCY1B3	Guanylate cyclase soluble subunit beta-1	yes	no	2	0.025149	104.44				By MS/MS	By MS/MS
DMALKSLSL	EKFQSLVLPYLQSDADMALKSLSLSLLLHC	YLQSDADMALKSLSLSLLLHCIMFNMRSLD	A	D	M	S	L	S	1	0	0	1	0	0	0	0	0	0	3	1	1	0	0	2	0	0	0	0	0	0	9		976.526	Q14146	Q14146	534	542	URB2	Unhealthy ribosome biogenesis protein 2 homolog	yes	yes	2	0.083402	76.679
DMATRLVAA	GEPLASNQYLQFTLADMATRLVAARLMVRN	LQFTLADMATRLVAARLMVRNAAVALQEER	A	D	M	A	A	R	3	1	0	1	0	0	0	0	0	0	1	0	1	0	0	0	1	0	0	1	0	0	9		946.491	Q9UKU7	Q9UKU7	321	329	ACAD8	Isobutyryl-CoA dehydrogenase, mitochondrial	yes	yes	2	0.075103	78.516				By MS/MS	By matching
DMFYRNWAL	EWETIRSFKDEWTQLDMFYRNWALKESFIK	DEWTQLDMFYRNWALKESFIKAIGVGLGFE	L	D	M	A	L	K	1	1	1	1	0	0	0	0	0	0	1	0	1	1	0	0	0	1	1	0	0	0	9		1214.55	E9PNF3;E9PLW6;Q9NRN7	E9PNF3	106	114	AASDHPPT	L-aminoadipate-semialdehyde dehydrogenase-phosphopantetheinyl transferase	yes	no	2	0.033428	93.374				By MS/MS	By MS/MS
DMLVKVNAL	LAQVFSERACDMHVADMLVKVNALIKDREG	CDMHVADMLVKVNALIKDREGYAPGTEFHR	A	D	M	A	L	I	1	0	1	1	0	0	0	0	0	0	2	1	1	0	0	0	0	0	0	2	0	0	9		1001.56	P42575	P42575	405	413	CASP2	Caspase-2;Caspase-2 subunit p18;Caspase-2 subunit p13;Caspase-2 subunit p12	yes	yes	2	0.015867	132.08				By MS/MS	By matching
DMYLKLVQL	EDAAIREEAFLHVAVDMYLKLVQLFVAGDT	FLHVAVDMYLKLVQLFVAGDTSTVSPPAGR	V	D	M	Q	L	F	0	0	0	1	0	1	0	0	0	0	3	1	1	0	0	0	0	0	1	1	0	0	9		1121.62	H3BS03;H3BSA3;H3BT40;H3BNS0;O15360	H3BS03	93	101	FANCA	Fanconi anemia group A protein	yes	no	2	0.0021301	159.46					By MS/MS
DMYNRMTSA	RAQQLAAELEVEMMADMYNRMTSACHRKCV	EVEMMADMYNRMTSACHRKCVPPHYKEAEL	A	D	M	S	A	C	1	1	1	1	0	0	0	0	0	0	0	0	2	0	0	1	1	0	1	0	0	0	9		1087.44	P62072	P62072	20	28	TIMM10	Mitochondrial import inner membrane translocase subunit Tim10	yes	yes	2	0.0005114	145.16				By MS/MS	By MS/MS
DNFKRVFKV	STKTGITLKSCRRQFDNFKRVFKVVEEMRG	SCRRQFDNFKRVFKVVEEMRGSLVDNIQQH	F	D	N	K	V	V	0	1	1	1	0	0	0	0	0	0	0	2	0	2	0	0	0	0	0	2	0	0	9		1151.65	E9PSD3;O43427	E9PSD3	136	144	FIBP	Acidic fibroblast growth factor intracellular-binding protein	yes	no	3	0.034081	92.732
DNIKRNHNL	VLQMKSEHQKLEENIDNIKRNHNLALGRQK	KLEENIDNIKRNHNLALGRQKGYEEEIIHF	I	D	N	N	L	A	0	1	3	1	0	0	0	0	1	1	1	1	0	0	0	0	0	0	0	0	0	0	9		1122.59	A0A1W2PQ90;Q92878	A0A1W2PQ90	966	974	RAD50	DNA repair protein RAD50	yes	no	3	0.067412	80.219				By MS/MS	By matching
DNMLKNIEL	YNRSNNKYSYTSNSDDNMLKNIELFDKLSL	YTSNSDDNMLKNIELFDKLSLRFNGRVLFI	D	D	N	E	L	F	0	0	2	1	0	0	1	0	0	1	2	1	1	0	0	0	0	0	0	0	0	0	9		1088.55	Q9H3F6;F5H6V0	Q9H3F6	180	188	KCTD10	BTB/POZ domain-containing adapter for CUL3-mediated RhoA degradation protein 3	yes	no	2	0.020411	114.5				By MS/MS	By matching
DNMPRILSL	YDTEAKKNLCEININDNMPRILSLACSPNG	CEININDNMPRILSLACSPNGASFVCSAAA	N	D	N	S	L	A	0	1	1	1	0	0	0	0	0	1	2	0	1	0	1	1	0	0	0	0	0	0	9		1057.56	C9J1X0;A4D1P6	C9J1X0	458	466	WDR91	WD repeat-containing protein 91	yes	no	2	2.2716e-09	180.03				By MS/MS	By matching
DNTVRIISL	PPGEQRSRFLAVGLVDNTVRIISLDPSDCL	LAVGLVDNTVRIISLDPSDCLQPLSMQALP	V	D	N	S	L	D	0	1	1	1	0	0	0	0	0	2	1	0	0	0	0	1	1	0	0	1	0	0	9		1029.58	Q15393	Q15393	611	619	SF3B3	Splicing factor 3B subunit 3	yes	yes	2	5.1992e-56	220.51				By MS/MS	By MS/MS
DNVERADAL	HNYYESFSLSPAAVADNVERADALQLSVEE	SPAAVADNVERADALQLSVEEFVERYERPY	A	D	N	A	L	Q	2	1	1	2	0	0	1	0	0	0	1	0	0	0	0	0	0	0	0	1	0	0	9		1001.48	B2WTI3;B2WTI4;K7EJU9;Q6NYC1	B2WTI3	44	52	JMJD6	Bifunctional arginine demethylase and lysyl-hydroxylase JMJD6	yes	no	2	0.016457	114.64				By MS/MS	By matching
DNVIRIYSL	YPSEILDPHVVLLTSDNVIRIYSLREPQTP	VVLLTSDNVIRIYSLREPQTPTNVIILSEA	S	D	N	S	L	R	0	1	1	1	0	0	0	0	0	2	1	0	0	0	0	1	0	0	1	1	0	0	9		1091.6	J3KMX1;Q99567;I3L245	J3KMX1	133	141	NUP88	Nuclear pore complex protein Nup88	yes	no	2	5.5231e-103	243.33				By MS/MS	By MS/MS
DNVPRHLSL	GYEGFQQFLKIYLEVDNVPRHLSLALFQSF	KIYLEVDNVPRHLSLALFQSFETGHCLNET	V	D	N	S	L	A	0	1	1	1	0	0	0	0	1	0	2	0	0	0	1	1	0	0	0	1	0	0	9		1049.56	G3V327;C9JM35;F8W1M3;F8W1H7;P23743	G3V327	64	72	DGKA	Diacylglycerol kinase alpha	yes	no	2	0.021267	108.81					By MS/MS
DNYKRVTGT	VNIGSGVSILAVYSKDNYKRVTGTSLGGGT	LAVYSKDNYKRVTGTSLGGGTFFGLCCLLT	K	D	N	G	T	S	0	1	1	1	0	0	0	1	0	0	0	1	0	0	0	0	2	0	1	1	0	0	9		1052.53	A0A2R8YF29;Q9BZ23;Q9H999;Q8TE04	A0A2R8YF29	236	244	PANK2;PANK3;PANK1	Pantothenate kinase 2, mitochondrial;Pantothenate kinase 3;Pantothenate kinase 1	yes	no	2	0.020277	109.88				By MS/MS	By matching
DNYVRETKL	GRATEMKVKMLSRNPDNYVRETKLDLQRVP	MLSRNPDNYVRETKLDLQRVPRNYDPALHP	P	D	N	K	L	D	0	1	1	1	0	0	1	0	0	0	1	1	0	0	0	0	1	0	1	1	0	0	9		1136.58	A0A087WT20;Q9NV06;E5RHM4;B3KME9	A0A087WT20	163	171	DCAF13	DDB1- and CUL4-associated factor 13	yes	no	2;3	0.0056248	135.86				By MS/MS	By MS/MS
DPAGSGLQR	AVLAAGALTQPVPPADPAGSGLQRAEEAPR	QPVPPADPAGSGLQRAEEAPRRQLRVSQRT	A	D	P	Q	R	A	1	1	0	1	0	1	0	2	0	0	1	0	0	0	1	1	0	0	0	0	0	0	9		899.446	P06307	P06307	27	35	CCK	Cholecystokinin;Cholecystokinin-58;Cholecystokinin-58 desnonopeptide;Cholecystokinin-39;Cholecystokinin-33;Cholecystokinin-25;Cholecystokinin-18;Cholecystokinin-12;Cholecystokinin-8;Cholecystokinin-7;Cholecystokinin-5	yes	yes	2	0.081849	77.282				By MS/MS
DPAQRAEAL	EEDRLKIDVIDWLVFDPAQRAEALKQGNAI	IDWLVFDPAQRAEALKQGNAIMRKFLASKK	F	D	P	A	L	K	3	1	0	1	0	1	1	0	0	0	1	0	0	0	1	0	0	0	0	0	0	0	9		969.488	P57740	P57740	681	689	NUP107	Nuclear pore complex protein Nup107	yes	yes	2	0.026284	102.62				By MS/MS	By MS/MS
DPFERLISA	IQKRLKTYFKFFIVRDPFERLISAFKDKFV	KFFIVRDPFERLISAFKDKFVHNPRFEPWY	R	D	P	S	A	F	1	1	0	1	0	0	1	0	0	1	1	0	0	1	1	1	0	0	0	0	0	0	9		1046.54	O43529	O43529	190	198	CHST10	Carbohydrate sulfotransferase 10	yes	yes	2	1.6065e-07	155.95				By MS/MS	By MS/MS
DPSHRDISL	GTSEEKKIKVILKVLDPSHRDISLAFFEAA	VILKVLDPSHRDISLAFFEAASMMRQVSHK	L	D	P	S	L	A	0	1	0	2	0	0	0	0	1	1	1	0	0	0	1	2	0	0	0	0	0	0	9		1038.51	P23458	P23458	625	633	JAK1	Tyrosine-protein kinase JAK1	yes	yes	2	0.025299	104.2				By MS/MS	By MS/MS
DPYKKAVAM	PYERTRLSPPRASYDDPYKKAVAMSKRYGS	PRASYDDPYKKAVAMSKRYGSDRRLAELSD	D	D	P	A	M	S	2	0	0	1	0	0	0	0	0	0	0	2	1	0	1	0	0	0	1	1	0	0	9		1021.53	Q96PK6	Q96PK6	590	598	RBM14	RNA-binding protein 14	yes	yes	2	0.0091331	129.56				By MS/MS	By MS/MS
DPYLRSLEL	LLLLLDAFGLLESRLDPYLRSLELLEKWTR	LLESRLDPYLRSLELLEKWTRLGLLMGTGA	L	D	P	E	L	L	0	1	0	1	0	0	1	0	0	0	3	0	0	0	1	1	0	0	1	0	0	0	9		1104.58	Q9UJX6	Q9UJX6	123	131	ANAPC2	Anaphase-promoting complex subunit 2	yes	yes	2	0.012595	142.04				By MS/MS	By MS/MS
DQAVRTMEI	WNNDLLWEDYEEKLADQAVRTMEIYVAQFS	YEEKLADQAVRTMEIYVAQFSEIKERIAKR	A	D	Q	E	I	Y	1	1	0	1	0	1	1	0	0	1	0	0	1	0	0	0	1	0	0	1	0	0	9		1061.52	S4R418;A0A087X188;Q9UBW5	S4R418	97	105	BIN2	Bridging integrator 2	yes	no	2	0.0081089	131.11				By MS/MS	By MS/MS
DQFERIKTL	FLKKWESPAQNTAHLDQFERIKTLGTGSFG	QNTAHLDQFERIKTLGTGSFGRVMLVKHKE	L	D	Q	T	L	G	0	1	0	1	0	1	1	0	0	1	1	1	0	1	0	0	1	0	0	0	0	0	9		1148.62	Q15136;P17612	Q15136	25	33	KIN27;PRKACA	cAMP-dependent protein kinase catalytic subunit alpha	yes	no	2;3	3.4458e-43	214.54				By MS/MS	By MS/MS
DQFPKSLGL	DPYAKPPDTPRPVMTDQFPKSLGLSRSPVV	PRPVMTDQFPKSLGLSRSPVVSEQTAKGPI	T	D	Q	G	L	S	0	0	0	1	0	1	0	1	0	0	2	1	0	1	1	1	0	0	0	0	0	0	9		1003.53	Q8NEZ4	Q8NEZ4	1976	1984	KMT2C	Histone-lysine N-methyltransferase 2C	yes	yes	2	0.01994	99.136					By MS/MS
DQFQKVLSL	CGNDDCRIHIFAQQNDQFQKVLSLCGHEDW	IFAQQNDQFQKVLSLCGHEDWIRGVEWAAF	N	D	Q	S	L	C	0	0	0	1	0	2	0	0	0	0	2	1	0	1	0	1	0	0	0	1	0	0	9		1076.59	Q6IA86;F5GX79	Q6IA86	195	203	ELP2	Elongator complex protein 2	yes	no	1;2	2.0368e-10	211.85				By MS/MS	By MS/MS
DQIIRLEKL	EKFIQSNKMIVKFREDQIIRLEKLHKESRG	IVKFREDQIIRLEKLHKESRGGFLPEEQDR	E	D	Q	K	L	H	0	1	0	1	0	1	1	0	0	2	2	1	0	0	0	0	0	0	0	0	0	0	9		1126.67	C9JKA9;Q9NS87;D6RCT7	C9JKA9	100	108	KIF15	Kinesin-like protein KIF15;Kinesin-like protein	yes	no	2	0.0040085	137.28					By matching
DQLGRQTDF	PGCGVIECIPDCTSRDQLGRQTDFGMYDYF	PDCTSRDQLGRQTDFGMYDYFTRQYGDEST	R	D	Q	D	F	G	0	1	0	2	0	2	0	1	0	0	1	0	0	1	0	0	1	0	0	0	0	0	9		1078.5	P42356;A8MTF1;A4QPH2	P42356	1906	1914	PI4KA;PI4KAP2	Phosphatidylinositol 4-kinase alpha;Putative phosphatidylinositol 4-kinase alpha-like protein P2	yes	no	2	0.003741	141.52
DQLKKGAAV	AESASEAAKKYMEENDQLKKGAAVDGGKLD	KYMEENDQLKKGAAVDGGKLDVGNAEVKLE	N	D	Q	A	V	D	2	0	0	1	0	1	0	1	0	0	1	2	0	0	0	0	0	0	0	1	0	0	9		928.534	C9JMD7;C9JSP1;C9JQ75;C9J0M4;A0A2R8Y5M6;P51572	C9JMD7	155	163	BCAP31	B-cell receptor-associated protein 31	yes	no	2	0.09079	75.043				By matching	By MS/MS
DQLKRIFRL	LANAGRPLFPGNDVDDQLKRIFRLLGTPTE	PGNDVDDQLKRIFRLLGTPTEEQWPSMTKL	D	D	Q	R	L	L	0	2	0	1	0	1	0	0	0	1	2	1	0	1	0	0	0	0	0	0	0	0	9		1187.71	Q00535	Q00535	210	218	CDK5	Cyclin-dependent-like kinase 5	yes	yes	3	0.063315	81.296				By MS/MS	By matching
DQLLRNNDL	YKAVPSWFVRVENMVDQLLRNNDLCYWVPE	RVENMVDQLLRNNDLCYWVPELVREKRFGN	V	D	Q	D	L	C	0	1	2	2	0	1	0	0	0	0	3	0	0	0	0	0	0	0	0	0	0	0	9		1099.56	J3KR24;A0A0A0MSX9;P41252	J3KR24	314	322	IARS	Isoleucine--tRNA ligase, cytoplasmic	yes	no	2	1.2943e-05	200.32				By MS/MS	By MS/MS
DQLMRQLDL	LFFDKFANIVPFDSWDQLMRQLDLTKNEID	VPFDSWDQLMRQLDLTKNEIDVVRAGTAGP	W	D	Q	D	L	T	0	1	0	2	0	2	0	0	0	0	3	0	1	0	0	0	0	0	0	0	0	0	9		1130.58	O00220;F8U8C0	O00220	381	389	TNFRSF10A	Tumor necrosis factor receptor superfamily member 10A	yes	no	2	1.0451e-05	173.37				By MS/MS	By MS/MS
DQLSRRLAA	EGASAVGESSVRSQEDQLSRRLAALRN___	SVRSQEDQLSRRLAALRN____________	E	D	Q	A	A	L	2	2	0	1	0	1	0	0	0	0	2	0	0	0	0	1	0	0	0	0	0	0	9		1028.57	F5H875;F8VVT7;Q9HD42	F5H875	121	129	CHMP1A	Charged multivesicular body protein 1a	yes	no	2	0.091348	74.92				By MS/MS	By matching
DQLVRIAKV	MIFRKEPFFHGHDNYDQLVRIAKVLGTEDL	HGHDNYDQLVRIAKVLGTEDLYDYIDKYNI	Y	D	Q	K	V	L	1	1	0	1	0	1	0	0	0	1	1	1	0	0	0	0	0	0	0	2	0	0	9		1040.63	A0A2R8YDP2;A0A2R8YF43;A0A2R8YFU2;A0A2R8YD58;E7EU96;P68400;A0A2R8Y5A0;H3BSA1;P19784;H3BV19	A0A2R8YDP2	203	211	CSNK2A1;CSNK2A2	Casein kinase II subunit alpha;Casein kinase II subunit alpha	no	no	2	0.0010932	165.26				By MS/MS	By MS/MS
DQMSRLAKL	EPTKTPGRTSSTLSEDQMSRLAKLTKAHRQ	SSTLSEDQMSRLAKLTKAHRQGHMVKVDWL	E	D	Q	K	L	T	1	1	0	1	0	1	0	0	0	0	2	1	1	0	0	1	0	0	0	0	0	0	9		1060.57	A8MYT4;A0A1W2PS05;Q8NEB9	A8MYT4	107	115	PIK3C3	Phosphatidylinositol 3-kinase;Phosphatidylinositol 3-kinase catalytic subunit type 3	yes	no	2;3	0.026737	101.9				By MS/MS	By MS/MS
DQQEREGAL	SQPMPPTAGEAEQAADQQEREGALELLADL	EAEQAADQQEREGALELLADLCENMDN___	A	D	Q	A	L	E	1	1	0	1	0	2	2	1	0	0	1	0	0	0	0	0	0	0	0	0	0	0	9		1044.48	K7ERT9;K7EKM6;K7EMM7;K7EL16;Q9NZL4	K7ERT9	116	124	HSPBP1	Hsp70-binding protein 1	yes	no	2	0.002959	156.51				By MS/MS	By MS/MS
DQQVRYNAL	QLGGKQLVMNHMHHEDQQVRYNALLAVQKL	NHMHHEDQQVRYNALLAVQKLMVHNWEYLG	E	D	Q	A	L	L	1	1	1	1	0	2	0	0	0	0	1	0	0	0	0	0	0	0	1	1	0	0	9		1105.55	G3V126;Q9UI12	G3V126	405	413	ATP6V1H	V-type proton ATPase subunit H	yes	no	2	8.0074e-33	210.1				By MS/MS	By MS/MS
DQRERLAPF	NQRSSRSHAVLLVKVDQRERLAPFRQREGK	VLLVKVDQRERLAPFRQREGKLYLIDLAGS	V	D	Q	P	F	R	1	2	0	1	0	1	1	0	0	0	1	0	0	1	1	0	0	0	0	0	0	0	9		1130.58	H3BRB3;Q14807	H3BRB3	187	195	KIF22	Kinesin-like protein;Kinesin-like protein KIF22	yes	no	2	0.003641	144.09				By MS/MS	By MS/MS
DQSSDRTSL	SKWYSRFTMYTTSSKDQSSDRTSLSSVGAQ	YTTSSKDQSSDRTSLSSVGAQDSESTSLTD	K	D	Q	S	L	S	0	1	0	2	0	1	0	0	0	0	1	0	0	0	0	3	1	0	0	0	0	0	9		1007.45	A0A0U1RR27;Q7Z401	A0A0U1RR27	1394	1402	DENND4A	C-myc promoter-binding protein	yes	no	2	0.025414	104.01				By MS/MS
DQTQRKVVV	FVIDAVRTKMVYCKIDQTQRKVVVSHSTHR	MVYCKIDQTQRKVVVSHSTHRTFGKQQWQQ	I	D	Q	V	V	S	0	1	0	1	0	2	0	0	0	0	0	1	0	0	0	0	1	0	0	3	0	0	9		1071.6	Q7L2H7;H0YCQ8	Q7L2H7	326	334	EIF3M	Eukaryotic translation initiation factor 3 subunit M	yes	no	2	0.025773	93.467				By MS/MS
DQTRHSLAL	LNVCETLQEEVIALFDQTRHSLALGSATED	EVIALFDQTRHSLALGSATEDKDSMETDDC	F	D	Q	A	L	G	1	1	0	1	0	1	0	0	1	0	2	0	0	0	0	1	1	0	0	0	0	0	9		1039.54	Q5SRE5	Q5SRE5	1247	1255	NUP188	Nucleoporin NUP188 homolog	yes	yes	2	0.054902	83.783				By MS/MS	By MS/MS
DQVIHSNPA	PLPPPPPSSSAVFRLDQVIHSNPAGIQQAL	SAVFRLDQVIHSNPAGIQQALAQLSSRQGS	L	D	Q	P	A	G	1	0	1	1	0	1	0	0	1	1	0	0	0	0	1	1	0	0	0	1	0	0	9		979.472	P48634	P48634	1466	1474	PRRC2A	Protein PRRC2A	yes	yes	2	0.014674	117.89				By MS/MS	By MS/MS
DQVKRYYSV	NNDKCLDNLCVNRQRDQVKRYYSVVYPGWP	CVNRQRDQVKRYYSVVYPGWPIYPRNRYTS	R	D	Q	S	V	V	0	1	0	1	0	1	0	0	0	0	0	1	0	0	0	1	0	0	2	2	0	0	9		1156.59	P48060	P48060	212	220	GLIPR1	Glioma pathogenesis-related protein 1	yes	yes	2	0.13287	66.568				By MS/MS
DQVPRTYAI	DHEPESKVECTYISIDQVPRTYAIMISRPA	CTYISIDQVPRTYAIMISRPAWLWGAEMGA	I	D	Q	A	I	M	1	1	0	1	0	1	0	0	0	1	0	0	0	0	1	0	1	0	1	1	0	0	9		1061.55	B8ZZP4;C9J7U9;C9K052;Q12765	B8ZZP4	60	68	SCRN1	Secernin-1	yes	no	2	0.048265	85.744				By matching	By MS/MS
DQVSRLVTI	EQIVVDLSHPGVSEDDQVSRLVTISKDPYE	PGVSEDDQVSRLVTISKDPYEACDGAHAVV	D	D	Q	T	I	S	0	1	0	1	0	1	0	0	0	1	1	0	0	0	0	1	1	0	0	2	0	0	9		1029.58	O60701	O60701	389	397	UGDH	UDP-glucose 6-dehydrogenase	yes	yes	2	3.5981e-06	176.43				By MS/MS	By MS/MS
DQVTRSVAF	VAYGIAPKGTLDHMVDQVTRSVAFVQKRYP	TLDHMVDQVTRSVAFVQKRYPSNKWVLPVD	V	D	Q	A	F	V	1	1	0	1	0	1	0	0	0	0	0	0	0	1	0	1	1	0	0	2	0	0	9		1021.52	K7EMI4;Q63HM1	K7EMI4	139	147	AFMID	Kynurenine formamidase	yes	no	2	0.022297	107.69					By MS/MS
DQVVKTIGL	LEFAIQPNTTGKQLFDQVVKTIGLREVWFF	TGKQLFDQVVKTIGLREVWFFGLQYQDTKG	F	D	Q	G	L	R	0	0	0	1	0	1	0	1	0	1	1	1	0	0	0	0	1	0	0	2	0	0	9		971.565	P26038;V9GZ54;E7EQR4;P15311	P26038	31	39	MSN;EZR	Moesin;Ezrin	no	no	2	0.0034852	128.93
DQYKRETIL	QGLRKGVDVQRFTADDQYKRETILGLAETL	QRFTADDQYKRETILGLAETLEESVYSIAI	D	D	Q	I	L	G	0	1	0	1	0	1	1	0	0	1	1	1	0	0	0	0	1	0	1	0	0	0	9		1164.61	H0Y5G7;A2RRP1	H0Y5G7	712	720	NBAS	Neuroblastoma-amplified sequence	yes	no	2	0.011302	124.74				By MS/MS	By MS/MS
DQYPYLKSV	SSTYDLMSSAYLSTKDQYPYLKSVCEMAEN	AYLSTKDQYPYLKSVCEMAENGVKTITSVA	K	D	Q	S	V	C	0	0	0	1	0	1	0	0	0	0	1	1	0	0	1	1	0	0	2	1	0	0	9		1111.56	Q99541;Q5SYF3;Q5SYF5;Q5SYF4	Q99541	38	46	PLIN2	Perilipin-2	yes	no	2	0.048678	100.84				By MS/MS	By matching
DQYRKKSQL	AITEANVAERAALLLDQYRKKSQLFRSNVL	RAALLLDQYRKKSQLFRSNVLLVPLGDDFR	L	D	Q	Q	L	F	0	1	0	1	0	2	0	0	0	0	1	2	0	0	0	1	0	0	1	0	0	0	9		1164.63	H0YLB9;A0A0C4DGL1;H0YNG5;P49641	H0YLB9	90	98	MAN2A2	Alpha-mannosidase;Alpha-mannosidase 2x	yes	no	2	0.064261	69.275				By MS/MS	By matching
DRAKVILKP	FSRLILILRALHVNNDRAKVILKPDKTTIT	ALHVNNDRAKVILKPDKTTITEPHHIWPTL	N	D	R	K	P	D	1	1	0	1	0	0	0	0	0	1	1	2	0	0	1	0	0	0	0	1	0	0	9		1038.65	Q6P2Q9	Q6P2Q9	1948	1956	PRPF8	Pre-mRNA-processing-splicing factor 8	yes	yes	3	0.014341	105.2				By MS/MS	By MS/MS
DRALRSFKL	AGLLERVKELQAEQEDRALRSFKLSVTVDP	LQAEQEDRALRSFKLSVTVDPKYHPKIIGR	E	D	R	K	L	S	1	2	0	1	0	0	0	0	0	0	2	1	0	1	0	1	0	0	0	0	0	0	9		1104.64	A0A024R4E5;Q00341;H0Y394	A0A024R4E5	1047	1055	HDLBP	Vigilin	yes	no	2;3	0.013655	114.97				By MS/MS	By MS/MS
DRANRFEYL	EIQEPDPTYEEKMQTDRANRFEYLLKQTEL	EEKMQTDRANRFEYLLKQTELFAHFIQPAA	T	D	R	Y	L	L	1	2	1	1	0	0	1	0	0	0	1	0	0	1	0	0	0	0	1	0	0	0	9		1182.58	O60264	O60264	87	95	SMARCA5	SWI/SNF-related matrix-associated actin-dependent regulator of chromatin subfamily A member 5	yes	yes	2;3	0.037734	81.163
DRARASLVL	LAKDGAHRGALASSEDRARASLVLKQVPVL	ALASSEDRARASLVLKQVPVLDDGSLEDFT	E	D	R	V	L	K	2	2	0	1	0	0	0	0	0	0	2	0	0	0	0	1	0	0	0	1	0	0	9		999.583	Q9BX59	Q9BX59	56	64	TAPBPL	Tapasin-related protein	yes	yes	2	0.034379	92.439				By MS/MS	By matching
DRASKNISM	SKRDYLSSSFLCSDDDRASKNISMNSDSSF	FLCSDDDRASKNISMNSDSSFPGISIMESP	D	D	R	S	M	N	1	1	1	1	0	0	0	0	0	1	0	1	1	0	0	2	0	0	0	0	0	0	9		1020.5	A0A087WUU7;Q96GX5	A0A087WUU7	231	239	MASTL	Serine/threonine-protein kinase greatwall	yes	no	2	0.026331	102.55				By MS/MS	By MS/MS
DRDRRGPPL	RDDRRDLRERRDLRDDRDRRGPPLRSEREE	RRDLRDDRDRRGPPLRSEREEVSSWRRADD	D	D	R	P	L	R	0	3	0	2	0	0	0	1	0	0	1	0	0	0	2	0	0	0	0	0	0	0	9		1080.58	Q14152	Q14152	1292	1300	EIF3A	Eukaryotic translation initiation factor 3 subunit A	yes	yes	2;3	0.015988	104.21				By MS/MS	By MS/MS
DREDKRSAL	PPAALHLIAYYKENKDREDKRSALSCVISK	YYKENKDREDKRSALSCVISKTARLLSSED	K	D	R	A	L	S	1	2	0	2	0	0	1	0	0	0	1	1	0	0	0	1	0	0	0	0	0	0	9		1088.56	Q9UIG0	Q9UIG0	487	495	BAZ1B	Tyrosine-protein kinase BAZ1B	yes	yes	3	0.02663	101.38				By MS/MS	By MS/MS
DRENRRISI	ASTASALKAVNYKILDRENRRISIIINSSA	VNYKILDRENRRISIIINSSAPPHTILNEL	L	D	R	S	I	I	0	3	1	1	0	0	1	0	0	2	0	0	0	0	0	1	0	0	0	0	0	0	9		1157.63	E9PIN3;Q9UBU9;B4E227	E9PIN3	224	232	NXF1	Nuclear RNA export factor 1	yes	no	3	0.063315	82.287				By MS/MS	By MS/MS
DRFAGLHFF	SSLQITSIANATTRQDRFAGLHFFNPVPVM	NATTRQDRFAGLHFFNPVPVMKLVEVIKTP	Q	D	R	F	F	N	1	1	0	1	0	0	0	1	1	0	1	0	0	3	0	0	0	0	0	0	0	0	9		1108.55	A0A1W2PQC2;A0A1W2PRT2;A0A1W2PQV5;A0A1W2PNM1;A0A0A0MSE2;A0A0D9SFP2;E9PF18;Q16836	A0A1W2PQC2	110	118	HADH	Hydroxyacyl-coenzyme A dehydrogenase, mitochondrial	yes	no	2;3	0.014389	142.19				By MS/MS	By MS/MS
DRFDFVHDL	KEAKLTDQLPLIIVCDRFDFVHDLVLYLYR	PLIIVCDRFDFVHDLVLYLYRNNLQKYIEI	C	D	R	D	L	V	0	1	0	3	0	0	0	0	1	0	1	0	0	2	0	0	0	0	0	1	0	0	9		1162.54	A0A087WVQ6;Q00610	A0A087WVQ6	783	791	CLTC	Clathrin heavy chain;Clathrin heavy chain 1	yes	no	2;3	0.0029285	156.62				By MS/MS	By MS/MS
DRFDGYIFL	AYINFRNPDDILLFRDRFDGYIFLDSKGLE	DILLFRDRFDGYIFLDSKGLEYPAVVEFAP	R	D	R	F	L	D	0	1	0	2	0	0	0	1	0	1	1	0	0	2	0	0	0	0	1	0	0	0	9		1144.56	Q9H1J1	Q9H1J1	129	137	UPF3A	Regulator of nonsense transcripts 3A	yes	yes	2	0.0091331	129.56				By MS/MS	By MS/MS
DRFDGYVFL	AYINFKNQEDIILFRDRFDGYVFLDNKGQE	DIILFRDRFDGYVFLDNKGQEYPAIVEFAP	R	D	R	F	L	D	0	1	0	2	0	0	0	1	0	0	1	0	0	2	0	0	0	0	1	1	0	0	9		1130.54	Q9BZI7;A0A087WYC8	Q9BZI7	112	120	UPF3B	Regulator of nonsense transcripts 3B	yes	no	2	0.022666	107.29				By MS/MS	By MS/MS
DRFEFPEQL	RFMYDPQTDQNIKINDRFEFPEQLPLDEFL	QNIKINDRFEFPEQLPLDEFLQKTDPKDPA	N	D	R	Q	L	P	0	1	0	1	0	1	2	0	0	0	1	0	0	2	1	0	0	0	0	0	0	0	9		1179.56	F5H2X1;H3BND8;Q93009	F5H2X1	365	373	USP7	Ubiquitin carboxyl-terminal hydrolase;Ubiquitin carboxyl-terminal hydrolase 7	yes	no	2	3.1455e-22	195.45				By MS/MS	By MS/MS
DRFEKNFRV	DFPGNYSGYDDAWDQDRFEKNFRVDVVHMD	DDAWDQDRFEKNFRVDVVHMDENSLEFDMV	Q	D	R	R	V	D	0	2	1	1	0	0	1	0	0	0	0	1	0	2	0	0	0	0	0	1	0	0	9		1209.63	H0Y723;A0A2R8Y8D6;E7EQB9;A0A2R8YEZ4;A0A2R8Y5D3;O15160	H0Y723	43	51	POLR1C	DNA-directed RNA polymerases I and III subunit RPAC1	yes	no	3	0.13773	65.627				By MS/MS
DRFEKTNEM	TDDVNAIILAQKNMLDRFEKTNEMLLNFNN	AQKNMLDRFEKTNEMLLNFNNLSSARLQQM	L	D	R	E	M	L	0	1	1	1	0	0	2	0	0	0	0	1	1	1	0	0	1	0	0	0	0	0	9		1168.52	M0QXN9;M0R0B4;M0R2G3;M0R228;M0QX74;M0QXP3;M0QY77;Q9BQD3	M0QXN9	36	44	KXD1	KxDL motif-containing protein 1	yes	no	2	0.0037161	151.83				By MS/MS	By MS/MS
DRFENQVDM	LVDSNMLVRCVTLSLDRFENQVDMKVAEVL	CVTLSLDRFENQVDMKVAEVLSECRLLAYI	L	D	R	D	M	K	0	1	1	2	0	1	1	0	0	0	0	0	1	1	0	0	0	0	0	1	0	0	9		1152.49	Q8TEL6	Q8TEL6	636	644	TRPC4AP	Short transient receptor potential channel 4-associated protein	yes	yes	2	0.030383	96.367				By MS/MS	By MS/MS
DRFGFVHDL	KEAKLTDQLPLIIVCDRFGFVHDLVLYLYR	PLIIVCDRFGFVHDLVLYLYRNNLQRYIEI	C	D	R	D	L	V	0	1	0	2	0	0	0	1	1	0	1	0	0	2	0	0	0	0	0	1	0	0	9		1104.54	P53675;A0A087WX41	P53675	779	787	CLTCL1	Clathrin heavy chain 2	yes	no	2	0.011237	115.86				By MS/MS	By MS/MS
DRFGGALDA	KDLVSSLTSGLLTIGDRFGGALDAAAKMFS	GLLTIGDRFGGALDAAAKMFSKAFDSGIIP	G	D	R	D	A	A	2	1	0	2	0	0	0	2	0	0	1	0	0	1	0	0	0	0	0	0	0	0	9		920.435	P53396	P53396	933	941	ACLY	ATP-citrate synthase	yes	yes	1;2	0.015988	115.49				By MS/MS	By MS/MS
DRFHKQEEL	EQSFEELKILRELVHDRFHKQEELAESLRE	LRELVHDRFHKQEELAESLREPQFDSPGAC	H	D	R	E	L	A	0	1	0	1	0	1	2	0	1	0	1	1	0	1	0	0	0	0	0	0	0	0	9		1200.59	Q5THJ4	Q5THJ4	394	402	VPS13D	Vacuolar protein sorting-associated protein 13D	yes	yes	3	0.068518	79.974				By matching	By matching
DRFHRVLLA	LLRESIQVLRTRQRGDRFHRVLLAHGVGAR	RTRQRGDRFHRVLLAHGVGARPGGQSRALP	G	D	R	L	A	H	1	2	0	1	0	0	0	0	1	0	2	0	0	1	0	0	0	0	0	1	0	0	9		1125.64	Q9NS84	Q9NS84	309	317	CHST7	Carbohydrate sulfotransferase 7	yes	yes	3	0.090493	65.224				By MS/MS	By matching
DRFINGSAL	LLNKFGTLNGFQILHDRFINGSALNVQIIA	GFQILHDRFINGSALNVQIIAALIKPFGQC	H	D	R	A	L	N	1	1	1	1	0	0	0	1	0	1	1	0	0	1	0	1	0	0	0	0	0	0	9		991.509	Q93008	Q93008	239	247	USP9X	Probable ubiquitin carboxyl-terminal hydrolase FAF-X	yes	yes	1;2	0.0093079	129.29				By MS/MS	By MS/MS
DRFIPITKL	SSLAAQGKELVDKNIDRFIPITKLKYYFAV	LVDKNIDRFIPITKLKYYFAVDTMYVGRKL	I	D	R	K	L	K	0	1	0	1	0	0	0	0	0	2	1	1	0	1	1	0	1	0	0	0	0	0	9		1101.65	K7EJQ6;K7ERQ0;K7ERY2;Q5BJH7	K7EJQ6	70	78	YIF1B	Protein YIF1B	yes	no	2	0.075229	89.08				By MS/MS
DRFKESLTL	EAHQQSLACIVNYHMDRFKESLTLNVQYEP	IVNYHMDRFKESLTLNVQYEPEVTIEGFDG	M	D	R	T	L	N	0	1	0	1	0	0	1	0	0	0	2	1	0	1	0	1	1	0	0	0	0	0	9		1107.59	Q15223	Q15223	233	241	PVRL1	Nectin-1	yes	yes	2;3	0.0041059	137.13				By MS/MS	By MS/MS
DRFKSHPSL	WNQNHFITPVSTLERDRFKSHPSLSTTNQQ	VSTLERDRFKSHPSLSTTNQQMSPIIQSVG	R	D	R	S	L	S	0	1	0	1	0	0	0	0	1	0	1	1	0	1	1	2	0	0	0	0	0	0	9		1085.56	A0A0D9SF60;Q99569	A0A0D9SF60	1019	1027	PKP4	Plakophilin-4	yes	no	3	0.049801	85.29				By MS/MS
DRFLGFFMV	GYLPSHYERVQMLLSDRFLGFFMVPAQSSW	VQMLLSDRFLGFFMVPAQSSWNYNFMGVRH	S	D	R	M	V	P	0	1	0	1	0	0	0	1	0	0	1	0	1	3	0	0	0	0	0	1	0	0	9		1130.56	Q6P2Q9;I3L1T8	Q6P2Q9	2265	2273	PRPF8	Pre-mRNA-processing-splicing factor 8	yes	no	2	0.020053	110.12				By MS/MS	By MS/MS
DRFLKVYDL	LAACGFSSRLTGLACDRFLKVYDLRMMRAI	LTGLACDRFLKVYDLRMMRAITPLQVHVDP	C	D	R	D	L	R	0	1	0	2	0	0	0	0	0	0	2	1	0	1	0	0	0	0	1	1	0	0	9		1167.63	Q504Q3	Q504Q3	264	272	PAN2	PAB-dependent poly(A)-specific ribonuclease subunit PAN2	yes	yes	2;3	0.0013793	162.31				By MS/MS	By MS/MS
DRFLLQKQL	SSAENDFVHRIQEELDRFLLQKQLSKVLLF	RIQEELDRFLLQKQLSKVLLFPP_______	L	D	R	Q	L	S	0	1	0	1	0	2	0	0	0	0	3	1	0	1	0	0	0	0	0	0	0	0	9		1159.67	A0A0D9SFI4;A0A0D9SG39;E5RHX3;E5RIQ4;E5RIK1;A0A0D9SF44;A0A0R4J2E2;Q9Y3T6	A0A0D9SFI4	27	35	R3HCC1	R3H and coiled-coil domain-containing protein 1	yes	no	2;3	0.0089593	129.29					By MS/MS
DRFLRKITI	IDPETITWQRVLDTNDRFLRKITIGQAPTE	RVLDTNDRFLRKITIGQAPTEKGHTRTAQF	N	D	R	T	I	G	0	2	0	1	0	0	0	0	0	2	1	1	0	1	0	0	1	0	0	0	0	0	9		1160.7	P11586;F5H2F4;A0A087WVM4;B7ZM99;Q6UB35	P11586	538	546	MTHFD1;MTHFD1L	C-1-tetrahydrofolate synthase, cytoplasmic;Methylenetetrahydrofolate dehydrogenase;Methenyltetrahydrofolate cyclohydrolase;Formyltetrahydrofolate synthetase;C-1-tetrahydrofolate synthase, cytoplasmic, N-terminally processed;Monofunctional C1-tetrahydrofol	yes	no	2;3	0.01695	105.52				By MS/MS	By MS/MS
DRFLRQLDF	RPAYAVHGNMLHYVKDRFLRQLDFNSSKDV	MLHYVKDRFLRQLDFNSSKDVAVMQLRSGS	K	D	R	D	F	N	0	2	0	2	0	1	0	0	0	0	2	0	0	2	0	0	0	0	0	0	0	0	9		1208.63	P53621	P53621	338	346	COPA	Coatomer subunit alpha;Xenin;Proxenin	yes	yes	2;3	0.002602	175.91				By MS/MS	By MS/MS
DRFLSKMKV	FGFDTETFSLAVNLLDRFLSKMKVQPKHLG	LAVNLLDRFLSKMKVQPKHLGCVGLSCFYL	L	D	R	K	V	Q	0	1	0	1	0	0	0	0	0	0	1	2	1	1	0	1	0	0	0	1	0	0	9		1122.62	D6RGX3;D6RCC5;P51959	D6RGX3	81	89	CCNG1	Cyclin-G1	yes	no	3	0.08132	77.14				By MS/MS	By matching
DRFLSSMSV	YKLQNETLHLAVNYIDRFLSSMSVLRGKLQ	LAVNYIDRFLSSMSVLRGKLQLVGTAAMLL	I	D	R	S	V	L	0	1	0	1	0	0	0	0	0	0	1	0	1	1	0	3	0	0	0	1	0	0	9		1040.5	P20248	P20248	240	248	CCNA2	Cyclin-A2	yes	yes	2	0.010973	125.49				By MS/MS	By MS/MS
DRFLWSQQA	EKRQRALIQSMLEKCDRFLWSQQA______	SMLEKCDRFLWSQQA_______________	C	D	R	Q	A	-	1	1	0	1	0	2	0	0	0	0	1	0	0	1	0	1	0	1	0	0	0	0	9		1149.56	Q9UPZ3	Q9UPZ3	1121	1129	HPS5	Hermansky-Pudlak syndrome 5 protein	yes	yes	2	0.067317	92.051				By matching
DRFNGVSEA	______________________________	KVKRKVDRFNGVSEAELLTKTLPDILTFNL	V	D	R	E	A	E	1	1	1	1	0	0	1	1	0	0	0	0	0	1	0	1	0	0	0	1	0	0	9		993.452	H0YH18;F5H539;F5H0I7;G8JL98;Q13569	H0YH18	13	21	TDG	G/T mismatch-specific thymine DNA glycosylase	yes	no	2	0.01708	113.5				By MS/MS	By MS/MS
DRFPAHHVI	FPGETFPVSVECEDGDRFPAHHVIVTVPLG	VECEDGDRFPAHHVIVTVPLGFLREHLDTF	G	D	R	V	I	V	1	1	0	1	0	0	0	0	2	1	0	0	0	1	1	0	0	0	0	1	0	0	9		1090.57	Q6QHF9	Q6QHF9	414	422	PAOX	Peroxisomal N(1)-acetyl-spermine/spermidine oxidase	yes	yes	3	0.059963	82.287				By MS/MS	By matching
DRFQAEGSL	LGIQMDEPMAFSPQRDRFQAEGSLKKNEQN	AFSPQRDRFQAEGSLKKNEQNFKLAGVKKD	R	D	R	S	L	K	1	1	0	1	0	1	1	1	0	0	1	0	0	1	0	1	0	0	0	0	0	0	9		1021.48	O00311;B1AMW7	O00311	20	28	CDC7	Cell division cycle 7-related protein kinase	yes	no	2	0.042405	87.476					By MS/MS
DRFQGRFDV	IECKAYGENIGYSEKDRFQGRFDVKIEVKS	IGYSEKDRFQGRFDVKIEVKS_________	K	D	R	D	V	K	0	2	0	2	0	1	0	1	0	0	0	0	0	2	0	0	0	0	0	1	0	0	9		1138.55	P05026	P05026	289	297	ATP1B1	Sodium/potassium-transporting ATPase subunit beta-1	yes	yes	2;3	0.010441	140.45				By MS/MS	By MS/MS
DRFQPNMTL	TALGSGQDAALAVLEDRFQPNMTLEAAQGL	ALAVLEDRFQPNMTLEAAQGLLVEAVTAGI	E	D	R	T	L	E	0	1	1	1	0	1	0	0	0	0	1	0	1	1	1	0	1	0	0	0	0	0	9		1120.53	P40306;J3QQN1	P40306	179	187	PSMB10	Proteasome subunit beta type-10	yes	no	2	0.0038627	138.4				By MS/MS	By MS/MS
DRFRGDLRW	PKGREDVKRLLKLHKDRFRGDLRWILFCAD	LLKLHKDRFRGDLRWILFCADLPSLIQEGP	K	D	R	R	W	I	0	3	0	2	0	0	0	1	0	0	1	0	0	1	0	0	0	1	0	0	0	0	9		1219.62	M0R322;M0R2U9;M0R368;Q5BKX5	M0R322	38	46	C19orf54	UPF0692 protein C19orf54	yes	no	3	0.039382	85.807				By MS/MS	By MS/MS
DRFRKPHAF	VSGHGILPSYQELVEDRFRKPHAFAVPGQS	YQELVEDRFRKPHAFAVPGQSYQSQSRHHD	E	D	R	A	F	A	1	2	0	1	0	0	0	0	1	0	0	1	0	2	1	0	0	0	0	0	0	0	9		1172.62	H0YLX2;Q2KHR2	H0YLX2	995	1003	RFX7	DNA-binding protein RFX7	yes	no	2	0.015867	130.27				By MS/MS	By MS/MS
DRFSKYWQL	TCSPFPLLFSLCQLLDRFSKYWQLPKEKRC	SLCQLLDRFSKYWQLPKEKRCLSLDRKDLA	L	D	R	Q	L	P	0	1	0	1	0	1	0	0	0	0	1	1	0	1	0	1	0	1	1	0	0	0	9		1241.62	I3L2C7;P57678	I3L2C7	695	703	GEMIN4	Gem-associated protein 4	yes	no	2	0.017015	113.62				By MS/MS	By MS/MS
DRFSRILKH	FHLGAEEISSSSGTSDRFSRILKHILTQRS	SSSGTSDRFSRILKHILTQRSYYPLYPPQE	S	D	R	K	H	I	0	2	0	1	0	0	0	0	1	1	1	1	0	1	0	1	0	0	0	0	0	0	9		1170.66	Q14181;H0YDR7	Q14181	493	501	POLA2	DNA polymerase alpha subunit B	yes	no	3	0.035755	91.087				By MS/MS	By matching
DRFTKSISI	RQRAVQKLYEHIVADDRFTKSISIGPISKT	EHIVADDRFTKSISIGPISKTINMLVRWYV	D	D	R	S	I	G	0	1	0	1	0	0	0	0	0	2	0	1	0	1	0	2	1	0	0	0	0	0	9		1065.58	P48449;A0A0G2JQD0	P48449	327	335	LSS	Lanosterol synthase	yes	no	2;3	0.0081905	145.72				By MS/MS	By MS/MS
DRFYKVLTA	NEVEQRQRKVVILSQDRFYKVLTAEQKAKA	VVILSQDRFYKVLTAEQKAKALKGQYNFDH	Q	D	R	T	A	E	1	1	0	1	0	0	0	0	0	0	1	1	0	1	0	0	1	0	1	1	0	0	9		1111.6	G3V170;Q9HA47	G3V170	79	87	UCK1	Uridine-cytidine kinase 1	yes	no	2	0.04679	100.98				By matching	By MS/MS
DRHDNRAKL	YELRQLVLEVMHNLMDRHDNRAKLRGIRII	VMHNLMDRHDNRAKLRGIRIIPDVADLKIK	M	D	R	K	L	R	1	2	1	2	0	0	0	0	1	0	1	1	0	0	0	0	0	0	0	0	0	0	9		1123.58	A0A1B0GUZ7;Q14156	A0A1B0GUZ7	515	523	EFR3A	Protein EFR3 homolog A	yes	no	3	0.074474	78.655				By MS/MS	By matching
DRHERITKL	AVITDFSARISATLQDRHERITKLAGGRCR	ISATLQDRHERITKLAGGRCRAGPAVGLSW	Q	D	R	K	L	A	0	2	0	1	0	0	1	0	1	1	1	1	0	0	0	0	1	0	0	0	0	0	9		1166.65	E9PKX7;Q9UID3;E9PJ36;E9PMB6	E9PKX7	159	167	VPS51	Vacuolar protein sorting-associated protein 51 homolog	yes	no	2;3	0.025379	107.45				By MS/MS	By MS/MS
DRHIRIWNV	CPWQSNVLATGGGTSDRHIRIWNVCSGACL	TGGGTSDRHIRIWNVCSGACLSAVDAHSQV	S	D	R	N	V	C	0	2	1	1	0	0	0	0	1	2	0	0	0	0	0	0	0	1	0	1	0	0	9		1207.66	Q12834	Q12834	379	387	CDC20	Cell division cycle protein 20 homolog	yes	yes	2;3	0.0012786	175.44				By MS/MS	By MS/MS
DRHIWITAA	NARKVLNKARENIPTDRHIWITAAKLEEAN	RENIPTDRHIWITAAKLEEANGNTQMVEKI	T	D	R	A	A	K	2	1	0	1	0	0	0	0	1	2	0	0	0	0	0	0	1	1	0	0	0	0	9		1081.57	O94906	O94906	463	471	PRPF6	Pre-mRNA-processing factor 6	yes	yes	2	0.02512	125.53				By MS/MS	By matching
DRHKSKLIA	AASNLRAENYDIPSADRHKSKLIAGKIIPA	YDIPSADRHKSKLIAGKIIPAIATTTAAVV	A	D	R	I	A	G	1	1	0	1	0	0	0	0	1	1	1	2	0	0	0	1	0	0	0	0	0	0	9		1066.62	P22314;Q5JRR6	P22314	879	887	UBA1	Ubiquitin-like modifier-activating enzyme 1	yes	no	3	0.083402	67.113				By MS/MS	By MS/MS
DRHLRTLQI	______________________________	______________________________	X	D	R	Q	I	S	0	2	0	1	0	1	0	0	1	1	2	0	0	0	0	0	1	0	0	0	0	0	9		1150.66	H7C331;A0A0A0MRP9;Q96C92	H7C331	2	10	SDCCAG3	Serologically defined colon cancer antigen 3	yes	no	3	0.072652	65.933				By MS/MS	By matching
DRHNGNIML	SMAAYSLLLFLLQIKDRHNGNIMLDKKGHI	FLLQIKDRHNGNIMLDKKGHIIHIDFGFMF	K	D	R	M	L	D	0	1	2	1	0	0	0	1	1	1	1	0	1	0	0	0	0	0	0	0	0	0	9		1068.51	P42356;A8MTF1;A4QPH2	P42356	1957	1965	PI4KA;PI4KAP2	Phosphatidylinositol 4-kinase alpha;Putative phosphatidylinositol 4-kinase alpha-like protein P2	yes	no	2	0.033643	93.162					By MS/MS
DRHSFLKAL	TRREMEIEKSLFQGADRHSFLKALYYQAYH	SLFQGADRHSFLKALYYQAYHKKTSADKYM	A	D	R	A	L	Y	1	1	0	1	0	0	0	0	1	0	2	1	0	1	0	1	0	0	0	0	0	0	9		1085.6	H0Y6F9;Q96IZ5	H0Y6F9	161	169	RBM41	RNA-binding protein 41	yes	no	3	0.039382	76.282				By MS/MS
DRHTQATTL	VDAMQKACLNGSNKLDRHTQATTLVCQIFG	NGSNKLDRHTQATTLVCQIFGGYLRSRVKC	L	D	R	T	L	V	1	1	0	1	0	1	0	0	1	0	1	0	0	0	0	0	3	0	0	0	0	0	9		1041.52	E7EWZ4;C9JPC9;Q9H9J4	E7EWZ4	154	162	USP42	Ubiquitin carboxyl-terminal hydrolase 42	yes	no	2	0.11608	69.825				By MS/MS	By matching
DRIDFFSAL	SPQPSCQTEISDFSTDRIDFFSALEKFVEL	ISDFSTDRIDFFSALEKFVELSQETRSRSF	T	D	R	A	L	E	1	1	0	2	0	0	0	0	0	1	1	0	0	2	0	1	0	0	0	0	0	0	9		1082.54	F5H527;Q76I76	F5H527	675	683	SSH2	Protein phosphatase Slingshot homolog 2	yes	no	2	0.097018	73.665
DRIERMLRL	TLRSGYLLPDTKAYGDRIERMLRLSLNIDP	DTKAYGDRIERMLRLSLNIDPDAKVEEEPE	G	D	R	R	L	S	0	3	0	1	0	0	1	0	0	1	2	0	1	0	0	0	0	0	0	0	0	0	9		1200.68	P14625;H0YIV0	P14625	737	745	HSP90B1	Endoplasmin	yes	no	3	0.0051567	135.55				By MS/MS	By MS/MS
DRIGGRDAA	MGDTGPCGPCSEIHYDRIGGRDAAHLVNQD	CSEIHYDRIGGRDAAHLVNQDDPNVLEIWN	Y	D	R	A	A	H	2	2	0	2	0	0	0	2	0	1	0	0	0	0	0	0	0	0	0	0	0	0	9		929.468	P49588	P49588	193	201	AARS	Alanine--tRNA ligase, cytoplasmic	yes	yes	3	0.065147	72.2				By matching	By MS/MS
DRIIRGNQL	CQQLAAYGILEKMYLDRIIRGNQLQEFAAM	LEKMYLDRIIRGNQLQEFAAMLMPHQKATT	L	D	R	Q	L	Q	0	2	1	1	0	1	0	1	0	2	1	0	0	0	0	0	0	0	0	0	0	0	9		1083.61	D6RD63;D6RAX7;D6RFN0;Q9BT78	D6RD63	158	166	COPS4	COP9 signalosome complex subunit 4	yes	no	2;3	0.00016601	175.38				By MS/MS	By MS/MS
DRIKARMSL	SQNTISLKMIPRIDYDRIKARMSLKDWFAK	IPRIDYDRIKARMSLKDWFAKRKKFKRPPQ	Y	D	R	S	L	K	1	2	0	1	0	0	0	0	0	1	1	1	1	0	0	1	0	0	0	0	0	0	9		1088.61	O00267;M0QYL9	O00267	314	322	SUPT5H	Transcription elongation factor SPT5	yes	no	3	0.074921	69.672				By MS/MS	By matching
DRIKDEFQL	SHLPQQLKFTTSDSCDRIKDEFQLLQAQYH	TTSDSCDRIKDEFQLLQAQYHSLKLECDKL	C	D	R	Q	L	L	0	1	0	2	0	1	1	0	0	1	1	1	0	1	0	0	0	0	0	0	0	0	9		1162.6	K7ELE3;Q08117;K7ELQ8	K7ELE3	80	88	AES	Amino-terminal enhancer of split	yes	no	2	0.018678	90.709				By matching
DRIKGIIEL	LSIALEGNIDQAQYCDRIKGIIELLGSKLS	DQAQYCDRIKGIIELLGSKLSLDELTKIWK	C	D	R	E	L	L	0	1	0	1	0	0	1	1	0	3	1	1	0	0	0	0	0	0	0	0	0	0	9		1055.63	Q9UPU5	Q9UPU5	457	465	USP24	Ubiquitin carboxyl-terminal hydrolase 24	yes	yes	2	0.03313	107.69				By MS/MS	By MS/MS
DRIKRAFLI	VSRAYGGSMCAKCVRDRIKRAFLIEEQKIV	CAKCVRDRIKRAFLIEEQKIVVKVLKAQAQ	R	D	R	L	I	E	1	2	0	1	0	0	0	0	0	2	1	1	0	1	0	0	0	0	0	0	0	0	9		1130.69	P49207	P49207	89	97	RPL34	60S ribosomal protein L34	yes	yes	2	0.028038	99.442				By MS/MS
DRIPERDKL	EEKRKRKDIEKLKKIDRIPERDKLKDEPKI	EKLKKIDRIPERDKLKDEPKIKVHRFLLQA	I	D	R	K	L	K	0	2	0	2	0	0	1	0	0	1	1	1	0	0	1	0	0	0	0	0	0	0	9		1140.63	Q9BZI7	Q9BZI7	254	262	UPF3B	Regulator of nonsense transcripts 3B	yes	yes	2;3	0.003598	128.91				By MS/MS	By MS/MS
DRIQRNKAA	EPGTPPSSPLSAEQLDRIQRNKAAALLRLA	LSAEQLDRIQRNKAAALLRLAARNVPVGFG	L	D	R	A	A	A	2	2	1	1	0	1	0	0	0	1	0	1	0	0	0	0	0	0	0	0	0	0	9		1070.59	Q68DM5;F5GYA2;P13051	Q68DM5	63	71	DKFZp781L1143;UNG	Uracil-DNA glycosylase	yes	no	3	0.038063	80.231				By MS/MS
DRIRFTVNR	RFQQVESRWGYSGTSDRIRFTVNRRISIVG	GYSGTSDRIRFTVNRRISIVGFGLYGSIHG	S	D	R	N	R	R	0	3	1	1	0	0	0	0	0	1	0	0	0	1	0	0	1	0	0	1	0	0	9		1175.65	Q9H0C5	Q9H0C5	349	357	BTBD1	BTB/POZ domain-containing protein 1	yes	yes	3	0.1018	63.624
DRIRYVQSL	HRILEPGLNILIPVLDRIRYVQSLKEIVIN	ILIPVLDRIRYVQSLKEIVINVPEQSAVTL	L	D	R	S	L	K	0	2	0	1	0	1	0	0	0	1	1	0	0	0	0	1	0	0	1	1	0	0	9		1148.63	Q9UJZ1;A0A087WYB4	Q9UJZ1	71	79	STOML2	Stomatin-like protein 2, mitochondrial	yes	no	2;3	0.017975	111.46				By MS/MS	By MS/MS
DRITGRAGL	AAAAADSPNKHVSVPDRITGRAGLKELQAV	KHVSVPDRITGRAGLKELQAVSPSRIWNFV	P	D	R	G	L	K	1	2	0	1	0	0	0	2	0	1	1	0	0	0	0	0	1	0	0	0	0	0	9		957.536	U3KQP1;C9IYZ1;Q9NWL6	U3KQP1	124	132	ASNSD1	Asparagine synthetase domain-containing protein 1	yes	no	3	0.030256	83.783					By matching
DRITNHIHV	DEAALEVVLAMYPKYDRITNHIHVRISHLP	AMYPKYDRITNHIHVRISHLPLVEELRSLR	Y	D	R	H	V	R	0	1	1	1	0	0	0	0	2	2	0	0	0	0	0	0	1	0	0	1	0	0	9		1103.58	H0Y8E6;P49736	H0Y8E6	138	146	MCM2	DNA replication licensing factor MCM2	yes	no	3	0.015154	117.01				By matching	By MS/MS
DRITRYQGV	ERQTELKRKFEQMKQDRITRYQGVNLYVKN	FEQMKQDRITRYQGVNLYVKNLDDGIDDER	Q	D	R	G	V	N	0	2	0	1	0	1	0	1	0	1	0	0	0	0	0	0	1	0	1	1	0	0	9		1106.58	A0A087WTT1;E7EQV3;E7ERJ7;P11940;H0YAR2;H0YAP2	A0A087WTT1	261	269	PABPC1	Polyadenylate-binding protein;Polyadenylate-binding protein 1	yes	no	2;3	0.097018	73.665				By MS/MS	By matching
DRKGPLVTL	LSREELVDALRAAVVDRKGPLVTLNKPQGL	LRAAVVDRKGPLVTLNKPQGLPVTGKPGEL	V	D	R	T	L	N	0	1	0	1	0	0	0	1	0	0	2	1	0	0	1	0	1	0	0	1	0	0	9		997.592	H7C0K7;C9JM75;H7C454;H7C1H7;Q6P087	H7C0K7	100	108	RPUSD3	RNA pseudouridylate synthase domain-containing protein 3	yes	no	2	0.033095	93.701				By MS/MS	By MS/MS
DRKINFDAL	______________________________	______________________________	F	D	R	A	L	L	1	1	1	2	0	0	0	0	0	1	1	1	0	1	0	0	0	0	0	0	0	0	9		1090.58	F8W201;F8W086;F8VR05;F8VQQ5;F8VSI7;F8VVJ4;P55061;F8W1G3;F8VQW0;F8VX73;F8VPI1	F8W201	5	13	TMBIM6	Bax inhibitor 1	yes	no	2	0.021314	104.44				By MS/MS	By MS/MS
DRKQLRSVL	NSCVKEEDMLELLKFDRKQLRSVLNNLKGD	LELLKFDRKQLRSVLNNLKGDKFIKCRMRV	F	D	R	V	L	N	0	2	0	1	0	1	0	0	0	0	2	1	0	0	0	1	0	0	0	1	0	0	9		1113.66	P29083;E9PER7	P29083	55	63	GTF2E1	General transcription factor IIE subunit 1	yes	no	3	0.065147	70.808				By matching	By matching
DRKQRLATL	ESWGHAATIRLIFHWDRKQRLATLYKSPSQ	RLIFHWDRKQRLATLYKSPSQKECTVLFQI	W	D	R	T	L	Y	1	2	0	1	0	1	0	0	0	0	2	1	0	0	0	0	1	0	0	0	0	0	9		1099.65	O43502;J3QKK3	O43502	318	326	RAD51C	DNA repair protein RAD51 homolog 3	yes	no	2	0.11891	69.812				By matching	By matching
DRKYGTTNL	LGPKMYNAYGLITPEDRKYGTTNLHLDVSD	GLITPEDRKYGTTNLHLDVSDAANVMVYVG	E	D	R	N	L	H	0	1	1	1	0	0	0	1	0	0	1	1	0	0	0	0	2	0	1	0	0	0	9		1066.54	F5H070;Q9Y4C1	F5H070	1111	1119	KDM3A	Lysine-specific demethylase 3A	yes	no	2	0.039382	88.37				By MS/MS	By matching
DRLAQILEL	EEIAAQCESKANLLHDRLAQILELTIRPPP	KANLLHDRLAQILELTIRPPPSPSGTLTIT	H	D	R	E	L	T	1	1	0	1	0	1	1	0	0	1	3	0	0	0	0	0	0	0	0	0	0	0	9		1069.61	A0A1B0GUZ7;Q14156	A0A1B0GUZ7	803	811	EFR3A	Protein EFR3 homolog A	yes	no	2	0.013655	130.27				By MS/MS	By MS/MS
DRLARDYAA	RGSLVDNIQQHFLLSDRLARDYAAIVFFAN	QHFLLSDRLARDYAAIVFFANNRFETGKKK	S	D	R	A	A	I	3	2	0	2	0	0	0	0	0	0	1	0	0	0	0	0	0	0	1	0	0	0	9		1049.53	E9PSD3;O43427	E9PSD3	164	172	FIBP	Acidic fibroblast growth factor intracellular-binding protein	yes	no	2	0.082734	76.827				By matching	By MS/MS
DRLAVSKML	VQYHALGVLYHLRKNDRLAVSKMLNKFTKS	YHLRKNDRLAVSKMLNKFTKSGLKSQFAYC	N	D	R	M	L	N	1	1	0	1	0	0	0	0	0	0	2	1	1	0	0	1	0	0	0	1	0	0	9		1031.58	Q9UBF2	Q9UBF2	207	215	COPG2	Coatomer subunit gamma-2	yes	yes	2	0.056983	83.168				By matching	By MS/MS
DRLDRARTP	RGDRLERSERGGDRGDRLDRARTPATKRSF	RGGDRGDRLDRARTPATKRSFSKEVEERSR	G	D	R	T	P	A	1	3	0	2	0	0	0	0	0	0	1	0	0	0	1	0	1	0	0	0	0	0	9		1098.59	E7EX73;E9PGM1;E7EUU4;Q04637	E7EX73	1009	1017	EIF4G1	Eukaryotic translation initiation factor 4 gamma 1	yes	no	3	0.13084	65.278				By MS/MS	By matching
DRLDREEAF	KGSGDQSAAQRRSQMDRLDREEAFYQFVNN	QRRSQMDRLDREEAFYQFVNNLSEEDYRLM	M	D	R	A	F	Y	1	2	0	2	0	0	2	0	0	0	1	0	0	1	0	0	0	0	0	0	0	0	9		1149.54	Q9NVW2	Q9NVW2	24	32	RLIM	E3 ubiquitin-protein ligase RLIM	yes	yes	2	0.024608	106.42				By MS/MS	By MS/MS
DRLDSMKEL	EMTPVTIDLVKKQLKDRLDSMKELHKTNRQ	VKKQLKDRLDSMKELHKTNRQQHEKHLQSR	K	D	R	E	L	H	0	1	0	2	0	0	1	0	0	0	2	1	1	0	0	1	0	0	0	0	0	0	9		1105.54	Q9Y5B6	Q9Y5B6	397	405	PAXBP1	PAX3- and PAX7-binding protein 1	yes	yes	2	0.048361	85.716				By matching	By MS/MS
DRLEGTKEL	TVATRRLSGFLRTLADRLEGTKELLSSDMK	FLRTLADRLEGTKELLSSDMKKDFIMHRLP	A	D	R	E	L	L	0	1	0	1	0	0	2	1	0	0	2	1	0	0	0	0	1	0	0	0	0	0	9		1059.56	Q8IUF8	Q8IUF8	317	325	MINA	Bifunctional lysine-specific demethylase and histidyl-hydroxylase MINA	yes	yes	2	0.021155	115.86				By MS/MS	By MS/MS
DRLGKIRSL	______________________________	RGRPKSDRLGKIRSLDGVESGVVARASSPS	S	D	R	S	L	D	0	2	0	1	0	0	0	1	0	1	2	1	0	0	0	1	0	0	0	0	0	0	9		1056.64	H7C4Q9;F8WBP5;Q9UFC0	H7C4Q9	14	22	LRWD1	Leucine-rich repeat and WD repeat-containing protein 1	yes	no	3	0.023699	93.561				By MS/MS	By MS/MS
DRLGKKVRV	______________________________	IEVVCNDRLGKKVRVKCNTDDTIGDLKKLI	N	D	R	R	V	K	0	2	0	1	0	0	0	1	0	0	1	2	0	0	0	0	0	0	0	2	0	0	9		1069.67	Q9BZL1;K7EQ43	Q9BZL1	8	16	UBL5	Ubiquitin-like protein 5	yes	no	3	0.025527	90.906				By MS/MS	By MS/MS
DRLHKVKTV	HAELQQYLGNPQESLDRLHKVKTVCSKQHG	NPQESLDRLHKVKTVCSKQHGYSWRPLS__	L	D	R	T	V	C	0	1	0	1	0	0	0	0	1	0	1	2	0	0	0	0	1	0	0	2	0	0	9		1094.66	H7C185;H7C373;H7C1E5;A0A0G2JQW1;A0A0J9YXQ9;Q53QD4;Q8WVT3	H7C185	42	50	TRAPPC12;CGI-87	Trafficking protein particle complex subunit 12	yes	no	3	0.033708	80.037				By MS/MS	By MS/MS
DRLIDRITL	VESSIPSVGLVEENEDRLIDRITLYQHLKS	LVEENEDRLIDRITLYQHLKSSLNEYQPKL	E	D	R	T	L	Y	0	2	0	2	0	0	0	0	0	2	2	0	0	0	0	0	1	0	0	0	0	0	9		1113.65	E7ENN3;A0A0C4DG40;Q8NF91	E7ENN3	6318	6326	SYNE1	Nesprin-1	yes	no	2	0.068465	79.986				By MS/MS
DRLISVNSV	APGGPADLDGCLKPGDRLISVNSVSLEGVS	GCLKPGDRLISVNSVSLEGVSHHAAIEILQ	G	D	R	S	V	S	0	1	1	1	0	0	0	0	0	1	1	0	0	0	0	2	0	0	0	2	0	0	9		1001.55	Q12923	Q12923	1142	1150	PTPN13	Tyrosine-protein phosphatase non-receptor type 13	yes	yes	2	0.062852	87.308					By matching
DRLKEKMVV	FLANEASPLTVSVIDDRLKEKMVVEFRHMR	TVSVIDDRLKEKMVVEFRHMRNHAYEPLAS	D	D	R	V	V	E	0	1	0	1	0	0	1	0	0	0	1	2	1	0	0	0	0	0	0	2	0	0	9		1116.63	F5GYQ1;P61421;H3BQB4;H3BSG7;H3BQJ1	F5GYQ1	72	80	ATP6V0D1	V-type proton ATPase subunit d 1	yes	no	2	0.02701	101.46				By MS/MS	By MS/MS
DRLKVFKEV	SSAEAEASRLTATSIDRLKVFKEVMRDITP	LTATSIDRLKVFKEVMRDITPNLLSLLNNY	I	D	R	E	V	M	0	1	0	1	0	0	1	0	0	0	1	2	0	1	0	0	0	0	0	2	0	0	9		1132.66	O95236	O95236	261	269	APOL3	Apolipoprotein L3	yes	yes	3	0.01268	121.6				By MS/MS	By MS/MS
DRLKVIPKL	LLQETKHIFKIITKEDRLKVIPKLNCVFTV	KIITKEDRLKVIPKLNCVFTVETDGFISYI	E	D	R	K	L	N	0	1	0	1	0	0	0	0	0	1	2	2	0	0	1	0	0	0	0	1	0	0	9		1080.7	A0A0A0MQS4;K7ERD7;O95707	A0A0A0MQS4	48	56	POP4	Ribonuclease P protein subunit p29	yes	no	3	0.021267	103.26				By MS/MS	By MS/MS
DRLLALNSL	RNFWSHETRLPSNTLDRLLALNSLYSPKIE	LPSNTLDRLLALNSLYSPKIEVHFLSLATN	L	D	R	S	L	Y	1	1	1	1	0	0	0	0	0	0	4	0	0	0	0	1	0	0	0	0	0	0	9		1013.59	P78527	P78527	2537	2545	PRKDC	DNA-dependent protein kinase catalytic subunit	yes	yes	1;2	0.0036097	147.24				By MS/MS	By MS/MS
DRLLRIRAL	CSLLRNRRCTVAYLYDRLLRIRALRWEYGS	TVAYLYDRLLRIRALRWEYGSVLPNALRFH	Y	D	R	A	L	R	1	3	0	1	0	0	0	0	0	1	3	0	0	0	0	0	0	0	0	0	0	0	9		1124.71	Q14691	Q14691	82	90	GINS1	DNA replication complex GINS protein PSF1	yes	yes	2;3	0.0049959	135.79				By MS/MS	By MS/MS
DRLLRISQL	ESKIFSSHLQIPQLQDRLLRISQLIQPQQD	QIPQLQDRLLRISQLIQPQQDNLKALQEQL	Q	D	R	Q	L	I	0	2	0	1	0	1	0	0	0	1	3	0	0	0	0	1	0	0	0	0	0	0	9		1112.67	Q9C0D2	Q9C0D2	1335	1343	CEP295	Centrosomal protein of 295 kDa	yes	yes	2	0.011806	123.6				By MS/MS	By MS/MS
DRLLRIWAL	VCFSPEGLYLATVADDRLLRIWALELKTPI	LATVADDRLLRIWALELKTPIAFAPMTNGL	D	D	R	A	L	E	1	2	0	1	0	0	0	0	0	1	3	0	0	0	0	0	0	1	0	0	0	0	9		1154.69	F5H280;Q9NYS7	F5H280	316	324	WSB2	WD repeat and SOCS box-containing protein 2	yes	no	3	0.10743	73.985
DRLLRPHAF	______________________________	FIGTADDRLLRPHAFYQVHRITGKTVSTTS	D	D	R	A	F	Y	1	2	0	1	0	0	0	0	1	0	2	0	0	1	1	0	0	0	0	0	0	0	9		1123.63	F5H4S8;O95644;K7ER53	F5H4S8	11	19	NFATC1	Nuclear factor of activated T-cells, cytoplasmic 1	yes	no	3	0.023699	106.18				By MS/MS	By MS/MS
DRLNKKVVL	ALAEQVYMDWYEKFQDRLNKKVVLLTGETS	WYEKFQDRLNKKVVLLTGETSTDLKLLGKG	Q	D	R	V	L	L	0	1	1	1	0	0	0	0	0	0	2	2	0	0	0	0	0	0	0	2	0	0	9		1083.68	O75643	O75643	1399	1407	SNRNP200	U5 small nuclear ribonucleoprotein 200 kDa helicase	yes	yes	2;3	0.068465	93.143				By MS/MS	By MS/MS
DRLNVTEEL	SQRDHNLSANLFYSDDRLNVTEELTSNDKT	NLFYSDDRLNVTEELTSNDKTRILNVQSRL	D	D	R	E	L	T	0	1	1	1	0	0	2	0	0	0	2	0	0	0	0	0	1	0	0	1	0	0	9		1087.55	K7ERW1;J3QQY4;P54368	K7ERW1	128	136	OAZ1	Ornithine decarboxylase antizyme 1	yes	no	2	0.023007	106.93
DRLPSALTA	DDPKVAEKQRETHSVDRLPSALTATACKSV	RETHSVDRLPSALTATACKSVQVNGAATEL	V	D	R	T	A	T	2	1	0	1	0	0	0	0	0	0	2	0	0	0	1	1	1	0	0	0	0	0	9		942.513	A0A087X183;H0Y641;H0Y4V9;Q92615	A0A087X183	37	45	LARP4B	La-related protein 4B	yes	no	2	0.016535	118.06				By MS/MS	By MS/MS
DRLRTLLQL	AAQTEKSYEKSELSLDRLRTLLQLKWQRSL	KSELSLDRLRTLLQLKWQRSLCEPGEAVGL	L	D	R	Q	L	K	0	2	0	1	0	1	0	0	0	0	4	0	0	0	0	0	1	0	0	0	0	0	9		1126.68	B9ZVN9;O95602	B9ZVN9	1190	1198	POLR1A	DNA-directed RNA polymerase;DNA-directed RNA polymerase I subunit RPA1	yes	no	2;3	0.0081905	145.72				By MS/MS	By MS/MS
DRLRYRNVI	VKELKKALCNPHIQADRLRYRNVIQRVIRM	NPHIQADRLRYRNVIQRVIRMSKLDQWGQA	A	D	R	V	I	Q	0	3	1	1	0	0	0	0	0	1	1	0	0	0	0	0	0	0	1	1	0	0	9		1203.68	B1ALD3;B1ALD2;B1ALD1;B1ALD0;Q9Y6B7	B1ALD3	25	33	AP4B1	AP complex subunit beta;AP-4 complex subunit beta-1	yes	no	3	0.083402	76.679				By MS/MS	By matching
DRLTNGNSL	MLSKVGMWDFDIFLFDRLTNGNSLVTLLCH	FDIFLFDRLTNGNSLVTLLCHLFNTHGLIH	F	D	R	S	L	V	0	1	2	1	0	0	0	1	0	0	2	0	0	0	0	1	1	0	0	0	0	0	9		988.494	H0Y689;A1E5M1;Q9NP56;Q13946	H0Y689	18	26	PDE7B;PDE7A	cAMP-specific 3,5-cyclic phosphodiesterase 7B;High affinity cAMP-specific 3,5-cyclic phosphodiesterase 7A	yes	no	2	0.016969	113.71				By MS/MS	By MS/MS
DRLTRAAKV	RIRKLCLNICVGESGDRLTRAAKVLEQLTG	CVGESGDRLTRAAKVLEQLTGQTPVFSKAR	G	D	R	K	V	L	2	2	0	1	0	0	0	0	0	0	1	1	0	0	0	0	1	0	0	1	0	0	9		1028.61	Q5VVC8;P62913	Q5VVC8	20	28	RPL11	60S ribosomal protein L11	yes	no	3	0.10645	61.56				By MS/MS	By matching
DRLYSEVSL	TTTTTTTTTGGILIGDRLYSEVSLTIDHSL	GGILIGDRLYSEVSLTIDHSLIPEERLSPT	G	D	R	S	L	T	0	1	0	1	0	0	1	0	0	0	2	0	0	0	0	2	0	0	1	1	0	0	9		1080.55	Q9UK58	Q9UK58	44	52	CCNL1	Cyclin-L1	yes	yes	2	0.037931	88.948
DRMFHIRAV	______________________________	______________________________	E	D	R	A	V	I	1	2	0	1	0	0	0	0	1	1	0	0	1	1	0	0	0	0	0	1	0	0	9		1143.6	P20036;J3KQ99;A0A140T9Y9;A0A140T9U4;A0A140T9R4;A0A140T9H1;A0A140T9F8;A0A140T9D6;A0A140T914;A0A140T9Y8;A0A140T9U1;A0A140T9J4;A0A140T980;A0A140T909;A0A140T900;A0A140T8Z9;F6V115;A0A140T9W9;A0A140T9W1;A0A140T9M9;A0A140T9M7;A0A140T9G4;A0A140T989;A0A140T944	P20036	5	13	HLA-DPA1	HLA class II histocompatibility antigen, DP alpha 1 chain	yes	no	3	0.067317	80.24				By MS/MS	By matching
DRMKIGASL	LPLNFRKDELKGIYKDRMKIGASLADVDPM	LKGIYKDRMKIGASLADVDPMQLDSSVRFD	K	D	R	S	L	A	1	1	0	1	0	0	0	1	0	1	1	1	1	0	0	1	0	0	0	0	0	0	9		989.533	Q6PL18	Q6PL18	403	411	ATAD2	ATPase family AAA domain-containing protein 2	yes	yes	2	0.097433	73.573				By MS/MS	By matching
DRMQKEITA	NTVLSGGTTMYPGIADRMQKEITALAPSTM	MYPGIADRMQKEITALAPSTMKIKIIAPPE	A	D	R	T	A	L	1	1	0	1	0	1	1	0	0	1	0	1	1	0	0	0	1	0	0	0	0	0	9		1090.54	P63261;P60709;A0A2R8Y793;P68133;P68032;A6NL76;P63267;P62736;A0A2R8YFE2	P63261	311	319	ACTG1;ACTB;ACTA1;ACTC1;ACTG2;ACTA2	Actin, cytoplasmic 2;Actin, cytoplasmic 2, N-terminally processed;Actin, cytoplasmic 1;Actin, cytoplasmic 1, N-terminally processed;Actin, alpha skeletal muscle;Actin, alpha cardiac muscle 1;Actin, gamma-enteric smooth muscle;Actin, aortic smooth muscle	yes	no	2	0.098967	73.233				By MS/MS	By matching
DRMRLSTAL	IEEVKVAFEIKKLALDRMRLSTALKKNLEK	IKKLALDRMRLSTALKKNLEKISRQSSVLM	L	D	R	A	L	K	1	2	0	1	0	0	0	0	0	0	2	0	1	0	0	1	1	0	0	0	0	0	9		1061.57	Q9H3R5	Q9H3R5	104	112	CENPH	Centromere protein H	yes	yes	2;3	0.016854	103.82				By MS/MS	By matching
DRMTLLLRL	GGPPQVAGAQAACSEDRMTLLLRLRAQTKQ	QAACSEDRMTLLLRLRAQTKQQLLEYKSMV	E	D	R	R	L	R	0	2	0	1	0	0	0	0	0	0	4	0	1	0	0	0	1	0	0	0	0	0	9		1129.66	Q9H3R5;D6RBJ6;H0Y9E6;B3KVZ3	Q9H3R5	38	46	CENPH	Centromere protein H	yes	no	2	0.0029285	156.62				By MS/MS	By MS/MS
DRNAHLNAL	QELPAILDDTTLSGSDRNAHLNALKMNCYA	TTLSGSDRNAHLNALKMNCYALIRLLESFE	S	D	R	A	L	K	2	1	2	1	0	0	0	0	1	0	2	0	0	0	0	0	0	0	0	0	0	0	9		1022.53	Q15021;F5GZK7	Q15021	109	117	NCAPD2	Condensin complex subunit 1	yes	no	2;3	0.036209	90.64				By MS/MS	By MS/MS
DRNDFRRNL	DNVGDWLRGVYRFATDRNDFRRNLILNLGL	VYRFATDRNDFRRNLILNLGLFAAGVWLAR	T	D	R	N	L	I	0	3	2	2	0	0	0	0	0	0	1	0	0	1	0	0	0	0	0	0	0	0	9		1204.61	Q96B49	Q96B49	37	45	TOMM6	Mitochondrial import receptor subunit TOM6 homolog	yes	yes	2;3	0.010644	126.24				By MS/MS	By MS/MS
DRNDRAIRV	HRETYVEQEQGENANDRNDRAIRVAAKWYN	QGENANDRNDRAIRVAAKWYNEHLKKMSAD	N	D	R	R	V	A	1	3	1	2	0	0	0	0	0	1	0	0	0	0	0	0	0	0	0	1	0	0	9		1113.6	F2Z2C0;Q9Y2L1	F2Z2C0	143	151	DIS3	Exosome complex exonuclease RRP44	yes	no	2;3	0.034961	105.14				By MS/MS	By MS/MS
DRNIRYVAL	RVLAVNILGRFLLNSDRNIRYVALTSLLRL	RFLLNSDRNIRYVALTSLLRLVQSDHSAVQ	S	D	R	A	L	T	1	2	1	1	0	0	0	0	0	1	1	0	0	0	0	0	0	0	1	1	0	0	9		1118.62	H0YJ08;O75843	H0YJ08	39	47	AP1G2	AP-1 complex subunit gamma-like 2	yes	no	2	0.0017297	160.88				By MS/MS	By MS/MS
DRNKDHERL	ACLASSSALHRQPRGDRNKDHERLRGAVRD	HRQPRGDRNKDHERLRGAVRDLKEERTALQ	G	D	R	R	L	R	0	2	1	2	0	0	1	0	1	0	1	1	0	0	0	0	0	0	0	0	0	0	9		1181.59	A0A087WX19;A0A087WX45;Q6IPM2	A0A087WX19	369	377	IQCE	IQ domain-containing protein E	yes	no	3	0.091348	66.19				By MS/MS	By matching
DRNKYQIHI	QVAPTDIEEGMRVGVDRNKYQIHIPLPPKI	GMRVGVDRNKYQIHIPLPPKIDPTVTMMQV	V	D	R	H	I	P	0	1	1	1	0	1	0	0	1	2	0	1	0	0	0	0	0	0	1	0	0	0	9		1185.63	A0A1W2PQS1;P35998	A0A1W2PQS1	110	118	PSMC2	26S protease regulatory subunit 7	yes	no	3	0.003733	136.57				By MS/MS	By MS/MS
DRNLRVKAL	EEPIRLLREVVLLTDDRNLRVKALTRNVPV	VVLLTDDRNLRVKALTRNVPVRDIPAFLTW	D	D	R	A	L	T	1	2	1	1	0	0	0	0	0	0	2	1	0	0	0	0	0	0	0	1	0	0	9		1083.65	Q86US8	Q86US8	1392	1400	SMG6	Telomerase-binding protein EST1A	yes	yes	3	0.073193	78.939				By MS/MS	By matching
DRNPIGRIL	NKMFESILKAPVLFFDRNPIGRILNRFSKD	APVLFFDRNPIGRILNRFSKDIGHLDDLLP	F	D	R	I	L	N	0	2	1	1	0	0	0	1	0	2	1	0	0	0	1	0	0	0	0	0	0	0	9		1052.61	O15439	O15439	814	822	ABCC4	Multidrug resistance-associated protein 4	yes	yes	2	0.019787	110.41					By MS/MS
DRNTQIFKT	EPRAPWIEQEGPEYWDRNTQIFKTNTQTYR	EGPEYWDRNTQIFKTNTQTYRESLRNLRGY	W	D	R	K	T	N	0	1	1	1	0	1	0	0	0	1	0	1	0	1	0	0	2	0	0	0	0	0	9		1121.58	P30685;P30491;P18464	P30685	85	93	HLA-B	HLA class I histocompatibility antigen, B-35 alpha chain;HLA class I histocompatibility antigen, B-53 alpha chain;HLA class I histocompatibility antigen, B-51 alpha chain	no	no	2;3	0.023232	106.68				By MS/MS	By MS/MS
DRQIRLWGL	EEAGGGISEEEAAQYDRQIRLWGLEAQKRL	EEAAQYDRQIRLWGLEAQKRLRASRVLLVG	Y	D	R	G	L	E	0	2	0	1	0	1	0	1	0	1	2	0	0	0	0	0	0	1	0	0	0	0	9		1155.65	M0QZS6;Q9UBE0;M0R375;B3KNJ4	M0QZS6	20	28	SAE1	SUMO-activating enzyme subunit 1;SUMO-activating enzyme subunit 1, N-terminally processed	yes	no	2;3	2.576e-09	179.21				By MS/MS	By MS/MS
DRQLRLLQA	MMGLSPDAYRFLTEQDRQLRLLQAQIQRLL	RFLTEQDRQLRLLQAQIQRLLEAQSLMPCS	Q	D	R	Q	A	Q	1	2	0	1	0	2	0	0	0	0	3	0	0	0	0	0	0	0	0	0	0	0	9		1111.65	H0Y702;Q5T0C7;A0A0A0MR87;E9PSF2;Q15468	H0Y702	70	78	STIL	SCL-interrupting locus protein	yes	no	2	0.011846	133.68				By MS/MS	By matching
DRQTATQLL	RLKVPPAINQFTQALDRQTATQLLKLAHKY	QFTQALDRQTATQLLKLAHKYRPETKQEKK	L	D	R	L	L	K	1	1	0	1	0	2	0	0	0	0	2	0	0	0	0	0	2	0	0	0	0	0	9		1044.56	P62424;Q5T8U3	P62424	88	96	RPL7A	60S ribosomal protein L7a	yes	no	2	0.014765	117.72				By MS/MS	By matching
DRQWKKISA	RKTRRFKETNDKAELDRQWKKISAIIEKRK	NDKAELDRQWKKISAIIEKRKKMEADGVEV	L	D	R	S	A	I	1	1	0	1	0	1	0	0	0	1	0	2	0	0	0	1	0	1	0	0	0	0	9		1130.62	Q13123	Q13123	529	537	IK	Protein Red	yes	yes	3	0.034278	92.538				By MS/MS	By matching
DRRAFIITL	DVTAEVMCPILEFEADRRAFIITLNSFGTE	ILEFEADRRAFIITLNSFGTELSKEDRETL	A	D	R	T	L	N	1	2	0	1	0	0	0	0	0	2	1	0	0	1	0	0	1	0	0	0	0	0	9		1103.65	Q8N8Y2	Q8N8Y2	217	225	ATP6V0D2	V-type proton ATPase subunit d 2	yes	yes	2;3	0.011739	138.4				By MS/MS	By MS/MS
DRRERIVAE	ISGAALMADSSCTRDDRRERIVAECNAVRQ	SSCTRDDRRERIVAECNAVRQALQDLLSEY	D	D	R	A	E	C	1	3	0	1	0	0	2	0	0	1	0	0	0	0	0	0	0	0	0	1	0	0	9		1142.62	G3XAM7;P35221;P26232;H0YBB8	G3XAM7	328	336	CTNNA1;CTNNA2	Catenin alpha-1;Catenin alpha-2	yes	no	2	0.13441	66.27				By MS/MS
DRRGRPVGF	YDETYDYGGFTMMFDDRRGRPVGFPMRGRG	FTMMFDDRRGRPVGFPMRGRGGFDRMPPGR	D	D	R	G	F	P	0	3	0	1	0	0	0	2	0	0	0	0	0	1	1	0	0	0	0	1	0	0	9		1058.57	P61978;Q5T6W2	P61978	245	253	HNRNPK	Heterogeneous nuclear ribonucleoprotein K	yes	no	2	0.03552	91.906				By MS/MS	By matching
DRRPGSFVL	LRQAGKSGSYLIRESDRRPGSFVLSFLSQM	YLIRESDRRPGSFVLSFLSQMNVVNHFRII	S	D	R	V	L	S	0	2	0	1	0	0	0	1	0	0	1	0	0	1	1	1	0	0	0	1	0	0	9		1045.57	E9PGC0;P20936	E9PGC0	44	52	RASA1	Ras GTPase-activating protein 1	yes	no	2	0.039638	88.294				By matching	By MS/MS
DRRSRIEAL	CKADVVELLLSHADCDRRSRIEALELLGAS	LSHADCDRRSRIEALELLGASFANDRENYD	C	D	R	A	L	E	1	3	0	1	0	0	1	0	0	1	1	0	0	0	0	1	0	0	0	0	0	0	9		1114.62	Q9UK73	Q9UK73	245	253	FEM1B	Protein fem-1 homolog B	yes	yes	2	0.12088	70.256				By matching	By matching
DRRVRELFV	AVVILDAGAQYGKVIDRRVRELFVQSEIFP	QYGKVIDRRVRELFVQSEIFPLETPAFAIK	I	D	R	F	V	Q	0	3	0	1	0	0	1	0	0	0	1	0	0	1	0	0	0	0	0	2	0	0	9		1188.67	P49915	P49915	42	50	GMPS	GMP synthase [glutamine-hydrolyzing]	yes	yes	3	0.12088	68.893				By MS/MS	By matching
DRRWRVVTL	VADNLDQATRVAYQKDRRWRVVTLQGQIIE	RVAYQKDRRWRVVTLQGQIIEQSGTMTGGG	K	D	R	T	L	Q	0	3	0	1	0	0	0	0	0	0	1	0	0	0	0	0	1	1	0	2	0	0	9		1199.69	E9PD53;Q9NTJ3	E9PD53	707	715	SMC4	Structural maintenance of chromosomes protein;Structural maintenance of chromosomes protein 4	yes	no	3	0.058124	82.831				By MS/MS	By MS/MS
DRSAHFSTL	VLLLLSSIHFQCRRLDRSAHFSTLAIKQNP	FQCRRLDRSAHFSTLAIKQNPLLAEAYSNL	L	D	R	T	L	A	1	1	0	1	0	0	0	0	1	0	1	0	0	1	0	2	1	0	0	0	0	0	9		1032.5	O15294;C9JZL3	O15294	72	80	OGT	UDP-N-acetylglucosamine--peptide N-acetylglucosaminyltransferase 110 kDa subunit	yes	no	2	0.023923	105.94				By MS/MS	By MS/MS
DRSARQAEL	LFLDLVELQRGLASGDRSARQAELGREIHA	RGLASGDRSARQAELGREIHALASASKPLA	G	D	R	E	L	G	2	2	0	1	0	1	1	0	0	0	1	0	0	0	0	1	0	0	0	0	0	0	9		1044.53	O15254	O15254	388	396	ACOX3	Peroxisomal acyl-coenzyme A oxidase 3	yes	yes	2	0.044361	95.311				By MS/MS	By matching
DRSFRAQVF	PITTVCQHNVCKDCLDRSFRAQVFSCPACR	VCKDCLDRSFRAQVFSCPACRYDLGRSYAM	L	D	R	V	F	S	1	2	0	1	0	1	0	0	0	0	0	0	0	2	0	1	0	0	0	1	0	0	9		1124.57	A0A087WVR3;A0A087WTW0;Q96T88;A0A087WWG9	A0A087WVR3	762	770	UHRF1	E3 ubiquitin-protein ligase UHRF1	yes	no	2	0.029443	111.74				By matching	By MS/MS
DRSISITAL	KYYKQLQKEYISDDHDRSISITALSVQMFT	YISDDHDRSISITALSVQMFTVPTLARHLI	H	D	R	A	L	S	1	1	0	1	0	0	0	0	0	2	1	0	0	0	0	2	1	0	0	0	0	0	9		974.54	A0A087WTJ9;Q8IWV7	A0A087WTJ9	409	417	UBR1	E3 ubiquitin-protein ligase UBR1	yes	no	2	0.050567	85.064				By matching	By matching
DRSPRPTSA	KRASRSLDGAAVDSADRSPRPTSAPAITQG	AAVDSADRSPRPTSAPAITQGQVAEGGVLD	A	D	R	S	A	P	1	2	0	1	0	0	0	0	0	0	0	0	0	0	2	2	1	0	0	0	0	0	9		985.494	A0A1B0GWG0;A0A2R8Y6D0;A0A2R8Y420;A0A2R8Y7N0;A0A2R8Y7Y3;Q4VB86;A0A2R8YD30;A0A2R8YFR9;A0A2R8Y6G5;A0A2R8YCW8;A0A2R8Y570;A0A2R8Y5G2;A0A2R8Y5Z6;A0A2U3TZH6;P11171;A0A2R8Y4N6;A0A2R8Y5C8	A0A1B0GWG0	276	284	EPB41	Protein 4.1	yes	no	2	0.12433	68.224				By MS/MS	By matching
DRSTREVEL	TPPRKSASLSNLHSLDRSTREVELGLEYGS	SNLHSLDRSTREVELGLEYGSPTMNLAGQS	L	D	R	E	L	G	0	2	0	1	0	0	2	0	0	0	1	0	0	0	0	1	1	0	0	1	0	0	9		1103.56	B0QY53;B0QY54;A0A087WUW0;Q9Y3M2	B0QY53	28	36	CBY1	Protein chibby homolog 1	yes	no	2	0.045132	86.67				By matching	By matching
DRTAIHEVM	QGVCCIDEFDKMAEADRTAIHEVMEQQTIS	DKMAEADRTAIHEVMEQQTISIAKAGILTT	A	D	R	V	M	E	1	1	0	1	0	0	1	0	1	1	0	0	1	0	0	0	1	0	0	1	0	0	9		1070.52	P33993;J3KQ69;P25205	J3KQ69	454	462	MCM7;MCM3	DNA replication licensing factor MCM7;DNA replication licensing factor MCM3	no	no	2	0.026284	102.62				By MS/MS	By MS/MS
DRTAQLTSL	ESGKTSVVVHCSDGWDRTAQLTSLAMLMLD	HCSDGWDRTAQLTSLAMLMLDSYYRTIKGF	W	D	R	S	L	A	1	1	0	1	0	1	0	0	0	0	2	0	0	0	0	1	2	0	0	0	0	0	9		1003.53	H0YDX3;C9JEX3;F8WA39;Q13496;Q13614;Q13613	H0YDX3	280	288	MTMR1;MTMR2;MTM1	Myotubularin;Myotubularin-related protein 2;Myotubularin-related protein 1	yes	no	2	0.068822	79.906					By MS/MS
DRTIRIWST	MDFSSNGKYLATCADDRTIRIWSTKDFLQR	LATCADDRTIRIWSTKDFLQREHRSMRANV	D	D	R	S	T	K	0	2	0	1	0	0	0	0	0	2	0	0	0	0	0	1	2	1	0	0	0	0	9		1146.61	A0A087WXC6;F8WDI9;E9PF19;Q96E41;Q9Y4P3	A0A087WXC6	16	24	TBL2	Transducin beta-like protein 2	yes	no	2	0.021615	111.06				By MS/MS	By MS/MS
DRTLIYITL	KANVFFKNYEIKNEADRTLIYITLYISECL	EIKNEADRTLIYITLYISECLKKLQKCNSK	A	D	R	T	L	Y	0	1	0	1	0	0	0	0	0	2	2	0	0	0	0	0	2	0	1	0	0	0	9		1106.63	O15145;F8VR50;C9JZD1	O15145	65	73	ARPC3	Actin-related protein 2/3 complex subunit 3	yes	no	1;2	0.0036681	168.27				By MS/MS	By MS/MS
DRTLKRLQL	ITAVLVAYKRKTQDADRTLKRLQLQMDNLE	RKTQDADRTLKRLQLQMDNLESRVALECKE	A	D	R	Q	L	Q	0	2	0	1	0	1	0	0	0	0	3	1	0	0	0	0	1	0	0	0	0	0	9		1141.69	P51805;Q9UIW2	P51805	1250	1258	PLXNA3;PLXNA1	Plexin-A3;Plexin-A1	yes	no	3	0.096016	73.887				By MS/MS	By matching
DRTSIHEAM	RGVCLIDEFDKMNDQDRTSIHEAMEQQSIS	DKMNDQDRTSIHEAMEQQSISISKAGIVTS	Q	D	R	A	M	E	1	1	0	1	0	0	1	0	1	1	0	0	1	0	0	1	1	0	0	0	0	0	9		1058.48	H0Y8E6;P49736;Q9NXL9	H0Y8E6	528	536	MCM2;MCM9	DNA replication licensing factor MCM2;DNA helicase MCM9	yes	no	2	0.0013471	162.49				By MS/MS	By MS/MS
DRTTISRAL	______________________________	______________________________	N	D	R	A	L	S	1	2	0	1	0	0	0	0	0	1	1	0	0	0	0	1	2	0	0	0	0	0	9		1031.57	A0A1W2PQY5;A0A2Q2TH77;Q08379	A0A1W2PQY5	4	12	GOLGA2	Golgin subfamily A member 2	yes	no	2;3	0.037797	89.08				By MS/MS
DRVAIHEAM	GGVVCIDEFDKMREDDRVAIHEAMEQQTIS	DKMREDDRVAIHEAMEQQTISIAKAGITTT	D	D	R	A	M	E	2	1	0	1	0	0	1	0	1	1	0	0	1	0	0	0	0	0	0	1	0	0	9		1040.51	B1AHB1;P33992	B1AHB1	411	419	MCM5	DNA helicase;DNA replication licensing factor MCM5	yes	no	2	0.015683	116.05				By MS/MS	By MS/MS
DRVALRNLL	YWEWTTGYAKANAQTDRVALRNLLRRYNQS	KANAQTDRVALRNLLRRYNQSEAGSHTLQG	T	D	R	L	L	R	1	2	1	1	0	0	0	0	0	0	3	0	0	0	0	0	0	0	0	1	0	0	9		1068.64	A0A140T9J8;A0A0G2JNV5;A0A140T9V0;A0A140T8X0;D0EV57;A0A0G2JPA3;A0A140T9B7;A0A0G2JH66;P30511;A0A140T9P9;A0A140T9M4;A0A140T9K3;A0A140T9A3;A0A140T925;A0A140T908	A0A140T9J8	95	103	HLA-F	HLA class I histocompatibility antigen, alpha chain F	yes	no	2;3	1.0159e-31	205.36				By MS/MS	By MS/MS
DRVKKIIEL	EEREKLVKAERKFIEDRVKKIIELKRKVCG	ERKFIEDRVKKIIELKRKVCGDSDKGFVVI	E	D	R	E	L	K	0	1	0	1	0	0	1	0	0	2	1	2	0	0	0	0	0	0	0	1	0	0	9		1112.69	P40227	P40227	269	277	CCT6A	T-complex protein 1 subunit zeta	yes	yes	2;3	0.0035954	164.68				By MS/MS	By MS/MS
DRVKMGFVM	PVAVGPYGQSQPSCFDRVKMGFVMGCAVGM	SQPSCFDRVKMGFVMGCAVGMAAGALFGTF	F	D	R	V	M	G	0	1	0	1	0	0	0	1	0	0	0	1	2	1	0	0	0	0	0	2	0	0	9		1081.54	P60602	P60602	17	25	ROMO1	Reactive oxygen species modulator 1	yes	yes	2	0.089277	75.378				By matching	By MS/MS
DRVLREERA	TDMDNQIVVSDYAQMDRVLREERAYILNLV	SDYAQMDRVLREERAYILNLVKQIKKTGCN	M	D	R	R	A	Y	1	3	0	1	0	0	2	0	0	0	1	0	0	0	0	0	0	0	0	1	0	0	9		1142.62	P50991	P50991	273	281	CCT4	T-complex protein 1 subunit delta	yes	yes	2;3	0.026958	101.54				By MS/MS	By matching
DRVLRIHRI	LQCHPSKPLLASCGLDRVLRIHRIQNPRGL	LASCGLDRVLRIHRIQNPRGLEHKVYLKSQ	L	D	R	R	I	Q	0	3	0	1	0	0	0	0	1	2	1	0	0	0	0	0	0	0	0	1	0	0	9		1176.72	E9PS41;Q6RFH5	E9PS41	233	241	WDR74	WD repeat-containing protein 74	yes	no	3	0.076761	67.704				By MS/MS	By MS/MS
DRVLRVYSI	VTWDPLGQYVATLSCDRVLRVYSIQKKRVA	VATLSCDRVLRVYSIQKKRVAFNVSKMLSG	C	D	R	S	I	Q	0	2	0	1	0	0	0	0	0	1	1	0	0	0	0	1	0	0	1	2	0	0	9		1119.64	Q13112	Q13112	192	200	CHAF1B	Chromatin assembly factor 1 subunit B	yes	yes	2;3	0.0013716	179.51				By MS/MS	By MS/MS
DRVPLASKL	TIELHPDGRHGIVRVDRVPLASKLVDLPCV	HGIVRVDRVPLASKLVDLPCVMESLKTIDK	V	D	R	K	L	V	1	1	0	1	0	0	0	0	0	0	2	1	0	0	1	1	0	0	0	1	0	0	9		997.592	Q15545	Q15545	59	67	TAF7	Transcription initiation factor TFIID subunit 7	yes	yes	2	0.039306	88.392				By MS/MS	By MS/MS
DRVTRLEFL	IYDNQGIELHCIRRCDRVTRLEFLPFHFLL	HCIRRCDRVTRLEFLPFHFLLATASETGFL	C	D	R	F	L	P	0	2	0	1	0	0	1	0	0	0	2	0	0	1	0	0	1	0	0	1	0	0	9		1147.63	O15213;H0Y6G3;A0A140T9L0;A0A0G2JJL1	O15213	276	284	WDR46	WD repeat-containing protein 46	yes	no	2;3	0.0035873	145.72				By MS/MS	By MS/MS
DRWLLAEML	RKFICHVVGITYQHIDRWLLAEMLGDLSDS	ITYQHIDRWLLAEMLGDLSDSQLKVWMSKY	I	D	R	M	L	G	1	1	0	1	0	0	1	0	0	0	3	0	1	0	0	0	0	1	0	0	0	0	9		1145.59	Q9UBQ5;A0A087WVB9;K7EK53;K7EQM4;B4DQ48	Q9UBQ5	154	162	EIF3K	Eukaryotic translation initiation factor 3 subunit K	yes	no	2	0.003725	141.93				By MS/MS	By matching
DRYDGLRRL	FFSICFSFRAVLELFDRYDGLRRLVNLIST	AVLELFDRYDGLRRLVNLISTLEILNLEDQ	F	D	R	R	L	V	0	3	0	2	0	0	0	1	0	0	2	0	0	0	0	0	0	0	1	0	0	0	9		1162.62	Q9Y4B6	Q9Y4B6	478	486	VPRBP	Protein VPRBP	yes	yes	3	0.028808	84.817				By MS/MS
DRYDGMVGF	RGGDLMAYDRRGRPGDRYDGMVGFSADETW	RRGRPGDRYDGMVGFSADETWDSAIDTWSP	G	D	R	G	F	S	0	1	0	2	0	0	0	2	0	0	0	0	1	1	0	0	0	0	1	1	0	0	9		1058.45	P61978;Q5T6W2	P61978	331	339	HNRNPK	Heterogeneous nuclear ribonucleoprotein K	yes	no	2	0.059143	82.529				By MS/MS	By matching
DRYEFSSHI	FRDPFECNMCGYRSHDRYEFSSHIARGEHR	CGYRSHDRYEFSSHIARGEHRALLK_____	H	D	R	H	I	A	0	1	0	1	0	0	1	0	1	1	0	0	0	1	0	2	0	0	1	0	0	0	9		1152.52	Q9UKT9;A0A0A0MRA0;R9R4D9;A0A0A0MST1;A0A087WU46;A0A0A0MSL2;A0A0A0MT14;B4DWF2;F8VPL6;Q13422;Q9UKS7;Q9H2S9	Q9UKT9	491	499	IKZF3;IKZF1;IKZF2;ZNFN1A2;IKZF4	Zinc finger protein Aiolos;DNA-binding protein Ikaros;Zinc finger protein Helios;Zinc finger protein Eos	yes	no	2;3	0.0035911	169.09				By MS/MS	By MS/MS
DRYFRIQEV	MVFLTAQLWLRNRVTDRYFRIQEVLKHARH	LRNRVTDRYFRIQEVLKHARHFRGRKNRCY	T	D	R	E	V	L	0	2	0	1	0	1	1	0	0	1	0	0	0	1	0	0	0	0	1	1	0	0	9		1224.63	Q9BYC9	Q9BYC9	16	24	MRPL20	39S ribosomal protein L20, mitochondrial	yes	yes	2;3	6.9622e-11	205.83				By MS/MS	By MS/MS
DRYGGQPLF	NLDTYTSDLHFQVSKDRYGGQPLFSEKFPT	HFQVSKDRYGGQPLFSEKFPTLWSGARSTY	K	D	R	L	F	S	0	1	0	1	0	1	0	2	0	0	1	0	0	1	1	0	0	0	1	0	0	0	9		1051.51	Q1KMD3;H3BQZ7	Q1KMD3	262	270	HNRNPUL2;HNRNPUL2-BSCL2	Heterogeneous nuclear ribonucleoprotein U-like protein 2	yes	no	2	0.022666	107.29				By MS/MS	By MS/MS
DRYGWRGGF	PVFLCALSPLGQLLQDRYGWRGGFLIL___	LGQLLQDRYGWRGGFLIL____________	Q	D	R	G	F	L	0	2	0	1	0	0	0	3	0	0	0	0	0	1	0	0	0	1	1	0	0	0	9		1112.52	J3KTM6;J3KT83;J3QRA0;J3QQS9;J3QQV2;J3QSC3;J3KTI8;O15427	J3KTM6	146	154	SLC16A3	Monocarboxylate transporter 4	yes	no	2;3	0.023232	101.6				By MS/MS	By MS/MS
DRYHPKPVL	PPSAFPTVTTVWQDNDRYHPKPVLHMVSSE	TVWQDNDRYHPKPVLHMVSSEQHSADLNRN	N	D	R	V	L	H	0	1	0	1	0	0	0	0	1	0	1	1	0	0	2	0	0	0	1	1	0	0	9		1123.61	Q05209	Q05209	385	393	PTPN12	Tyrosine-protein phosphatase non-receptor type 12	yes	yes	3	0.10367	61.593				By MS/MS	By matching
DRYHRFKEL	LETAEDIQERRQQVLDRYHRFKELSTLRRQ	RRQQVLDRYHRFKELSTLRRQKLEDSYRFQ	L	D	R	E	L	S	0	2	0	1	0	0	1	0	1	0	1	1	0	1	0	0	0	0	1	0	0	0	9		1262.65	A0A0D9SFF6;A0A0D9SF54;A0A0D9SGF6;Q13813	A0A0D9SFF6	36	44	SPTAN1	Spectrin alpha chain, non-erythrocytic 1	yes	no	3	0.11488	70.056				By MS/MS	By matching
DRYIFASNL	DAEKPVLFFERSVYSDRYIFASNLYESECM	ERSVYSDRYIFASNLYESECMNETEWTIYQ	S	D	R	N	L	Y	1	1	1	1	0	0	0	0	0	1	1	0	0	1	0	1	0	0	1	0	0	0	9		1097.55	D6RCP9;D6RFG8;P27707	D6RCP9	133	141	DCK	Deoxycytidine kinase	yes	no	2	0.028109	99.7				By matching	By MS/MS
DRYISKMFL	PKSGKGKKKSKPVNKDRYISKMFLRGDSVI	SKPVNKDRYISKMFLRGDSVIVVLRNPLIA	K	D	R	F	L	R	0	1	0	1	0	0	0	0	0	1	1	1	1	1	0	1	0	0	1	0	0	0	9		1171.61	K7EJB5;P62316	K7EJB5	29	37	SNRPD2	Small nuclear ribonucleoprotein Sm D2	yes	no	2;3	0.010014	119.75				By MS/MS	By MS/MS
DRYKFEITV	RLKLLAKHPCHIKKFDRYKFEITVGMPFSS	CHIKKFDRYKFEITVGMPFSSGADGSRSRE	F	D	R	T	V	G	0	1	0	1	0	0	1	0	0	1	0	1	0	1	0	0	1	0	1	1	0	0	9		1169.61	O76024	O76024	771	779	WFS1	Wolframin	yes	yes	2	0.0524	84.522				By MS/MS
DRYKMVVQV	HLSENIKDKLKEMGFDRYKMVVQVVIGEQR	LKEMGFDRYKMVVQVVIGEQRGEGVF____	F	D	R	Q	V	V	0	1	0	1	0	1	0	0	0	0	0	1	1	0	0	0	0	0	1	3	0	0	9		1136.6	E7ESA3;E7ER86;Q8WW35	E7ESA3	87	95	TCTEX1D2	Tctex1 domain-containing protein 2	yes	no	2	0.12803	67.507				By MS/MS	By matching
DRYKNLPTA	PDCAETFMTLLLVITDRYKNLPTASRKLQF	LLLVITDRYKNLPTASRKLQFLELQKDLVD	T	D	R	T	A	S	1	1	1	1	0	0	0	0	0	0	1	1	0	0	1	0	1	0	1	0	0	0	9		1076.56	Q6NUQ1	Q6NUQ1	491	499	RINT1	RAD50-interacting protein 1	yes	yes	2	0.012424	122.19				By MS/MS	By MS/MS
DRYLKSESL	FDDHMYFPVPMNMDLDRYLKSESLSFYVFD	PMNMDLDRYLKSESLSFYVFDDSDTQENIY	L	D	R	S	L	S	0	1	0	1	0	0	1	0	0	0	2	1	0	0	0	2	0	0	1	0	0	0	9		1109.57	H3BS47;A0A087WX34;H3BV03;Q68CZ1	H3BS47	853	861	RPGRIP1L	Protein fantom	yes	no	2;3	4.293e-05	169.77				By MS/MS	By MS/MS
DRYLNIVHA	INFYAGALLLACISFDRYLNIVHATQLYRR	LACISFDRYLNIVHATQLYRRGPPARVTLT	F	D	R	H	A	T	1	1	1	1	0	0	0	0	1	1	1	0	0	0	0	0	0	0	1	1	0	0	9		1099.58	P49682	P49682	148	156	CXCR3	C-X-C chemokine receptor type 3	yes	yes	2;3	0.003875	158.07				By MS/MS	By MS/MS
DRYLPGETF	QTHLSLTAIEYSHSHDRYLPGETFVLGNSL	EYSHSHDRYLPGETFVLGNSLARSLEPHSD	H	D	R	T	F	V	0	1	0	1	0	0	1	1	0	0	1	0	0	1	1	0	1	0	1	0	0	0	9		1096.52	Q96GD3	Q96GD3	485	493	SCMH1	Polycomb protein SCMH1	yes	yes	2	0.11385	70.256				By MS/MS	By matching
DRYLRPHAF	NEKPINLQMFIGTADDRYLRPHAFYQVHRI	FIGTADDRYLRPHAFYQVHRITGKTVATAS	D	D	R	A	F	Y	1	2	0	1	0	0	0	0	1	0	1	0	0	1	1	0	0	0	1	0	0	0	9		1173.6	I3L3K7;H3BR83;H3BRS1;Q12968	I3L3K7	487	495	NFATC3	Nuclear factor of activated T-cells, cytoplasmic 3	yes	no	2;3	0.0036859	150.4				By MS/MS	By MS/MS
DRYMSPMEA	HTKQSLQVIESAMERDRYMSPMEAQEFGIL	ESAMERDRYMSPMEAQEFGILDKVLVHPPQ	R	D	R	E	A	Q	1	1	0	1	0	0	1	0	0	0	0	0	2	0	1	1	0	0	1	0	0	0	9		1098.45	M0R208;Q16740	M0R208	140	148	CLPP	ATP-dependent Clp protease proteolytic subunit;ATP-dependent Clp protease proteolytic subunit, mitochondrial	yes	no	2	0.076568	78.192				By matching	By matching
DRYPGSTFM	SRTTDGVYEGVAIGGDRYPGSTFMDHVLRY	GVAIGGDRYPGSTFMDHVLRYQDTPGVKMI	G	D	R	F	M	D	0	1	0	1	0	0	0	1	0	0	0	0	1	1	1	1	1	0	1	0	0	0	9		1072.46	P53396	P53396	690	698	ACLY	ATP-citrate synthase	yes	yes	2	0.025695	103.56					By MS/MS
DRYPRKVTA	GTSDRPYSHALVAGIDRYPRKVTAAMGKKK	ALVAGIDRYPRKVTAAMGKKKIAKRSKIKS	I	D	R	T	A	A	1	2	0	1	0	0	0	0	0	0	0	1	0	0	1	0	1	0	1	1	0	0	9		1104.6	P61353;K7ELC7	P61353	47	55	RPL27	60S ribosomal protein L27	yes	no	2;3	0.023534	93.649				By MS/MS	By MS/MS
DRYQYPFVL	MAATAIAFTLLISTMDRYQYPFVLGLVMAV	LLISTMDRYQYPFVLGLVMAVVFSTLVCLS	M	D	R	V	L	G	0	1	0	1	0	1	0	0	0	0	1	0	0	1	1	0	0	0	2	1	0	0	9		1199.6	Q8IWX5	Q8IWX5	183	191	SGPP2	Sphingosine-1-phosphate phosphatase 2	yes	yes	2	0.0074584	132.08				By MS/MS	By MS/MS
DRYRQDPQL	EKVLQTLGVLLTTCRDRYRQDPQLGRTLAS	LLTTCRDRYRQDPQLGRTLASLQAEYQVLA	R	D	R	Q	L	G	0	2	0	2	0	2	0	0	0	0	1	0	0	0	1	0	0	0	1	0	0	0	9		1189.58	D6REA1;Q9H173	D6REA1	417	425	SIL1	Nucleotide exchange factor SIL1	yes	no	2	0.013039	120.87				By MS/MS	By MS/MS
DRYSGNVTI	WGRMNKYRSLRETDHDRYSGNVTIENIHQP	LRETDHDRYSGNVTIENIHQPRAAKKHSSS	H	D	R	T	I	E	0	1	1	1	0	0	0	1	0	1	0	0	0	0	0	1	1	0	1	1	0	0	9		1023.5	H0Y986;H0Y8Q0;Q70EL2	H0Y986	108	116	USP45	Ubiquitin carboxyl-terminal hydrolase 45	yes	no	2	0.036209	90.64				By MS/MS	By MS/MS
DRYVQQKRL	SLTSIIEYYYMWKTTDRYVQQKRLKAAEAE	YMWKTTDRYVQQKRLKAAEAESKLKQVYIP	T	D	R	R	L	K	0	2	0	1	0	2	0	0	0	0	1	1	0	0	0	0	0	0	1	1	0	0	9		1204.67	E9PCS8;E7EQY4;D6W5A2;E7EV10;Q9BTC8;H0Y4T7;E7ESY4;Q13330	E9PCS8	317	325	MTA3;MTA1	Metastasis-associated protein MTA3;Metastasis-associated protein MTA1	yes	no	3	0.026958	101.65				By MS/MS	By MS/MS
DRYYERNEL	RTREKKREDGKWRDYDRYYERNELYREKYD	GKWRDYDRYYERNELYREKYDWRRGRSKSR	Y	D	R	E	L	Y	0	2	1	1	0	0	2	0	0	0	1	0	0	0	0	0	0	0	2	0	0	0	9		1256.58	U3KPZ7;Q9P2N5	U3KPZ7	147	155	RBM27	RNA-binding protein 27	yes	no	3	0.03833	88.681				By MS/MS	By MS/MS
DSFARLDAL	LDEHVAFEFVLKADDDSFARLDALLAELRA	VLKADDDSFARLDALLAELRAREPARRRRL	D	D	S	A	L	L	2	1	0	2	0	0	0	0	0	0	2	0	0	1	0	1	0	0	0	0	0	0	9		1006.51	Q96L58	Q96L58	158	166	B3GALT6	Beta-1,3-galactosyltransferase 6	yes	yes	2	0.014744	117.76					By MS/MS
DSFARLVEL	ASDPALRSKLVRLSSDSFARLVELFCSRDD	LVRLSSDSFARLVELFCSRDDSSRPSRACP	S	D	S	E	L	F	1	1	0	1	0	0	1	0	0	0	2	0	0	1	0	1	0	0	0	1	0	0	9		1048.56	A0A087WSV0;Q9HB09	A0A087WSV0	160	168	BCL2L12	Bcl-2-like protein 12	yes	no	2	1.1743e-09	182.98				By MS/MS	By MS/MS
DSFERSNSL	FSRGANRMRGRLGSVDSFERSNSLASEKDY	GRLGSVDSFERSNSLASEKDYSPGDSPPGT	V	D	S	S	L	A	0	1	1	1	0	0	1	0	0	0	1	0	0	1	0	3	0	0	0	0	0	0	9		1053.47	O60343;Q5JU47	O60343	590	598	TBC1D4	TBC1 domain family member 4	yes	no	2	0.013969	119.17				By MS/MS	By MS/MS
DSFLHENSL	GPKEDSTSIKGNSDQDSFLHENSLHQEESQ	KGNSDQDSFLHENSLHQEESQKENMPCGET	Q	D	S	S	L	H	0	0	1	1	0	0	1	0	1	0	2	0	0	1	0	2	0	0	0	0	0	0	9		1060.48	H0YC07;Q8N573	H0YC07	164	172	OXR1	Oxidation resistance protein 1	yes	no	2	0.021104	129.56
DSIQRKLGL	MSAVDGQRQVGVGYVDSIQRKLGLCEFPDN	VGVGYVDSIQRKLGLCEFPDNDQFSNLEAL	V	D	S	G	L	C	0	1	0	1	0	1	0	1	0	1	2	1	0	0	0	1	0	0	0	0	0	0	9		1028.6	A0A2R8Y7S8;A0A2R8YFH0;E9PHA6;A0A2R8Y6P0;A0A2R8YG02;P43246;C9J809	A0A2R8Y7S8	167	175	MSH2	DNA mismatch repair protein Msh2	yes	no	2	0.059991	82.279				By MS/MS	By matching
DSMKRLQSA	INFMVYQPTPWEAASDSMKRLQSAMTEGGV	PWEAASDSMKRLQSAMTEGGVVLREPQRIY	S	D	S	S	A	M	1	1	0	1	0	1	0	0	0	0	1	1	1	0	0	2	0	0	0	0	0	0	9		1034.52	Q9H0U6	Q9H0U6	156	164	MRPL18	39S ribosomal protein L18, mitochondrial	yes	yes	2	0.018818	111.46				By MS/MS	By MS/MS
DSVQRNAAF	VISSFYPEIQAAHASDSVQRNAAFFREVTR	QAAHASDSVQRNAAFFREVTRRTARMVAEW	S	D	S	A	F	F	2	1	1	1	0	1	0	0	0	0	0	0	0	1	0	1	0	0	0	1	0	0	9		1006.48	A0A087X0Q9;Q9BVL4	A0A087X0Q9	302	310	SELO	Selenoprotein O	yes	no	2	0.11608	69.825				By matching	By matching
DSYRKKVVL	FMYDEFVEDYEPTKADSYRKKVVLDGEEVQ	YEPTKADSYRKKVVLDGEEVQIDILDTAGQ	A	D	S	V	L	D	0	1	0	1	0	0	0	0	0	0	1	2	0	0	0	1	0	0	1	2	0	0	9		1106.64	C9JPE8;C9JYR1;H7C3P7;C9J6B1;C9JQB3;P11234;P11233	C9JPE8	49	57	RALA;RALB	Ras-related protein Ral-B;Ras-related protein Ral-A	yes	no	3	0.10645	61.56				By MS/MS	By matching
DSYVRSLPF	PLGQTVQSELFRSRLDSYVRSLPFFSARAG	LFRSRLDSYVRSLPFFSARAG_________	L	D	S	P	F	F	0	1	0	1	0	0	0	0	0	0	1	0	0	1	1	2	0	0	1	1	0	0	9		1082.54	Q9Y5R8	Q9Y5R8	131	139	TRAPPC1	Trafficking protein particle complex subunit 1	yes	yes	2	0.0274	100.84				By MS/MS	By MS/MS
DTFIRHIAL	______________________________	______________________________	G	D	T	A	L	L	1	1	0	1	0	0	0	0	1	2	1	0	0	1	0	0	1	0	0	0	0	0	9		1084.6	P14598;A6NI72	P14598	3	11	NCF1;NCF1B	Neutrophil cytosol factor 1;Putative neutrophil cytosol factor 1B	yes	no	2;3	6.3279e-56	219.16				By MS/MS	By MS/MS
DTLQRVNQL	MAVKKSRLKSKQKAQDTLQRVNQLKEENER	SKQKAQDTLQRVNQLKEENERLEAKIKLLT	Q	D	T	Q	L	K	0	1	1	1	0	2	0	0	0	0	2	0	0	0	0	0	1	0	0	1	0	0	9		1085.58	P53567	P53567	89	97	CEBPG	CCAAT/enhancer-binding protein gamma	yes	yes	2	1.6289e-06	191.38				By MS/MS	By MS/MS
DTVGRGSSL	DSSLLQDNVAFVLCLDTVGRGSSLHLHVSK	AFVLCLDTVGRGSSLHLHVSKPPREGTLQH	L	D	T	S	L	H	0	1	0	1	0	0	0	2	0	0	1	0	0	0	0	2	1	0	0	1	0	0	9		890.446	K7ENM2;K7EMW4;Q969V3;K7EQ66;K7ELZ9;A0A0C4DGP7	K7ENM2	200	208	NCLN	Nicalin	yes	no	2	0.015506	116.37				By MS/MS	By matching
DTYPRKWGL	DHGIVAKIKRVIMERDTYPRKWGLGPKASQ	RVIMERDTYPRKWGLGPKASQKKLMIKQGL	R	D	T	G	L	G	0	1	0	1	0	0	0	1	0	0	1	1	0	0	1	0	1	1	1	0	0	0	9		1134.58	H7C2Q2;O60832	H7C2Q2	161	169	DKC1	H/ACA ribonucleoprotein complex subunit 4	yes	no	2;3	0.00098183	164.53				By MS/MS	By MS/MS
DTYPRWVTT	VRYKRNENQLIIFADDTYPRWVTTASLLDY	LIIFADDTYPRWVTTASLLDYDTVAGADKF	D	D	T	T	T	A	0	1	0	1	0	0	0	0	0	0	0	0	0	0	1	0	3	1	1	1	0	0	9		1137.55	Q15393	Q15393	1027	1035	SF3B3	Splicing factor 3B subunit 3	yes	yes	2	0.028462	99.136
DTYTKKQVL	EIYPPEVAEFVYITDDTYTKKQVLRMEHLV	FVYITDDTYTKKQVLRMEHLVLKVLTFDLA	D	D	T	V	L	R	0	0	0	1	0	1	0	0	0	0	1	2	0	0	0	0	2	0	1	1	0	0	9		1094.6	P20248	P20248	284	292	CCNA2	Cyclin-A2	yes	yes	2	0.037471	89.401				By matching	By MS/MS
DVAERLLSL	YLQLGYEGFSRDYRDDVAERLLSLKDGLVH	SRDYRDDVAERLLSLKDGLVHPDPAILFHT	D	D	V	S	L	K	1	1	0	1	0	0	1	0	0	0	3	0	0	0	0	1	0	0	0	1	0	0	9		1014.57	E9PHY8;Q8NDA8	E9PHY8	1002	1010	MROH1	Maestro heat-like repeat-containing protein family member 1	yes	no	2	0.0083465	130.75				By MS/MS	By MS/MS
DVAPKRQAL	CSWCINIVRFYEVYCDVAPKRQALEEANAE	FYEVYCDVAPKRQALEEANAELAEAQEKLS	C	D	V	A	L	E	2	1	0	1	0	1	0	0	0	0	1	1	0	0	1	0	0	0	0	1	0	0	9		996.572	K7EK91;Q9UFH2;K7ELN3	K7EK91	3252	3260	DNAH17	Dynein heavy chain 17, axonemal	yes	no	2;3	0.07022	79.597				By MS/MS	By MS/MS
DVDQRSTTF	ISARVDSHSKILYARDVDQRSTTFEKSLLM	KILYARDVDQRSTTFEKSLLMGKEFQRRAK	R	D	V	T	F	E	0	1	0	2	0	1	0	0	0	0	0	0	0	1	0	1	2	0	0	1	0	0	9		1067.49	C9JFE4;A0A096LP07;A0A096LPJ3;A8K070;Q13098	C9JFE4	408	416	GPS1	COP9 signalosome complex subunit 1	yes	no	2	0.048497	85.676
DVFARYSRL	NVPHLGNIIGCVLSADVFARYSRLRQWNTL	GCVLSADVFARYSRLRQWNTLYLCGTDEYG	A	D	V	R	L	R	1	2	0	1	0	0	0	0	0	0	1	0	0	1	0	1	0	0	1	1	0	0	9		1125.59	P56192	P56192	292	300	MARS	Methionine--tRNA ligase, cytoplasmic	yes	yes	2;3	0.018678	111.61				By MS/MS	By matching
DVHKKYNAL	EAALNDPKMYVQTVLDVHKKYNALVMSAFN	YVQTVLDVHKKYNALVMSAFNNDAGFVAAL	L	D	V	A	L	V	1	0	1	1	0	0	0	0	1	0	1	2	0	0	0	0	0	0	1	1	0	0	9		1086.58	A0A0C4DGX4;Q13616	A0A0C4DGX4	348	356	CUL1	Cullin-1	yes	no	2	0.065388	80.684				By matching	By MS/MS
DVSQEESPS	SVALLALSSAQNLNEDVSQEESPSLIAGNP	AQNLNEDVSQEESPSLIAGNPQGAPPQGGN	E	D	V	P	S	L	0	0	0	1	0	1	2	0	0	0	0	0	0	0	1	3	0	0	0	1	0	0	9		976.399	A0A0G2JRP6;A0A0G2JQ42;F5H7C1;A0A0G2JPD0;A0A0G2JNB4;P02812;A0A0G2JM13;A0A0G2JR74;A0A0G2JMN8;P04280;G3V1M9;A0A0D9SET1;Q04118	P02812	22	30	PRB3;PRB2;PRB1	Basic salivary proline-rich protein 2;Basic proline-rich peptide IB-1;Basic proline-rich peptide P-E;Basic proline-rich peptide IB-7;Basic proline-rich peptide IB-8c;Basic proline-rich peptide IB-4;Basic salivary proline-rich protein 1;Proline-rich peptid	no	no	1;2	0.042925	87.323
DVYERLTNL	HLCAAQLLQLTNLEHDVYERLTNLQEGIIP	LTNLEHDVYERLTNLQEGIIPKKKAATDDD	H	D	V	N	L	Q	0	1	1	1	0	0	1	0	0	0	2	0	0	0	0	0	1	0	1	1	0	0	9		1121.57	H7BXF5;A0A2R8YDB8;Q9H0E3	H7BXF5	972	980	SAP130	Histone deacetylase complex subunit SAP130	yes	no	2	7.3479e-15	186.76				By MS/MS	By MS/MS
DVYQRIVWL	DKKLSEFDVEMSMREDVYQRIVWLQEKVQK	EMSMREDVYQRIVWLQEKVQKDSLRPEAAR	E	D	V	W	L	Q	0	1	0	1	0	1	0	0	0	1	1	0	0	0	0	0	0	1	1	2	0	0	9		1190.64	P52888;K7EKB6	P52888	117	125	THOP1	Thimet oligopeptidase	yes	no	2	0.0036308	144.35				By MS/MS	By MS/MS
DVYRKLIEL	NGGMSQRSLCMDTSLDVYRKLIELNYLGTV	CMDTSLDVYRKLIELNYLGTVSLTKCVLPH	L	D	V	E	L	N	0	1	0	1	0	0	1	0	0	1	2	1	0	0	0	0	0	0	1	1	0	0	9		1147.66	H0YJR8;A0A087X0Z7;H0YJ66;Q9Y394	H0YJR8	21	29	DHRS7	Dehydrogenase/reductase SDR family member 7	yes	no	2	0.033711	103.55				By MS/MS
EAARVAEQL	WTAADTAAQITQRKWEAARVAEQLRAYLEG	ITQRKWEAARVAEQLRAYLEGECVEWLRRY	W	E	A	Q	L	R	3	1	0	0	0	1	2	0	0	0	1	0	0	0	0	0	0	0	0	1	0	0	9		985.519	P30485;A0A140TA14;P30461;A0A140T9Y5;P30495;P30492;P18465;A0A140T9H3;A0A140T9S9;Q04826;P03989;A0A140TA02;P30466;A0A1W2PNR7;Q31612;P30447;P30475;Q95365;Q29836;P30685;P30491;P10319	Q04826	172	180	HLA-B;HLA-A	HLA class I histocompatibility antigen, B-47 alpha chain;HLA class I histocompatibility antigen, B-13 alpha chain;HLA class I histocompatibility antigen, B-56 alpha chain;HLA class I histocompatibility antigen, B-54 alpha chain;HLA class I histocompatibil	no	no	2	0.025545	103.8
EAMLRNKEL	KEISLDSYNAQLVQLEAMLRNKELKLQESE	AQLVQLEAMLRNKELKLQESEKEKECLQHE	L	E	A	E	L	K	1	1	1	0	0	0	2	0	0	0	2	1	1	0	0	0	0	0	0	0	0	0	9		1102.58	P49454	P49454	1214	1222	CENPF	Centromere protein F	yes	yes	2	0.11566	69.905				By MS/MS	By matching
EDFKRMTAL	TVNRYLQSVRPLMKEEDFKRMTALAQDFAV	RPLMKEEDFKRMTALAQDFAVGLGPRLQWY	E	E	D	A	L	A	1	1	0	1	0	0	1	0	0	0	1	1	1	1	0	0	1	0	0	0	0	0	9		1109.55	P50416	P50416	197	205	CPT1A	Carnitine O-palmitoyltransferase 1, liver isoform	yes	yes	2	0.0037192	153.08				By MS/MS	By MS/MS
EDFLRATTL	FFQNMDGKELCKMNKEDFLRATTLYNTEVL	LCKMNKEDFLRATTLYNTEVLLSHLSYLRE	K	E	D	T	L	Y	1	1	0	1	0	0	1	0	0	0	2	0	0	1	0	0	2	0	0	0	0	0	9		1064.55	Q01543	Q01543	173	181	FLI1	Friend leukemia integration 1 transcription factor	yes	yes	2	0.0079076	131.41				By MS/MS
EDIKRGLAL	DTMIFASIAPSIYGHEDIKRGLALALFGGE	PSIYGHEDIKRGLALALFGGEPKNPGGKHK	H	E	D	A	L	A	1	1	0	1	0	0	1	1	0	1	2	1	0	0	0	0	0	0	0	0	0	0	9		1013.59	H0Y8E6;P49736	H0Y8E6	421	429	MCM2	DNA replication licensing factor MCM2	yes	no	2	0.026671	102				By MS/MS	By MS/MS
EDYTRYNQL	LHELRVLRRYRLQRREDYTRYNQLSRAVRE	YRLQRREDYTRYNQLSRAVRELARRLRDLP	R	E	D	Q	L	S	0	1	1	1	0	1	1	0	0	0	1	0	0	0	0	0	1	0	2	0	0	0	9		1200.54	Q9NV31	Q9NV31	43	51	IMP3	U3 small nucleolar ribonucleoprotein protein IMP3	yes	yes	2	3.3981e-22	194.9				By MS/MS	By MS/MS
EEFGRFASF	IFHVDMAKKETVWRLEEFGRFASFEAQGAL	ETVWRLEEFGRFASFEAQGALANIAVDKAN	L	E	E	S	F	E	1	1	0	0	0	0	2	1	0	0	0	0	0	3	0	1	0	0	0	0	0	0	9		1088.49	A0A0G2JMH6;P01903;Q30118;A0A0G2JH46	A0A0G2JMH6	71	79	HLA-DRA	HLA class II histocompatibility antigen, DR alpha chain	yes	no	2	0.01011	127.46				By MS/MS	By MS/MS
EEFRRLAAL	GSGRSFAGAVSPQEEEEFRRLAALPNVYEV	VSPQEEEEFRRLAALPNVYEVISKSIAPSI	E	E	E	A	L	P	2	2	0	0	0	0	2	0	0	0	2	0	0	1	0	0	0	0	0	0	0	0	9		1103.61	B1AHB1;P33992	B1AHB1	277	285	MCM5	DNA helicase;DNA replication licensing factor MCM5	yes	no	2	0.11724	69.998					By matching
EELERVSAL	TMEEKKGISGYSYTQEELERVSALKSEVDE	GYSYTQEELERVSALKSEVDEMKGRTLDDM	Q	E	E	A	L	K	1	1	0	0	0	0	3	0	0	0	2	0	0	0	0	1	0	0	0	1	0	0	9		1044.55	H0YHE2;Q8WYA0	H0YHE2	433	441	IFT81	Intraflagellar transport protein 81 homolog	yes	no	2	0.016588	128.38				By MS/MS	By matching
EELGRGIAL	EERYGAELEACRCRAEELGRGIALFQGLSN	ACRCRAEELGRGIALFQGLSNIAFNCMVLG	A	E	E	A	L	F	1	1	0	0	0	0	2	2	0	1	2	0	0	0	0	0	0	0	0	0	0	0	9		956.529	Q9NUT2;H7C5K9;C9JYI3;C9JTY4	Q9NUT2	369	377	ABCB8	ATP-binding cassette sub-family B member 8, mitochondrial	yes	no	2	0.014943	117.4				By MS/MS	By MS/MS
EEQRRFAAL	EEQQQRQQEQEEREREEQRRFAALSDREKR	QEEREREEQRRFAALSDREKRALAAERRLA	R	E	E	A	L	S	2	2	0	0	0	1	2	0	0	0	1	0	0	1	0	0	0	0	0	0	0	0	9		1118.58	B8ZZS4;Q9H8Y5	B8ZZS4	434	442	ANKZF1	Ankyrin repeat and zinc finger domain-containing protein 1	yes	no	2	0.033643	97.033				By MS/MS	By MS/MS
EEYSRLYQL	YEKSGVEAALSEAFHEEYSRLYQLAKETPT	LSEAFHEEYSRLYQLAKETPTSHSDPRLQH	H	E	E	Q	L	A	0	1	0	0	0	1	2	0	0	0	2	0	0	0	0	1	0	0	2	0	0	0	9		1199.58	G3V1N5;B4E3L3;Q96RU2;H0YFT9	G3V1N5	480	488	USP28	Ubiquitin carboxyl-terminal hydrolase;Ubiquitin carboxyl-terminal hydrolase 28	yes	no	2	9.6571e-06	173.73				By MS/MS	By MS/MS
EGFDRSTSL	PDRPPRSAWGSATREEGFDRSTSLESSDCE	GSATREEGFDRSTSLESSDCESLDSSNSGF	E	E	G	S	L	E	0	1	0	1	0	0	1	1	0	0	1	0	0	1	0	2	1	0	0	0	0	0	9		1010.47	Q9NX09	Q9NX09	41	49	DDIT4	DNA damage-inducible transcript 4 protein	yes	yes	2	0.015876	115.7				By MS/MS	By MS/MS
EGYGRYLDL	NPSEEAQNLVEFTDEEGYGRYLDLHDCYLK	VEFTDEEGYGRYLDLHDCYLKYINLKASEK	E	E	G	D	L	H	0	1	0	1	0	0	1	2	0	0	2	0	0	0	0	0	0	0	2	0	0	0	9		1084.52	Q12874	Q12874	134	142	SF3A3	Splicing factor 3A subunit 3	yes	yes	2	0.024307	105.52				By MS/MS	By MS/MS
EHYRRQHQL	VLLLLVFEAIVYRRQEHYRRQHQLAPLPAQ	IVYRRQEHYRRQHQLAPLPAQAVFASGTRQ	Q	E	H	Q	L	A	0	2	0	0	0	2	1	0	2	0	1	0	0	0	0	0	0	0	1	0	0	0	9		1265.64	Q92508	Q92508	950	958	PIEZO1	Piezo-type mechanosensitive ion channel component 1	yes	yes	3	0.033333	93.467				By MS/MS	By matching
EINGRNIRL	SYSDMKRALDKLDGTEINGRNIRLIEDKPR	DKLDGTEINGRNIRLIEDKPRTSHRRSYSG	T	E	I	R	L	I	0	2	2	0	0	0	1	1	0	2	1	0	0	0	0	0	0	0	0	0	0	0	9		1083.61	Q13247	Q13247	170	178	SRSF6	Serine/arginine-rich splicing factor 6	yes	yes	3	0.11043	70.919				By MS/MS	By matching
EKQRELARK	PAAASISDGDCDAREEKQRELARKGSLKNG	DCDAREEKQRELARKGSLKNGSMGSPVNQQ	E	E	K	R	K	G	1	2	0	0	0	1	2	0	0	0	1	2	0	0	0	0	0	0	0	0	0	0	9		1156.67	A0A0A0MRW1;A0A0A0MRV9;Q5T586;A0A0A0MRW2;Q5T593;A0A0A0MRW0;A0A0A0MRW3;Q8IW50	A0A0A0MRW1	25	33	FAM219A	Protein FAM219A	yes	no	3	0.11931	58.433
ELFLRRISL	YSDYSKCKKIMIERGELFLRRISLSRNKIA	IMIERGELFLRRISLSRNKIADLCHTFIKD	G	E	L	S	L	S	0	2	0	0	0	0	1	0	0	1	3	0	0	1	0	1	0	0	0	0	0	0	9		1145.69	H0YGG4;F5H0D0;Q14232	H0YGG4	114	122	EIF2B1	Translation initiation factor eIF-2B subunit alpha	yes	no	2;3	0.0024365	158.37				By MS/MS	By MS/MS
ELLEILGSI	FYRFIYETEHHNGIAELLEILGSIINGFAL	HHNGIAELLEILGSIINGFALPLKEEHKIF	A	E	L	S	I	I	0	0	0	0	0	0	2	1	0	2	3	0	0	0	0	1	0	0	0	0	0	0	9		985.57	G3V2U3;Q96B13;H0Y8C4;H0YJ75;E9PFR3;Q16537;Q15172;Q13362;Q14738;H0YJU0;Q15173	G3V2U3	192	200	PPP2R5C;PPP2R5D;PPP2R5E;PPP2R5A;PPP2R5B	Serine/threonine-protein phosphatase 2A 56 kDa regulatory subunit epsilon isoform;Serine/threonine-protein phosphatase 2A 56 kDa regulatory subunit alpha isoform;Serine/threonine-protein phosphatase 2A 56 kDa regulatory subunit gamma isoform;Serine/threon	yes	no	2	0.023558	95.62
ELYQRIYAF	HTVMYVLTKATGITEELYQRIYAFCTRLLT	ATGITEELYQRIYAFCTRLLTLPTPYCTVA	E	E	L	A	F	C	1	1	0	0	0	1	1	0	0	1	1	0	0	1	0	0	0	0	2	0	0	0	9		1201.61	Q5UE93	Q5UE93	93	101	PIK3R6	Phosphoinositide 3-kinase regulatory subunit 6	yes	yes	2	0.0011177	163.77				By MS/MS	By matching
ENRVLHQEL	AIVERAQQMVEILTEENRVLHQELQGYYDN	VEILTEENRVLHQELQGYYDNADKLHKFEK	E	E	N	E	L	Q	0	1	1	0	0	1	2	0	1	0	2	0	0	0	0	0	0	0	0	1	0	0	9		1136.59	Q8IY63	Q8IY63	451	459	AMOTL1	Angiomotin-like protein 1	yes	yes	2	0.033238	106.88				By MS/MS	By MS/MS
ENYSHLVSL	HVDPAQRSLYRDVMLENYSHLVSLEFLRIK	YRDVMLENYSHLVSLEFLRIKD________	L	E	N	S	L	E	0	0	1	0	0	0	1	0	1	0	2	0	0	0	0	2	0	0	1	1	0	0	9		1060.52	H3BMI1;J3QKQ8;I3L0X7;H3BVC6;S4R440;Q5SR55;Q7Z761;A6NM28;Q14929;Q8TF47;Q9Y3M9	H3BMI1	45	53	ZFP90;ZNF169;ZFP92;ZNF337	Zinc finger protein 92 homolog;Zinc finger protein 169;Zinc finger protein 90 homolog;Zinc finger protein 337	yes	no	2	0.022932	107.01				By MS/MS
EPFGRIESI	SLHFNITEDMLRGIFEPFGRIESIQLMMDS	MLRGIFEPFGRIESIQLMMDSETGRSKGYG	F	E	P	S	I	Q	0	1	0	0	0	0	2	1	0	2	0	0	0	1	1	1	0	0	0	0	0	0	9		1046.54	A0A0U1RQH7;G3XAC6;Q14498;A0A0U1RQW2	A0A0U1RQH7	118	126	RBM39	RNA-binding protein 39	yes	no	2	0.017934	112.41				By MS/MS	By MS/MS
EPLIQMVSF	SVITEMEPSPVEIPAEPLIQMVSFEEQCIS	PVEIPAEPLIQMVSFEEQCISLGPCPQGNN	A	E	P	S	F	E	0	0	0	0	0	1	1	0	0	1	1	0	1	1	1	1	0	0	0	1	0	0	9		1062.54	Q6ZU69	Q6ZU69	823	831	FAM205A	Protein FAM205A	yes	yes	2	0.032525	94.262
EPRPPHGEL	LPRRPLPPAAQERDAEPRPPHGELQYLGQI	AQERDAEPRPPHGELQYLGQIQHILRCGVR	A	E	P	E	L	Q	0	1	0	0	0	0	2	1	1	0	1	0	0	0	3	0	0	0	0	0	0	0	9		1030.52	P04818	P04818	23	31	TYMS	Thymidylate synthase	yes	yes	2	0.037168	89.698				By MS/MS	By MS/MS
EPYERDHAV	KMQQENMKPQEQLTLEPYERDHAVVVGVYR	QEQLTLEPYERDHAVVVGVYR_________	L	E	P	A	V	V	1	1	0	1	0	0	2	0	1	0	0	0	0	0	1	0	0	0	1	1	0	0	9		1114.5	A6NHQ2;M0R299;P22087	M0R299	215	223	FBLL1;FBL	rRNA/tRNA 2-O-methyltransferase fibrillarin-like protein 1;rRNA 2-O-methyltransferase fibrillarin	no	no	2	0.094144	74.301				By MS/MS	By matching
EPYKKVLSH	FRMGPREQRVDMTVIEPYKKVLSHGGYHGD	VDMTVIEPYKKVLSHGGYHGDGLNAVILFA	I	E	P	S	H	G	0	0	0	0	0	0	1	0	1	0	1	2	0	0	1	1	0	0	1	1	0	0	9		1099.6	A2A492;Q7Z465	A2A492	180	188	BNIPL	Bcl-2/adenovirus E1B 19 kDa-interacting protein 2-like protein	yes	no	2	0.033973	92.439				By MS/MS	By MS/MS
EQFRREGFL	TRVEGGFDQYRALLQEQFRREGFL______	YRALLQEQFRREGFL_______________	Q	E	Q	F	L	-	0	2	0	0	0	1	2	1	0	0	1	0	0	2	0	0	0	0	0	0	0	0	9		1180.6	Q9NUQ8	Q9NUQ8	701	709	ABCF3	ATP-binding cassette sub-family F member 3	yes	yes	2	0.027911	100.02
EQHARNDPL	RIKVSKAASDLMSYCEQHARNDPLLVGVPA	DLMSYCEQHARNDPLLVGVPASENPFKDKK	C	E	Q	P	L	L	1	1	1	1	0	1	1	0	1	0	1	0	0	0	1	0	0	0	0	0	0	0	9		1078.52	O60262	O60262	40	48	GNG7	Guanine nucleotide-binding protein G(I)/G(S)/G(O) subunit gamma-7	yes	yes	2	0.034975	91.853				By MS/MS	By matching
EQLIRQGVL	LLKKNSQHFLPRWKCEQLIRQGVLEHILS_	LPRWKCEQLIRQGVLEHILS__________	C	E	Q	V	L	E	0	1	0	0	0	2	1	1	0	1	2	0	0	0	0	0	0	0	0	1	0	0	9		1054.61	Q14691	Q14691	183	191	GINS1	DNA replication complex GINS protein PSF1	yes	yes	2	0.00013207	147.34				By MS/MS	By MS/MS
EQMERLEAL	DRLQSEPESIRKWREEQMERLEALDANSRK	IRKWREEQMERLEALDANSRKQEAEWKEKA	E	E	Q	A	L	D	1	1	0	0	0	1	3	0	0	0	2	0	1	0	0	0	0	0	0	0	0	0	9		1117.54	F8WF69;P09496	F8WF69	116	124	CLTA	Clathrin light chain A	yes	no	2	0.017535	112.84				By MS/MS	By MS/MS
ERADLIAYL	IPGTKMIFVGIKKKEERADLIAYLKK____	GIKKKEERADLIAYLKK_____________	E	E	R	Y	L	K	2	1	0	1	0	0	1	0	0	1	2	0	0	0	0	0	0	0	1	0	0	0	9		1062.57	C9JFR7;P99999	C9JFR7	91	99	CYCS	Cytochrome c	yes	no	2	0.055361	98.629
ERAKREEEL	AEEQMLKEREERERAERAKREEELREYQER	EERERAERAKREEELREYQERVKKLEEVER	A	E	R	E	L	R	1	2	0	0	0	0	4	0	0	0	1	1	0	0	0	0	0	0	0	0	0	0	9		1158.6	Q14152	Q14152	833	841	EIF3A	Eukaryotic translation initiation factor 3 subunit A	yes	yes	3	0.090493	65.305				By MS/MS	By matching
ERALRELAL	LQEHRVELRPTTLSEERALRELALPGCTSR	PTTLSEERALRELALPGCTSRMLKLLALRQ	E	E	R	A	L	P	2	2	0	0	0	0	2	0	0	0	3	0	0	0	0	0	0	0	0	0	0	0	9		1069.62	H3BMJ2;Q6ZRI6	H3BMJ2	750	758	C15orf39	Uncharacterized protein C15orf39	yes	no	2	0.0037426	141.48				By MS/MS	By MS/MS
ERDIRFELL	GRTHIFKIHARSMSVERDIRFELLARLCPN	ARSMSVERDIRFELLARLCPNSTGAEIRSV	V	E	R	L	L	A	0	2	0	1	0	0	2	0	0	1	2	0	0	1	0	0	0	0	0	0	0	0	9		1189.65	A0A1W2PQS1;P35998	A0A1W2PQS1	332	340	PSMC2	26S protease regulatory subunit 7	yes	no	2;3	0.025888	115.7
EREKRLFSL	NNYEKHEKYNKFPQSEREKRLFSLKGKSNK	NKFPQSEREKRLFSLKGKSNKERRMKIYKF	S	E	R	S	L	K	0	2	0	0	0	0	2	0	0	0	2	1	0	1	0	1	0	0	0	0	0	0	9		1176.66	P42695;E9PLE0	P42695	1079	1087	NCAPD3	Condensin-2 complex subunit D3	yes	no	3	0.074474	78.655				By matching	By matching
ERESGLRSL	VTCSADHLIILWKNGERESGLRSLRLFQKL	ILWKNGERESGLRSLRLFQKLEENGDLYLA	G	E	R	S	L	R	0	2	0	0	0	0	2	1	0	0	2	0	0	0	0	2	0	0	0	0	0	0	9		1045.55	H0YAA3;Q9HAD4	H0YAA3	370	378	WDR41	WD repeat-containing protein 41	yes	no	2;3	0.026421	92.838
ERFADRSLL	LTDLKLQLEKATQRQERFADRSLLEMEKRE	KATQRQERFADRSLLEMEKRERRALERRIS	Q	E	R	L	L	E	1	2	0	1	0	0	1	0	0	0	2	0	0	1	0	1	0	0	0	0	0	0	9		1105.59	O14974;A0A0U1RQZ1;H0YIM2	O14974	972	980	PPP1R12A	Protein phosphatase 1 regulatory subunit 12A	yes	no	2;3	0.0037426	127.76				By MS/MS	By MS/MS
ERFAEKLTL	TRLVRKHDKLKKEAVERFAEKLTLILQEKY	LKKEAVERFAEKLTLILQEKYKNHW_____	V	E	R	T	L	I	1	1	0	0	0	0	2	0	0	0	2	1	0	1	0	0	1	0	0	0	0	0	9		1105.61	C9JLA2;A0A0G2JRT0;A0A0G2JRS5;Q14201	C9JLA2	28	36	BTG3	Protein BTG3	yes	no	3	0.051671	84.738				By MS/MS	By MS/MS
ERFDSRSNL	FTENSVKIHLCHYCGERFDSRSNLRQHLHT	LCHYCGERFDSRSNLRQHLHTHVSGSLPFG	G	E	R	N	L	R	0	2	1	1	0	0	1	0	0	0	1	0	0	1	0	2	0	0	0	0	0	0	9		1122.54	P24278	P24278	245	253	ZBTB25	Zinc finger and BTB domain-containing protein 25	yes	yes	2;3	0.038063	88.819				By MS/MS	By MS/MS
ERFEIPIKV	EILKEIREAANAMKLERFEIPIKVRLSPEP	ANAMKLERFEIPIKVRLSPEPWTPETGLVT	L	E	R	K	V	R	0	1	0	0	0	0	2	0	0	2	0	1	0	1	1	0	0	0	0	1	0	0	9		1129.65	O60488	O60488	663	671	ACSL4	Long-chain-fatty-acid--CoA ligase 4	yes	yes	2	0.065312	80.755					By MS/MS
ERFEKTFQL	SLLTQALESHAEGFRERFEKTFQLKEKGLS	HAEGFRERFEKTFQLKEKGLSSGEQVLGQA	R	E	R	Q	L	K	0	1	0	0	0	1	2	0	0	0	1	1	0	2	0	0	1	0	0	0	0	0	9		1196.62	C9J8D4;Q13724	C9J8D4	264	272	MOGS	Mannosyl-oligosaccharide glucosidase	yes	no	2;3	0.040021	88.181					By MS/MS
ERFGQAATM	TMMPDGTLGLTPPTTERFGQAATMEGIGAI	LTPPTTERFGQAATMEGIGAIGGTPPAFNR	T	E	R	T	M	E	2	1	0	0	0	1	1	1	0	0	0	0	1	1	0	0	1	0	0	0	0	0	9		1009.47	Q15233	Q15233	433	441	NONO	Non-POU domain-containing octamer-binding protein	yes	yes	2	0.030848	95.909				By MS/MS	By matching
ERFIRPMGL	VCFVGDGFTRKPPKYERFIRPMGLRFKKAH	RKPPKYERFIRPMGLRFKKAHVTHPELKAT	Y	E	R	G	L	R	0	2	0	0	0	0	1	1	0	1	1	0	1	1	1	0	0	0	0	0	0	0	9		1117.61	O95478	O95478	168	176	NSA2	Ribosome biogenesis protein NSA2 homolog	yes	yes	2;3	0.070708	79.489					By MS/MS
ERFKDKKHL	KDCLKLMKYLLEQLKERFKDKKHLDKFSSY	LLEQLKERFKDKKHLDKFSSYHVKTAFFHV	K	E	R	H	L	D	0	1	0	1	0	0	1	0	1	0	1	3	0	1	0	0	0	0	0	0	0	0	9		1199.68	Q8N884	Q8N884	422	430	MB21D1	Cyclic GMP-AMP synthase	yes	yes	2;3	0.020646	99.139				By matching	By matching
ERFKKKERL	RYNRNRTLTQKLRMEERFKKKERLLRKKLA	QKLRMEERFKKKERLLRKKLAKKGIDYDFP	E	E	R	R	L	L	0	2	0	0	0	0	2	0	0	0	1	3	0	1	0	0	0	0	0	0	0	0	9		1232.74	C9J808;C9J6C5;Q9BYG3	C9J808	58	66	NIFK	MKI67 FHA domain-interacting nucleolar phosphoprotein	yes	no	3	0.054173	72.848				By matching	By matching
ERFKNKITV	KVNGKTGNLGNVVHIERFKNKITVVSEKQF	GNVVHIERFKNKITVVSEKQFSKRYLKYLT	I	E	R	T	V	V	0	1	1	0	0	0	1	0	0	1	0	2	0	1	0	0	1	0	0	1	0	0	9		1133.66	C9JYQ9;H0Y8C2;Q6P5R6	C9JYQ9	57	65	RPL22L1	60S ribosomal protein L22-like 1	yes	no	3	0.010721	126.07				By matching	By matching
ERFLKGEGL	LFDSLCSCLMLSSNRERFLKGEGLQLMNLM	MLSSNRERFLKGEGLQLMNLMLREKKISRS	R	E	R	G	L	Q	0	1	0	0	0	0	2	2	0	0	2	1	0	1	0	0	0	0	0	0	0	0	9		1047.57	A0A087WUB9;Q8WYA6	A0A087WUB9	333	341	CTNNBL1	Beta-catenin-like protein 1	yes	no	2;3	5.573e-32	207.68				By matching	By MS/MS
ERFLQVQSM	EWGSIWKQLYVASKKERFLQVQSMMYDLME	YVASKKERFLQVQSMMYDLMEWRSQLLSGT	K	E	R	S	M	M	0	1	0	0	0	2	1	0	0	0	1	0	1	1	0	1	0	0	0	1	0	0	9		1136.56	Q92608;E5RFJ0	Q92608	112	120	DOCK2	Dedicator of cytokinesis protein 2	yes	no	2	0.0097054	128.38				By matching	By MS/MS
ERFLRDYIL	THLKEYWNDPELDEGERFLRDYILN_____	PELDEGERFLRDYILN______________	G	E	R	I	L	N	0	2	0	1	0	0	1	0	0	1	2	0	0	1	0	0	0	0	1	0	0	0	9		1223.67	H0YFD2;F8WFC1;Q8N9T8	H0YFD2	181	189	KRI1	Protein KRI1 homolog	yes	no	2	0.0211	98.009					By MS/MS
ERFNSLFSL	IIFLLKVDDLPEDNQERFNSLFSLREKWTE	LPEDNQERFNSLFSLREKWTEEDIAPYIQD	Q	E	R	S	L	R	0	1	1	0	0	0	1	0	0	0	2	0	0	2	0	2	0	0	0	0	0	0	9		1111.57	Q9BVC3	Q9BVC3	336	344	DSCC1	Sister chromatid cohesion protein DCC1	yes	yes	2	0.003683	143.01				By MS/MS	By matching
ERFNVPVSL	ITSEIPQTERMQKRAERFNVPVSLESKKAA	RMQKRAERFNVPVSLESKKAARAARFGISS	A	E	R	S	L	E	0	1	1	0	0	0	1	0	0	0	1	0	0	1	1	1	0	0	0	2	0	0	9		1059.57	F8VZQ9;H0YHG0;P82979	F8VZQ9	108	116	SARNP	SAP domain-containing ribonucleoprotein	yes	no	2	2.2187e-10	185.55				By MS/MS	By MS/MS
ERFPKLLRL	CDTFRDQSTYISAIRERFPKLLRLDGHELP	YISAIRERFPKLLRLDGHELPPPIAFDVEA	R	E	R	R	L	D	0	2	0	0	0	0	1	0	0	0	3	1	0	1	1	0	0	0	0	0	0	0	9		1170.72	E9PIN3;Q9UBU9	E9PIN3	386	394	NXF1	Nuclear RNA export factor 1	yes	no	3	0.011806	123.6				By MS/MS	By MS/MS
ERFPTHAKL	KGHEQESLFKCEVCAERFPTHAKLSSHQRS	KCEVCAERFPTHAKLSSHQRSHFEPERPYK	A	E	R	K	L	S	1	1	0	0	0	0	1	0	1	0	1	1	0	1	1	0	1	0	0	0	0	0	9		1097.6	Q2QGD7	Q2QGD7	275	283	ZXDC	Zinc finger protein ZXDC	yes	yes	2;3	0.020277	109.88				By MS/MS	By MS/MS
ERFPYPFQV	RRGEESSEMEQISIIERFPYPFQVVYDEGP	EQISIIERFPYPFQVVYDEGPLYVFSPTEE	I	E	R	Q	V	V	0	1	0	0	0	1	1	0	0	0	0	0	0	2	2	0	0	0	1	1	0	0	9		1181.59	U3NG26;Q06187;Q5JY90	U3NG26	96	104	BTK	Non-specific protein-tyrosine kinase;Tyrosine-protein kinase BTK	yes	no	2	0.0027643	157.2				By MS/MS	By MS/MS
ERFSGTYHF	TRLTHHPVYILKGGYERFSGTYHFLRTQKI	ILKGGYERFSGTYHFLRTQKIIWMPQELDA	Y	E	R	H	F	L	0	1	0	0	0	0	1	1	1	0	0	0	0	2	0	1	1	0	1	0	0	0	9		1142.51	A0A0C4DG63;C9J4H0;Q9Y6J8	A0A0C4DG63	87	95	STYXL1	Serine/threonine/tyrosine-interacting-like protein 1	yes	no	2;3	0.0038459	117.81
ERFSLIFTL	PIGNATGQADCKAQDERFSLIFTLGSFMNN	DCKAQDERFSLIFTLGSFMNNFMTFPTGYI	D	E	R	T	L	G	0	1	0	0	0	0	1	0	0	1	2	0	0	2	0	1	1	0	0	0	0	0	9		1124.62	Q8NBI5;E9PS74;E9PR94;E9PR64;E9PJT6;E9PLW1;E9PPE4;E9PLF2;E9PJL3;E9PSH9;E9PKW3;E9PMZ1	Q8NBI5	68	76	SLC43A3	Solute carrier family 43 member 3	yes	no	2	0.016772	105.14				By matching	By MS/MS
ERFVNLHSL	NNIPGNSTLITAVELERFVNLHSLALDFCD	ITAVELERFVNLHSLALDFCDFTAEMARVL	L	E	R	S	L	A	0	1	1	0	0	0	1	0	1	0	2	0	0	1	0	1	0	0	0	1	0	0	9		1113.59	Q7Z6M2	Q7Z6M2	303	311	FBXO33	F-box only protein 33	yes	yes	2;3	0.048304	85.733				By MS/MS	By MS/MS
ERHGQVYLR	LVVDDPRKFALFERAERHGQVYLRKLLDDE	ALFERAERHGQVYLRKLLDDEQPLRLRLLA	A	E	R	L	R	K	0	2	0	0	0	1	1	1	1	0	1	0	0	0	0	0	0	0	1	1	0	0	9		1156.61	Q9NS23	Q9NS23	253	261	RASSF1	Ras association domain-containing protein 1	yes	yes	3	0.11664	57.888
ERHGYIKGI	KHRKGAARLRAVDFAERHGYIKGIVKDIIH	RAVDFAERHGYIKGIVKDIIHDPGRGAPLA	A	E	R	G	I	V	0	1	0	0	0	0	1	2	1	2	0	1	0	0	0	0	0	0	1	0	0	0	9		1071.58	P62917;E9PKU4;E9PP36;E9PKZ0;G3V1A1	P62917	36	44	RPL8	60S ribosomal protein L8	yes	no	2;3	0.0036384	156.75				By matching	By matching
ERHKLYLVF	GQYQECLQLADMVSSERHKLYLVFSKEELR	ADMVSSERHKLYLVFSKEELRKLLQKLRES	S	E	R	V	F	S	0	1	0	0	0	0	1	0	1	0	2	1	0	1	0	0	0	0	1	1	0	0	9		1203.68	P57740	P57740	884	892	NUP107	Nuclear pore complex protein Nup107	yes	yes	3	0.04166	74.165
ERHLQTSSL	IIKIMQEEDKAVSIPERHLQTSSLRIKSQE	KAVSIPERHLQTSSLRIKSQELRSGPRRQL	P	E	R	S	L	R	0	1	0	0	0	1	1	0	1	0	2	0	0	0	0	2	1	0	0	0	0	0	9		1069.55	Q5T7B8	Q5T7B8	75	83	KIF24	Kinesin-like protein KIF24	yes	yes	2	0.067365	80.229
ERHNLITEM	RLNTREFRTRKKLEEERHNLITEMVALNPD	RKKLEEERHNLITEMVALNPDFKPPADYKP	E	E	R	E	M	V	0	1	1	0	0	0	2	0	1	1	1	0	1	0	0	0	1	0	0	0	0	0	9		1141.56	Q15637	Q15637	108	116	SF1	Splicing factor 1	yes	yes	2	0.023007	106.93
ERHQLTHSL	ECDVCHKTFRQLVHLERHQLTHSLPFKCSI	RQLVHLERHQLTHSLPFKCSICQRHFKNLK	L	E	R	S	L	P	0	1	0	0	0	1	1	0	2	0	2	0	0	0	0	1	1	0	0	0	0	0	9		1119.58	H0YM59;Q6IQ21	H0YM59	71	79	ZNF770	Zinc finger protein 770	yes	no	3	0.011636	108.43				By MS/MS	By MS/MS
ERHSYQVYR	LFQDILVLTRPVTRNERHSYQVYRQPIPVQ	RPVTRNERHSYQVYRQPIPVQELVLEDLQD	N	E	R	Y	R	Q	0	2	0	0	0	1	1	0	1	0	0	0	0	0	0	1	0	0	2	1	0	0	9		1236.6	Q7Z628	Q7Z628	420	428	NET1	Neuroepithelial cell-transforming gene 1 protein	yes	yes	3	0.030079	96.665
ERHWRIFSL	CIRLENLDSDVVQLRERHWRIFSLSGTLET	DVVQLRERHWRIFSLSGTLETVRGRGVVGR	R	E	R	S	L	S	0	2	0	0	0	0	1	0	1	1	1	0	0	1	0	1	0	1	0	0	0	0	9		1242.66	B4DEM9;Q9Y2S7	B4DEM9	263	271	POLDIP2	Polymerase delta-interacting protein 2	yes	no	3	0.025299	91.658				By MS/MS	By MS/MS
ERIEKLWKR	NPDCLMIDGLVSQLGERIEKLWKRDEGGTG	LVSQLGERIEKLWKRDEGGTGKYPPASLHA	G	E	R	K	R	D	0	2	0	0	0	0	2	0	0	1	1	2	0	0	0	0	0	1	0	0	0	0	9		1256.74	Q8WYP5	Q8WYP5	734	742	AHCTF1	Protein ELYS	yes	yes	3	0.037259	89.609
ERIGNVRTV	KVTQDSLAQATQLAEERIGNVRTVRAFGKE	ATQLAEERIGNVRTVRAFGKEMTEIEKYAS	E	E	R	T	V	R	0	2	1	0	0	0	1	1	0	1	0	0	0	0	0	0	1	0	0	2	0	0	9		1042.59	Q9NRK6	Q9NRK6	356	364	ABCB10	ATP-binding cassette sub-family B member 10, mitochondrial	yes	yes	3	0.0294	90.263				By matching
ERIKERPAL	EMFEAVRVDDPDDLGERIKERPALNAQGGI	DPDDLGERIKERPALNAQGGIYVINPEMGR	G	E	R	A	L	N	1	2	0	0	0	0	2	0	0	1	1	1	0	0	1	0	0	0	0	0	0	0	9		1110.65	P55082	P55082	269	277	MFAP3	Microfibril-associated glycoprotein 3	yes	yes	3	0.0037536	125.97				By MS/MS	By MS/MS
ERIKRLEEL	AKLKEEEERQKREEEERIKRLEELEAKRKE	QKREEEERIKRLEELEAKRKEEERLEQEKR	E	E	R	E	L	E	0	2	0	0	0	0	3	0	0	1	2	1	0	0	0	0	0	0	0	0	0	0	9		1184.69	A0A087WUT6;O60841	A0A087WUT6	364	372	EIF5B	Eukaryotic translation initiation factor 5B	yes	no	3	0.086179	76.064				By MS/MS
ERIMKAQAL	PCCIVTSTYGWTANMERIMKAQALRDNSTM	GWTANMERIMKAQALRDNSTMGYMMAKKHL	M	E	R	A	L	R	2	1	0	0	0	1	1	0	0	1	1	1	1	0	0	0	0	0	0	0	0	0	9		1058.59	P08238;Q58FG1;P07900	P08238	603	611	HSP90AB1;HSP90AA4P;HSP90AA1	Heat shock protein HSP 90-beta;Putative heat shock protein HSP 90-alpha A4;Heat shock protein HSP 90-alpha	no	no	2;3	0.027567	118.32				By MS/MS	By MS/MS
ERIPKALEV	LQGDDAAVRSHFTKVERIPKALEVTESPLV	SHFTKVERIPKALEVTESPLVKAIFHACRA	V	E	R	E	V	T	1	1	0	0	0	0	2	0	0	1	1	1	0	0	1	0	0	0	0	1	0	0	9		1053.62	Q12772;H0Y7E5	Q12772	903	911	SREBF2	Sterol regulatory element-binding protein 2;Processed sterol regulatory element-binding protein 2	yes	no	3	0.075103	68.557
ERIPKTIEI	FKSKISRKSVQPTSEERIPKTIEIKSITHD	VQPTSEERIPKTIEIKSITHDIEEKGVR__	E	E	R	E	I	K	0	1	0	0	0	0	2	0	0	3	0	1	0	0	1	0	1	0	0	0	0	0	9		1097.64	K7EIR4;K7EKN4;K7EN52;K7ENQ5;K7EJZ2;K7ELJ9;K7ER52;K7EIE4;K7ER14;K7EQD7;K7EK18;K7EL40;Q9UHD8	K7EIR4	83	91	SEPT9	Septin-9	yes	no	2	0.026284	102.62				By MS/MS	By MS/MS
ERIRFVIKK	STYGIPRLERILLAKERIRFVIKKHELLNS	RILLAKERIRFVIKKHELLNSTREDLQLDK	K	E	R	K	K	H	0	2	0	0	0	0	1	0	0	2	0	2	0	1	0	0	0	0	0	1	0	0	9		1187.75	P78347	P78347	427	435	GTF2I	General transcription factor II-I	yes	yes	3	0.027028	89.047
ERIVERAEM	KTVRVFRFITDNTVEERIVERAEMKLRLDS	TDNTVEERIVERAEMKLRLDSIVIQQGRLV	E	E	R	E	M	K	1	2	0	0	0	0	3	0	0	1	0	0	1	0	0	0	0	0	0	1	0	0	9		1131.57	O60264	O60264	615	623	SMARCA5	SWI/SNF-related matrix-associated actin-dependent regulator of chromatin subfamily A member 5	yes	yes	3	0.063815	77.192				By matching	By matching
ERKERLESL	RKEHQRILARRQTIEERKERLESLNIQREK	RRQTIEERKERLESLNIQREKEELEQREAE	E	E	R	S	L	N	0	2	0	0	0	0	3	0	0	0	2	1	0	0	0	1	0	0	0	0	0	0	9		1158.64	Q14152	Q14152	577	585	EIF3A	Eukaryotic translation initiation factor 3 subunit A	yes	yes	2	0.10163	72.643				By MS/MS	By matching
ERLAIRAQL	PAEYNISPETRRAQAERLAIRAQLKREYLL	TRRAQAERLAIRAQLKREYLLQYNDPNRRG	A	E	R	Q	L	K	2	2	0	0	0	1	1	0	0	1	2	0	0	0	0	0	0	0	0	0	0	0	9		1068.64	F2Z3P9;C9JXQ9;O95168	F2Z3P9	35	43	NDUFB4	NADH dehydrogenase [ubiquinone] 1 beta subcomplex subunit 4	yes	no	2;3	1.3422e-09	182.53				By MS/MS	By MS/MS
ERLDLQWSL	TGSLDDLVKVWKWRDERLDLQWSLEGHQLG	VWKWRDERLDLQWSLEGHQLGVVSVDISHT	D	E	R	S	L	E	0	1	0	1	0	1	1	0	0	0	3	0	0	0	0	1	0	1	0	0	0	0	9		1158.6	H0YN81;Q9GZS3;H0YMF9	H0YN81	52	60	WDR61	WD repeat-containing protein 61;WD repeat-containing protein 61, N-terminally processed	yes	no	2	0.10549	71.877				By matching	By matching
ERLDPGLAL	LQCGAPLSLVDLAGSERLDPGLALGPGERE	VDLAGSERLDPGLALGPGERERLRETQAIN	S	E	R	A	L	G	1	1	0	1	0	0	1	1	0	0	3	0	0	0	1	0	0	0	0	0	0	0	9		982.545	A0A087X1W5;Q9BW19	A0A087X1W5	50	58	KIFC1	Kinesin-like protein;Kinesin-like protein KIFC1	yes	no	2	0.026671	102				By matching	By matching
ERLEKFFHR	TFLKAMEDGGVKLLKERLEKFFHRYLQTLH	GVKLLKERLEKFFHRYLQTLHLQSCDLLDI	K	E	R	H	R	Y	0	2	0	0	0	0	2	0	1	0	1	1	0	2	0	0	0	0	0	0	0	0	9		1260.67	P86791;P86790	P86791	166	174	CCZ1;CCZ1B	Vacuolar fusion protein CCZ1 homolog;Vacuolar fusion protein CCZ1 homolog B	yes	no	3	0.0038243	139.38
ERLELLLQK	QYEAERNKMIGKRANERLELLLQKRKELQE	IGKRANERLELLLQKRKELQENQDEIENMM	N	E	R	Q	K	R	0	1	0	0	0	1	2	0	0	0	4	1	0	0	0	0	0	0	0	0	0	0	9		1140.69	Q8N3U4;B1AMT4;Q68DW7;Q8WVM7	Q8N3U4	262	270	STAG2;DKFZp781D1416;STAG1	Cohesin subunit SA-2;Cohesin subunit SA-1	no	no	2;3	0.029026	84.054
ERLGGGLGV	______________________________	SGEKEKERLGGGLGVAGGNSTRERLLSALE	K	E	R	G	V	A	0	1	0	0	0	0	1	4	0	0	2	0	0	0	0	0	0	0	0	1	0	0	9		856.477	Q9NPJ6	Q9NPJ6	12	20	MED4	Mediator of RNA polymerase II transcription subunit 4	yes	yes	2	0.11931	69.198				By MS/MS	By matching
ERLGQFMTL	______________________________	______________________________	A	E	R	T	L	A	0	1	0	0	0	1	1	1	0	0	2	0	1	1	0	0	1	0	0	0	0	0	9		1093.56	O76061	O76061	4	12	STC2	Stanniocalcin-2	yes	yes	2	0.03552	91.318				By MS/MS	By matching
ERLIRTIAA	MWYIMQSIQSKYSLSERLIRTIAAIRSFPH	SKYSLSERLIRTIAAIRSFPHDNVEDLIRG	S	E	R	A	A	I	2	2	0	0	0	0	1	0	0	2	1	0	0	0	0	0	1	0	0	0	0	0	9		1041.63	Q9H765;F8VS92;F5H023;F5H243;F5GYF0;F5H5S9;F5H772;F5H7B4;F5H6A7;F5GZZ3	Q9H765	20	28	ASB8	Ankyrin repeat and SOCS box protein 8	yes	no	2;3	0.01967	113.18				By MS/MS	By MS/MS
ERLKEAYSV	PLSYKHDTKLLILALERLKEAYSVKSRLNQ	LLILALERLKEAYSVKSRLNQSQREELGLI	L	E	R	S	V	K	1	1	0	0	0	0	2	0	0	0	1	1	0	0	0	1	0	0	1	1	0	0	9		1093.58	Q6P2Q9;I3L0J9	Q6P2Q9	844	852	PRPF8	Pre-mRNA-processing-splicing factor 8	yes	no	2	0.11076	70.856				By matching
ERLKIRGSL	KEVPNYKLITPAVVSERLKIRGSLARAALQ	TPAVVSERLKIRGSLARAALQELLSKGLIK	S	E	R	S	L	A	0	2	0	0	0	0	1	1	0	1	2	1	0	0	0	1	0	0	0	0	0	0	9		1070.66	P62851	P62851	75	83	RPS25	40S ribosomal protein S25	yes	yes	2;3	0.015506	112.71				By MS/MS	By MS/MS
ERLLRELYL	YFHKAPSPEKAEEESERLLRELYLFDVLRA	KAEEESERLLRELYLFDVLRADRTTAAHGL	S	E	R	Y	L	F	0	2	0	0	0	0	2	0	0	0	4	0	0	0	0	0	0	0	1	0	0	0	9		1203.7	P08243	P08243	391	399	ASNS	Asparagine synthetase [glutamine-hydrolyzing]	yes	yes	2;3	0.01583	128.36				By matching	By MS/MS
ERLLTYNSL	RSPLTQKHGLGYSLLERLLTYNSLYKKGPD	LGYSLLERLLTYNSLYKKGPDGYDPQFITK	L	E	R	S	L	Y	0	1	1	0	0	0	1	0	0	0	3	0	0	0	0	1	1	0	1	0	0	0	9		1107.59	Q5JR04;Q9HCE1	Q5JR04	648	656	MOV10	Putative helicase MOV-10	yes	no	2	0.0049696	135.83				By MS/MS	By MS/MS
ERLNRLETL	QVLRSRLEEVLGRSLERLNRLETLAAIGGA	VLGRSLERLNRLETLAAIGGAAAGDDTEDT	L	E	R	T	L	A	0	2	1	0	0	0	2	0	0	0	3	0	0	0	0	0	1	0	0	0	0	0	9		1142.64	H0YCH7;E9PQG4;A0A087WVF8;A0A0A0MRM1;A0A087WX83;A0A075B749;Q5VU43	H0YCH7	49	57	PDE4DIP	Myomegalin	yes	no	3	0.054173	83.998					By matching
ERLQYVFGY	GDYKDIFPDLFKRAAERLQYVFGYKLVELE	LFKRAAERLQYVFGYKLVELEPKSNTYILI	A	E	R	G	Y	K	0	1	0	0	0	1	1	1	0	0	1	0	0	1	0	0	0	0	2	1	0	0	9		1173.58	Q96MG7	Q96MG7	132	140	NDNL2	Melanoma-associated antigen G1	yes	yes	2	0.011224	143.61				By matching
ERLRVNLRL	______________________________	GSGFKAERLRVNLRLVINRLKLLEKKKTEL	A	E	R	R	L	V	0	3	1	0	0	0	1	0	0	0	3	0	0	0	0	0	0	0	0	1	0	0	9		1167.72	P53990;H3BRE2;F5GXM3;H3BQF7;H3BMU1;H3BUI0;H3BQ38;E9PF00;H3BPP6	P53990	9	17	IST1	IST1 homolog	yes	no	3	0.019787	96.143				By MS/MS	By MS/MS
ERLSRETAL	RIQAQFAQLAQLSPQERLSRETALQQKQVS	AQLSPQERLSRETALQQKQVSLEAWLQREA	Q	E	R	A	L	Q	1	2	0	0	0	0	2	0	0	0	2	0	0	0	0	1	1	0	0	0	0	0	9		1073.58	K7EIF9;K7EK35;P51692;P42229	K7EIF9	60	68	STAT5A;STAT5B	Signal transducer and activator of transcription;Signal transducer and activator of transcription 5B;Signal transducer and activator of transcription 5A	yes	no	2;3	0.046941	86.136				By matching	By MS/MS
ERLSRYQQF	QNFPAIAIHRGMPQEERLSRYQQFKDFQRR	RGMPQEERLSRYQQFKDFQRRILVATNLFG	E	E	R	Q	F	K	0	2	0	0	0	2	1	0	0	0	1	0	0	1	0	1	0	0	1	0	0	0	9		1225.62	H0Y400;A0A0G2JJZ9;O00148;Q13838;A0A140T9X3;Q5STU3	H0Y400	89	97	DDX39B;DDX39A	ATP-dependent RNA helicase DDX39A;Spliceosome RNA helicase DDX39B	yes	no	3	0.13359	56.432				By MS/MS	By matching
ERLTRQQEL	SPGPAPPPHMGELDQERLTRQQELTALYQM	MGELDQERLTRQQELTALYQMQHLQYQQFL	Q	E	R	E	L	T	0	2	0	0	0	2	2	0	0	0	2	0	0	0	0	0	1	0	0	0	0	0	9		1171.63	I1E4Y6;Q6Y7W6;E7ESB6;C9JHW1	I1E4Y6	630	638	GIGYF2	PERQ amino acid-rich with GYF domain-containing protein 2	yes	no	2	0.023887	105.52				By MS/MS	By MS/MS
ERLVRAYEL	TLREVEVFKSSQEIQERLVRAYELMLGFYG	SSQEIQERLVRAYELMLGFYGIRLEDRGTG	Q	E	R	E	L	M	1	2	0	0	0	0	2	0	0	0	2	0	0	0	0	0	0	0	1	1	0	0	9		1147.63	A0A087X028;A0A0A0MRN5;Q9NZT2	A0A087X028	165	173	OGFR	Opioid growth factor receptor	yes	no	3	0.08786	62.558				By MS/MS	By matching
ERMDEEFTK	ADQPLRVRGCILTLVERMDEEFTKIMQNTD	CILTLVERMDEEFTKIMQNTDPHSQEYVEH	V	E	R	T	K	I	0	1	0	1	0	0	3	0	0	0	0	1	1	1	0	0	1	0	0	0	0	0	9		1183.52	Q99613;B5ME19	Q99613	449	457	EIF3C;EIF3CL	Eukaryotic translation initiation factor 3 subunit C;Eukaryotic translation initiation factor 3 subunit C-like protein	yes	no	2	0.010765	125.97
ERMGQRPAA	RWLQLWRRGVAEAAEERMGQRPAAGAEVPE	VAEAAEERMGQRPAAGAEVPESVFLHLGRT	E	E	R	A	A	G	2	2	0	0	0	1	1	1	0	0	0	0	1	0	1	0	0	0	0	0	0	0	9		1014.5	Q03169	Q03169	200	208	TNFAIP2	Tumor necrosis factor alpha-induced protein 2	yes	yes	3	0.037831	73.573				By MS/MS	By matching
ERNKIKFGK	PYYDSFVRWQFLTLRERNKIKFGKRYTIYS	QFLTLRERNKIKFGKRYTIYSPKDGQPCMD	R	E	R	G	K	R	0	1	1	0	0	0	1	1	0	1	0	3	0	1	0	0	0	0	0	0	0	0	9		1118.66	Q9P2J5	Q9P2J5	227	235	LARS	Leucine--tRNA ligase, cytoplasmic	yes	yes	3	0.11076	58.955
ERNPAVYNF	LLRGSEDKQLHELHLERNPAVYNFTHQGAG	LHELHLERNPAVYNFTHQGAGLNMTVHSAL	L	E	R	N	F	T	1	1	2	0	0	0	1	0	0	0	0	0	0	1	1	0	0	0	1	1	0	0	9		1108.53	B0I1T2	B0I1T2	222	230	MYO1G	Unconventional myosin-Ig;Minor histocompatibility antigen HA-2	yes	yes	2	0.012428	122.18
ERNPENWAY	LCRLEDAADVYRGLQERNPENWAYYKGLEK	VYRGLQERNPENWAYYKGLEKALKPANMLE	Q	E	R	A	Y	Y	1	1	2	0	0	0	2	0	0	0	0	0	0	0	1	0	0	1	1	0	0	0	9		1177.52	A0A0B4J1W3;Q9BXJ9	A0A0B4J1W3	252	260	NAA15	N-alpha-acetyltransferase 15, NatA auxiliary subunit	yes	no	2	0.073955	78.77
ERNRYFISL	YQRQQERGGIIDLEAERNRYFISLQQPPAP	IIDLEAERNRYFISLQQPPAPAEPESAVDV	A	E	R	S	L	Q	0	2	1	0	0	0	1	0	0	1	1	0	0	1	0	1	0	0	1	0	0	0	9		1196.63	Q96BH1	Q96BH1	257	265	RNF25	E3 ubiquitin-protein ligase RNF25	yes	yes	2	0.027557	116.73
ERPIRIVAL	LEVICSRMRYISSQIERPIRIVALSSSLSN	YISSQIERPIRIVALSSSLSNAKDVAHWLG	I	E	R	A	L	S	1	2	0	0	0	0	1	0	0	2	1	0	0	0	1	0	0	0	0	1	0	0	9		1065.67	O75643;B4E0P5	O75643	1482	1490	SNRNP200	U5 small nuclear ribonucleoprotein 200 kDa helicase	yes	no	2;3	0.0274	100.84				By MS/MS	By MS/MS
ERQDRISRL	EPPTEAETKVLQARRERQDRISRLMGDYLL	VLQARRERQDRISRLMGDYLLRGYRMLGET	R	E	R	R	L	M	0	3	0	1	0	1	1	0	0	1	1	0	0	0	0	1	0	0	0	0	0	0	9		1171.64	E9PK41;H0YEB6;O60232	E9PK41	29	37	SSSCA1	Sjoegren syndrome/scleroderma autoantigen 1	yes	no	3	0.054344	85.355				By matching	By matching
ERQGGRTAL	CLDLLVDSGAEVEATERQGGRTALHLATEM	AEVEATERQGGRTALHLATEMEELGLVTHL	T	E	R	A	L	H	1	2	0	0	0	1	1	2	0	0	1	0	0	0	0	0	1	0	0	0	0	0	9		986.526	Q00653	Q00653	630	638	NFKB2	Nuclear factor NF-kappa-B p100 subunit;Nuclear factor NF-kappa-B p52 subunit	yes	yes	2;3	0.025393	118.33				By MS/MS	By MS/MS
ERQSQALIL	DYRGTRDSVKTVLQDERQSQALILKIADYY	KTVLQDERQSQALILKIADYYYEERTCILR	D	E	R	I	L	K	1	1	0	0	0	2	1	0	0	1	2	0	0	0	0	1	0	0	0	0	0	0	9		1056.59	Q5SRE5	Q5SRE5	115	123	NUP188	Nucleoporin NUP188 homolog	yes	yes	2	0.01708	113.5				By MS/MS	By MS/MS
ERRDRELAL	RQKEEESQQQAVLEQERRDRELALRIAQSE	QAVLEQERRDRELALRIAQSEAELISDEAQ	Q	E	R	A	L	R	1	3	0	1	0	0	2	0	0	0	2	0	0	0	0	0	0	0	0	0	0	0	9		1156.63	A0A0A0MRM8;A0A0D9SGC1;E7EW20;Q9UM54;Q5JVM0	A0A0A0MRM8	1006	1014	MYO6	Unconventional myosin-VI	yes	no	2;3	0.031409	95.358				By MS/MS	By matching
ERREREEVL	ADLEKELECAREGEEERREREEVLREEIQT	AREGEEERREREEVLREEIQTLTSKLQELQ	E	E	R	V	L	R	0	3	0	0	0	0	4	0	0	0	1	0	0	0	0	0	0	0	0	1	0	0	9		1214.64	A0A087WX19;A0A087WX45;Q6IPM2	A0A087WX19	425	433	IQCE	IQ domain-containing protein E	yes	no	3	0.054344	83.948				By MS/MS	By matching
ERRLQTQVF	MKLDYILGLKIEDFLERRLQTQVFKLGLAK	KIEDFLERRLQTQVFKLGLAKSIHHARVLI	L	E	R	V	F	K	0	2	0	0	0	2	1	0	0	0	1	0	0	1	0	0	1	0	0	1	0	0	9		1175.64	A0A024R4M0;P46781;B5MCT8;C9JM19	A0A024R4M0	107	115	RPS9	40S ribosomal protein S9	yes	no	2	0.027911	100.02
ERRRRLLEL	RLSQYKSKYSSLEQSERRRRLLELQKSKRL	SSLEQSERRRRLLELQKSKRLDYVNHAR__	S	E	R	E	L	Q	0	4	0	0	0	0	2	0	0	0	3	0	0	0	0	0	0	0	0	0	0	0	9		1239.75	H3BQR0;H3BTA6;H3BSK1;H3BRI5;O95149	H3BQR0	42	50	SNUPN	Snurportin-1	yes	no	3	0.032476	103.26
ERRSRLVVL	VRWVTGLLKELHVRLERRSRLVVLSTVGVP	ELHVRLERRSRLVVLSTVGVPGTGKSTLLN	L	E	R	V	L	S	0	3	0	0	0	0	1	0	0	0	2	0	0	0	0	1	0	0	0	2	0	0	9		1126.69	Q8TCY9	Q8TCY9	687	695	URGCP	Up-regulator of cell proliferation	yes	yes	3	0.13287	66.568				By MS/MS	By matching
ERSNVVITR	KDRCKQLTQEMMTEKERSNVVITRMKDRIG	EMMTEKERSNVVITRMKDRIGTLEKEHNVF	K	E	R	T	R	M	0	2	1	0	0	0	1	0	0	1	0	0	0	0	0	1	1	0	0	2	0	0	9		1072.6	Q86UP2	Q86UP2	367	375	KTN1	Kinectin	yes	yes	2	0.063983	81.099
ERSPRAESL	ARLRSGLYSAVIVYDERSPRAESLREDSTV	AVIVYDERSPRAESLREDSTVSLVVQALRR	D	E	R	S	L	R	1	2	0	0	0	0	2	0	0	0	1	0	0	0	1	2	0	0	0	0	0	0	9		1043.54	Q13115	Q13115	110	118	DUSP4	Dual specificity protein phosphatase 4	yes	yes	2	0.0294	97.635				By MS/MS	By MS/MS
ERVDKQSAL	ARGLQSYYAVAHAVTERVDKQSALMVNGVL	VAHAVTERVDKQSALMVNGVLKQYQIKGLE	T	E	R	A	L	M	1	1	0	1	0	1	1	0	0	0	1	1	0	0	0	1	0	0	0	1	0	0	9		1044.56	A0A2R8YGG3;A0A2R8Y7S2;A0A2R8Y4P4;Q9HBD4;A0A0A0MT49;P51532;A0A2R8Y440;A0A2R8YG32;A0A2R8Y6V2;A0A2R8YF58;A0A2R8Y526;A0A2R8Y7Y7;A0A2R8YF80;A0A2R8Y6N0;A0A2R8Y7F3;A0A2R8Y4C5;A0A2R8YDA1;A0A2R8YGP5;A0A2R8YCY3	A0A2R8YGG3	545	553	SMARCA4	Transcription activator BRG1	yes	no	2;3	0.011302	124.74				By MS/MS	By MS/MS
ERVEGITGK	GWRELHGPFSQVEDLERVEGITGKQMESFL	SQVEDLERVEGITGKQMESFLKANILGLAA	L	E	R	G	K	Q	0	1	0	0	0	0	2	2	0	1	0	1	0	0	0	0	1	0	0	1	0	0	9		987.535	H3BRB3;Q14807	H3BRB3	581	589	KIF22	Kinesin-like protein;Kinesin-like protein KIF22	yes	no	2	0.01094	125.57
ERVEKQSAL	ARGSQSYYTVAHAISERVEKQSALLINGTL	VAHAISERVEKQSALLINGTLKHYQLQGLE	S	E	R	A	L	L	1	1	0	0	0	1	2	0	0	0	1	1	0	0	0	1	0	0	0	1	0	0	9		1058.57	F6VDE0;P51531;A0A0U1RQZ9;A0A0U1RQE1	F6VDE0	710	718	SMARCA2	Probable global transcription activator SNF2L2	yes	no	2	0.01682	103.19				By MS/MS	By MS/MS
ERVGLHKVF	VKFVVKMTEEKLAEAERVGLHKVFKLQTSL	EKLAEAERVGLHKVFKLQTSLTCNSMVLFD	A	E	R	V	F	K	0	1	0	0	0	0	1	1	1	0	1	1	0	1	0	0	0	0	0	2	0	0	9		1083.62	P11388	P11388	981	989	TOP2A	DNA topoisomerase 2-alpha	yes	yes	2;3	0.0090924	129.63
ERWLRAKQL	ARCLSLSAGQTTLSRERWLRAKQLESLRRT	QTTLSRERWLRAKQLESLRRTRLQQQKCVN	R	E	R	Q	L	E	1	2	0	0	0	1	1	0	0	0	2	1	0	0	0	0	0	1	0	0	0	0	9		1198.69	Q9BTE3	Q9BTE3	615	623	MCMBP	Mini-chromosome maintenance complex-binding protein	yes	yes	3	0.086018	76.1				By MS/MS	By matching
ERWSKHRVV	IQAGAKLSLNRQFFDERWSKHRVVSCLDWS	NRQFFDERWSKHRVVSCLDWSSQYPELLVA	D	E	R	V	V	S	0	2	0	0	0	0	1	0	1	0	0	1	0	0	0	1	0	1	0	2	0	0	9		1195.66	E7EQL5;Q13409	E7EQL5	248	256	DYNC1I2	Cytoplasmic dynein 1 intermediate chain 2	yes	no	3	0.068885	92.445				By matching	By MS/MS
ERWSPVQSV	LHAPGDDPMGYESSAERWSPVQSVEKILLS	GYESSAERWSPVQSVEKILLSVVSMLAEPN	A	E	R	S	V	E	0	1	0	0	0	1	1	0	0	0	0	0	0	0	1	2	0	1	0	2	0	0	9		1086.55	P60604	P60604	108	116	UBE2G2	Ubiquitin-conjugating enzyme E2 G2	yes	yes	2	0.021267	108.81					By matching
ERYAKIVEI	LKCIELCCGSVKEMRERYAKIVEIPFNSTN	SVKEMRERYAKIVEIPFNSTNKYQLSIHKN	R	E	R	E	I	P	1	1	0	0	0	0	2	0	0	2	0	1	0	0	0	0	0	0	1	1	0	0	9		1119.63	P05023	P05023	472	480	ATP1A1	Sodium/potassium-transporting ATPase subunit alpha-1	yes	yes	2;3	0.032854	93.938				By MS/MS	By MS/MS
ERYDYAKKL	IIRKLDERKREAVQKERYDYAKKLKQAIAD	REAVQKERYDYAKKLKQAIADLQKVGERLG	K	E	R	K	L	K	1	1	0	1	0	0	1	0	0	0	1	2	0	0	0	0	0	0	2	0	0	0	9		1184.62	Q5SR27;O60308	Q5SR27	170	178	CEP104	Centrosomal protein of 104 kDa	yes	no	3	0.031971	98.009
ERYFISHVL	DLSKDIQHWESLKPEERYFISHVLAFFAAS	ESLKPEERYFISHVLAFFAASDGIVNENLV	E	E	R	V	L	A	0	1	0	0	0	0	1	0	1	1	1	0	0	1	0	1	0	0	1	1	0	0	9		1162.61	P31350;A0A286YFD6;C9JXC1	P31350	123	131	RRM2	Ribonucleoside-diphosphate reductase subunit M2	yes	no	2;3	0.009607	113.62				By MS/MS	By MS/MS
ERYIKDRTL	GFIQTRGGTFYVEPAERYIKDRTLPFHSVI	FYVEPAERYIKDRTLPFHSVIYHEDDINYP	A	E	R	T	L	P	0	2	0	1	0	0	1	0	0	1	1	1	0	0	0	0	1	0	1	0	0	0	9		1192.66	O14672;H3BS53	O14672	141	149	ADAM10	Disintegrin and metalloproteinase domain-containing protein 10	yes	no	3	0.085468	75.509				By matching	By matching
ERYKNPKVL	VRQIDKQFLICSICLERYKNPKVLPCLHTF	ICSICLERYKNPKVLPCLHTFCE_______	L	E	R	V	L	P	0	1	1	0	0	0	1	0	0	0	1	2	0	0	1	0	0	0	1	1	0	0	9		1145.66	A0A0J9YXY2;A0A0J9YW70;C9JVI3;A0A0J9YX34;Q9C040	A0A0J9YXY2	28	36	TRIM2	Tripartite motif-containing protein 2	yes	no	3	0.0036203	128.28				By MS/MS	By MS/MS
ERYKVQNNL	SSATDEAWRLLSTYLERYKVQNNLYHHCVI	LLSTYLERYKVQNNLYHHCVINKLLSHGVP	L	E	R	N	L	Y	0	1	2	0	0	1	1	0	0	0	1	1	0	0	0	0	0	0	1	1	0	0	9		1162.61	G3V198;Q12769	G3V198	1262	1270	NUP160	Nuclear pore complex protein Nup160	yes	no	2	0.095571	73.985
ERYLKQNEM	CSGSSSNLQAPGGSSERYLKQNEMNGAYFK	APGGSSERYLKQNEMNGAYFKQSSVFTKDS	S	E	R	E	M	N	0	1	1	0	0	1	2	0	0	0	1	1	1	0	0	0	0	0	1	0	0	0	9		1209.58	E7EPB1;E7EQS8;Q6N021	E7EPB1	368	376	TET2	Methylcytosine dioxygenase TET2	yes	no	2	0.053448	84.213				By MS/MS	By matching
ERYLLTQEL	EFTRHHGTMSDVLRAERYLLTQELLQGGEV	SDVLRAERYLLTQELLQGGEVHRGVLDQLY	A	E	R	E	L	L	0	1	0	0	0	1	2	0	0	0	3	0	0	0	0	0	1	0	1	0	0	0	9		1163.62	Q92508	Q92508	1546	1554	PIEZO1	Piezo-type mechanosensitive ion channel component 1	yes	yes	2	0.0051003	146.03				By MS/MS
ERYRAITSA	DGKTIKAQIWDTAGQERYRAITSAYYRGAV	WDTAGQERYRAITSAYYRGAVGALLVYDIA	Q	E	R	S	A	Y	2	2	0	0	0	0	1	0	0	1	0	0	0	0	0	1	1	0	1	0	0	0	9		1065.56	H3BMH2;H3BSC1;P62491;Q15907;P57735	H3BMH2	71	79	RAB11A;RAB11B;RAB25	Ras-related protein Rab-11A;Ras-related protein Rab-11B;Ras-related protein Rab-25	yes	no	2;3	0.032483	84.213				By MS/MS	By MS/MS
ERYSEQMTY	KAKLEFFHKSIQLDLERYSEQMTYGISSEK	SIQLDLERYSEQMTYGISSEKMLKAWKEME	L	E	R	T	Y	G	0	1	0	0	0	1	2	0	0	0	0	0	1	0	0	1	1	0	2	0	0	0	9		1205.5	O15111	O15111	492	500	CHUK	Inhibitor of nuclear factor kappa-B kinase subunit alpha	yes	yes	2	0.10057	72.879
ERYSGNQVL	LREHQLRLMSARARYERYSGNQVLFCSETI	SARARYERYSGNQVLFCSETIARCWYILLS	Y	E	R	V	L	F	0	1	1	0	0	1	1	1	0	0	1	0	0	0	0	1	0	0	1	1	0	0	9		1064.53	B7Z7Y1;E9PCH4;Q8TEU7	B7Z7Y1	56	64	RAPGEF6	Rap guanine nucleotide exchange factor 6	yes	no	2	0.011224	143.61				By MS/MS	By MS/MS
ESALRKQSL	AEVDYLEQFGTSSFKESALRKQSLYLKFDP	GTSSFKESALRKQSLYLKFDPLLRDSPGRP	K	E	S	S	L	Y	1	1	0	0	0	1	1	0	0	0	2	1	0	0	0	2	0	0	0	0	0	0	9		1030.58	Q9Y6A5;H0Y8F2	Q9Y6A5	551	559	TACC3	Transforming acidic coiled-coil-containing protein 3	yes	no	2;3	1.1395e-15	193.1				By MS/MS	By MS/MS
EVLQRGEAL	TELQDVQRIMVANIEEVLQRGEALSGWSAM	MVANIEEVLQRGEALSGWSAMARSWLTATT	E	E	V	A	L	S	1	1	0	0	0	1	2	1	0	0	2	0	0	0	0	0	0	0	0	1	0	0	9		1013.55	A0A087X1A9;O75396	A0A087X1A9	30	38	SEC22B	Vesicle-trafficking protein SEC22b	yes	no	2	0.00049887	167.23				By MS/MS	By MS/MS
EVYKRAKAL	GDAVNHPTPMAAAANEVYKRAKALDQSDND	MAAAANEVYKRAKALDQSDNDMSAVYRAYI	N	E	V	A	L	D	2	1	0	0	0	0	1	0	0	0	1	2	0	0	0	0	0	0	1	1	0	0	9		1076.63	K7EMM8;Q49A26	K7EMM8	500	508	GLYR1	Putative oxidoreductase GLYR1	yes	no	2	0.025527	103.83				By MS/MS	By MS/MS
FFDTELENL	QMHKRFEQEINAKKKFFDTELENLERQQKQ	INAKKKFFDTELENLERQQKQQVEKMEQDH	K	F	F	N	L	E	0	0	1	1	0	0	2	0	0	0	2	0	0	2	0	0	1	0	0	0	0	0	9		1126.52	O94804	O94804	608	616	STK10	Serine/threonine-protein kinase 10	yes	yes	2	0.061313	82.305
FGLARAFSL	ANVLITRDGVLKLADFGLARAFSLAKNSQP	VLKLADFGLARAFSLAKNSQPNRYTNRVVT	D	F	G	S	L	A	2	1	0	0	0	0	0	1	0	0	2	0	0	2	0	1	0	0	0	0	0	0	9		980.544	P50750	P50750	168	176	CDK9	Cyclin-dependent kinase 9	yes	yes	2	0.0036097	141.52				By MS/MS	By MS/MS
FHKTLILGK	______________________________	______________________________	N	F	H	G	K	G	0	0	0	0	0	0	0	1	1	1	2	2	0	1	0	0	1	0	0	0	0	0	9		1055.65	C9JA31;C9J5S0;C9J4S5;E7ETS9;C9J3R8;O60513	C9JA31	4	12	B4GALT4	Beta-1,4-galactosyltransferase 4;N-acetyllactosamine synthase;Lactotriaosylceramide beta-1,4-galactosyltransferase	yes	no	3	0.12351	57.55
FLFGYPKRL	WEMLRRLGVQPSKYHFLFGYPKRLIMEDFV	QPSKYHFLFGYPKRLIMEDFVQQRYLSYRR	H	F	L	R	L	I	0	1	0	0	0	0	0	1	0	0	2	1	0	2	1	0	0	0	1	0	0	0	9		1139.65	Q9HAY2	Q9HAY2	205	213	MAGEF1	Melanoma-associated antigen F1	yes	yes	2;3	0.010311	138.85
FNFLRNVSL	SCLLADHTVHVLRYFFNFLRNVSLRSSENK	HVLRYFFNFLRNVSLRSSENKMDSSNLAVI	F	F	N	S	L	R	0	1	2	0	0	0	0	0	0	0	2	0	0	2	0	1	0	0	0	1	0	0	9		1108.6	Q6P4F7;H3BR51;Q3KRB8	Q6P4F7	175	183	ARHGAP11A;ARHGAP11B	Rho GTPase-activating protein 11A;Rho GTPase-activating protein 11B	yes	no	2	2.4456e-22	208.86				By MS/MS	By MS/MS
FNWGRVVAL	EVFFRVAADMFSDGNFNWGRVVALFYFASK	MFSDGNFNWGRVVALFYFASKLVLKALCTK	N	F	N	A	L	F	1	1	1	0	0	0	0	1	0	0	1	0	0	1	0	0	0	1	0	2	0	0	9		1060.58	K4JQN1;Q07812;H0YA56;I6LPK7	K4JQN1	88	96	BAX	Apoptosis regulator BAX	yes	no	2	0.064548	94.539
FPHKRLQQL	GGLEAGAVYICTEDAFPHKRLQQLMAQQPR	ICTEDAFPHKRLQQLMAQQPRLRTDVPGEL	A	F	P	Q	L	M	0	1	0	0	0	2	0	0	1	0	2	1	0	1	1	0	0	0	0	0	0	0	9		1165.67	O43542	O43542	146	154	XRCC3	DNA repair protein XRCC3	yes	yes	2	0.01323	120.52				By MS/MS	By MS/MS
FPRFLNSQI	EDAQLQIYTLMHRDSFPRFLNSQIYKSFVE	LMHRDSFPRFLNSQIYKSFVESTAGSSSES	S	F	P	Q	I	Y	0	1	1	0	0	1	0	0	0	1	1	0	0	2	1	1	0	0	0	0	0	0	9		1120.6	Q9UGC6	Q9UGC6	187	195	RGS17	Regulator of G-protein signaling 17	yes	yes	2	0.053342	84.244
FQKDISQGL	EISEDTRSHGVLLGRFQKDISQGLKFKEAY	GVLLGRFQKDISQGLKFKEAYEREV_____	R	F	Q	G	L	K	0	0	0	1	0	2	0	1	0	1	1	1	0	1	0	1	0	0	0	0	0	0	9		1034.54	C9JK31;C9JIW8;C9J5S8;P17036	C9JK31	80	88	ZNF3	Zinc finger protein 3	yes	no	2	0.067412	80.219
FQKKLFQTL	KTGESQNQLAVDQIAFQKKLFQTLRRHPSY	AVDQIAFQKKLFQTLRRHPSYPKIIEEFVS	A	F	Q	T	L	R	0	0	0	0	0	2	0	0	0	0	2	2	0	2	0	0	1	0	0	0	0	0	9		1151.67	Q9BXW9	Q9BXW9	75	83	FANCD2	Fanconi anemia group D2 protein	yes	yes	2	0.0017998	160.63
FQNPFRSEL	ELGKILQGVVVVLSGFQNPFRSELRDKALE	VVVLSGFQNPFRSELRDKALELGAKYRPDW	G	F	Q	E	L	R	0	1	1	0	0	1	1	0	0	0	1	0	0	2	1	1	0	0	0	0	0	0	9		1136.56	F5H8D7;P18887	F5H8D7	299	307	XRCC1	DNA repair protein XRCC1	yes	no	2	0.01544	113.41				By MS/MS	By matching
FQVLDELGR	MVCRLPVSKKTLLCSFQVLDELGRHVLLRK	KTLLCSFQVLDELGRHVLLRKDCGPVDTKV	S	F	Q	G	R	H	0	1	0	1	0	1	1	1	0	0	2	0	0	1	0	0	0	0	0	1	0	0	9		1075.57	E9PSC2;Q9UBX1	E9PSC2	16	24	CTSF	Cathepsin F	yes	no	2	0.012279	139.28					By MS/MS
FQVLPGERG	ENPGGPPSRGLLDDGFQVLPGERGSGEAPP	GLLDDGFQVLPGERGSGEAPPGGDRSTGGG	G	F	Q	R	G	S	0	1	0	0	0	1	1	2	0	0	1	0	0	1	1	0	0	0	0	1	0	0	9		1001.53	Q9UDV7	Q9UDV7	452	460	ZNF282	Zinc finger protein 282	yes	yes	2	0.0096252	128.57
FQVPGRGEL	LEALGVPDGATFCEDFQVPGRGELSCLQDA	ATFCEDFQVPGRGELSCLQDAIDHSAFIIL	D	F	Q	E	L	S	0	1	0	0	0	1	1	2	0	0	1	0	0	1	1	0	0	0	0	1	0	0	9		1001.53	A0A087WVI8;Q8IUC6	A0A087WVI8	292	300	TICAM1	TIR domain-containing adapter molecule 1	yes	no	2	0.0031364	155.88				By MS/MS	By MS/MS
FQYDSTHGK	AINDPFIDLNYMVYMFQYDSTHGKFHGTVK	NYMVYMFQYDSTHGKFHGTVKAENGKLVIN	M	F	Q	G	K	F	0	0	0	1	0	1	0	1	1	0	0	1	0	1	0	1	1	0	1	0	0	0	9		1081.48	P04406	P04406	47	55	GAPDH	Glyceraldehyde-3-phosphate dehydrogenase	yes	yes	2	0.083402	76.679
FQYSKSPSL	ELEAERFRSRLQLASFQYSKSPSL______	RLQLASFQYSKSPSL_______________	S	F	Q	S	L	-	0	0	0	0	0	1	0	0	0	0	1	1	0	1	1	3	0	0	1	0	0	0	9		1055.53	A0A0A0MTQ1;Q96GE4	A0A0A0MTQ1	748	756	CEP95	Centrosomal protein of 95 kDa	yes	no	2	0.028012	118.06				By matching
FRAQGPLAM	SIKHLPPQLRAFQAAFRAQGPLAMLQHFDT	RAFQAAFRAQGPLAMLQHFDTIYSILHHFR	A	F	R	A	M	L	2	1	0	0	0	1	0	1	0	0	1	0	1	1	1	0	0	0	0	0	0	0	9		989.512	Q15021;E7EN77;F5GZK7;F5H431	Q15021	48	56	NCAPD2	Condensin complex subunit 1	yes	no	2	0.063314	81.297					By matching
FRDAFTQEL	LAAGPVGSLCRRAERFRDAFTQELRRGLRG	CRRAERFRDAFTQELRRGLRGRSGPPPGSQ	R	F	R	E	L	R	1	1	0	1	0	1	1	0	0	0	1	0	0	2	0	0	1	0	0	0	0	0	9		1125.55	Q69YL0	Q69YL0	69	77	NCBP2-AS2	Uncharacterized protein NCBP2-AS2	yes	yes	2	0.054902	85.731
FREGERPSL	KQEALIESLCEKLVKFREGERPSLRLQLLS	CEKLVKFREGERPSLRLQLLSNLFHGMDKN	K	F	R	S	L	R	0	2	0	0	0	0	2	1	0	0	1	0	0	1	1	1	0	0	0	0	0	0	9		1089.56	Q7L2H7;E9PN86;E7ESM3;J3KNJ2	Q7L2H7	93	101	EIF3M	Eukaryotic translation initiation factor 3 subunit M	yes	no	3	0.066346	68.626				By MS/MS	By MS/MS
FRFDPQFAL	LGRKETVWCLPVLRQFRFDPQFALTNIAVL	LPVLRQFRFDPQFALTNIAVLKHNLNSLIK	Q	F	R	A	L	T	1	1	0	1	0	1	0	0	0	0	1	0	0	3	1	0	0	0	0	0	0	0	9		1139.58	Q5Y7D2;P01909	Q5Y7D2	77	85	HLA-DQA1	HLA class II histocompatibility antigen, DQ alpha 1 chain	yes	no	2	0.0083465	147.52				By MS/MS	By MS/MS
FRFENVNGY	QCLSAMKIAHRGPDAFRFENVNGYTNCCFG	HRGPDAFRFENVNGYTNCCFGFHRLAVVDP	A	F	R	G	Y	T	0	1	2	0	0	0	1	1	0	0	0	0	0	2	0	0	0	0	1	1	0	0	9		1144.53	P08243;C9JLN6;C9JM09;C9JT45;C9J057;F8WEJ5	P08243	32	40	ASNS	Asparagine synthetase [glutamine-hydrolyzing]	yes	no	2	0.0020129	138.83
FRFLGKLMA	GRTAKPAHIAKVKMKFRFLGKLMAKAIMDF	AKVKMKFRFLGKLMAKAIMDFRLVDLPLGL	K	F	R	M	A	K	1	1	0	0	0	0	0	1	0	0	2	1	1	2	0	0	0	0	0	0	0	0	9		1081.61	Q14669	Q14669	1697	1705	TRIP12	E3 ubiquitin-protein ligase TRIP12	yes	yes	2;3	0.0084197	130.64				By MS/MS	By MS/MS
FRFQQENLK	HFKEWQLNQKKRSESFRFQQENLKRLRDSI	KKRSESFRFQQENLKRLRDSITRRQREKQK	S	F	R	L	K	R	0	1	1	0	0	2	1	0	0	0	1	1	0	2	0	0	0	0	0	0	0	0	9		1208.63	Q6ZUJ8	Q6ZUJ8	643	651	PIK3AP1	Phosphoinositide 3-kinase adapter protein 1	yes	yes	2	0.010979	110.87
FRGPLVINR	QIGCHTDDLTRASKLFRGPLVINRCCLDKP	TRASKLFRGPLVINRCCLDKPTKSITCLWG	L	F	R	N	R	C	0	2	1	0	0	0	0	1	0	1	1	0	0	1	1	0	0	0	0	1	0	0	9		1070.63	Q9Y4C2	Q9Y4C2	588	596	TCAF1	TRPM8 channel-associated factor 1	yes	yes	3	0.090493	65.224
FRHDKRVYL	VRKIIRDHGDMTNRKFRHDKRVYLGALKYM	DMTNRKFRHDKRVYLGALKYMPHAVLKLLE	K	F	R	Y	L	G	0	2	0	1	0	0	0	0	1	0	1	1	0	1	0	0	0	0	1	1	0	0	9		1232.68	Q6P2Q9;I3L0J9	Q6P2Q9	81	89	PRPF8	Pre-mRNA-processing-splicing factor 8	yes	no	3	0.079542	77.533
FRHDRSLEL	LFFVSPVSVAACVWGFRHDRSLELEILCSV	AACVWGFRHDRSLELEILCSVNILQFIFIA	G	F	R	E	L	E	0	2	0	1	0	0	1	0	1	0	2	0	0	1	0	1	0	0	0	0	0	0	9		1171.61	E7EMM1;B7Z4G6;Q9H7F4;Q8NFB2	E7EMM1	134	142	TMEM185A;TMEM185B	Transmembrane protein 185B;Transmembrane protein 185A	yes	no	3	0.11608	61.65				By MS/MS	By matching
FRHKSNITF	EKPQVRERGPYVYREFRHKSNITFNNNDTV	PYVYREFRHKSNITFNNNDTVSFLEYRTFQ	E	F	R	T	F	N	0	1	1	0	0	0	0	0	1	1	0	1	0	2	0	1	1	0	0	0	0	0	9		1148.61	B7ZKQ9;F5H4X0;Q8WTV0;F5H5E8	B7ZKQ9	97	105	SCARB1	Scavenger receptor class B member 1	yes	no	2	0.035833	105.1
FRHLWNKAL	LKYCLVILNQPLDNYFRHLWNKALLRACAD	QPLDNYFRHLWNKALLRACADGGANRLYDI	Y	F	R	A	L	L	1	1	1	0	0	0	0	0	1	0	2	1	0	1	0	0	0	1	0	0	0	0	9		1183.66	F8WCM7;F8VRJ6;F5GZG6;Q9H3S4	F8WCM7	32	40	TPK1	Thiamin pyrophosphokinase 1	yes	no	3	0.026487	93.143				By matching	By matching
FRHPHIIKL	DVVGKIRREIQNLKLFRHPHIIKLYQVIST	IQNLKLFRHPHIIKLYQVISTPSDIFMVME	L	F	R	K	L	Y	0	1	0	0	0	0	0	0	2	2	1	1	0	1	1	0	0	0	0	0	0	0	9		1159.7	Q96E92;A0A087WXX9;P54646;Q13131	Q96E92	73	81	PRKAA1;PRKAA2	5-AMP-activated protein kinase catalytic subunit alpha-2;5-AMP-activated protein kinase catalytic subunit alpha-1	yes	no	3	0.023733	86.744
FRHPVLIFI	ISDEEVIKWTKFFVVFRHPVLIFITEKHGN	TKFFVVFRHPVLIFITEKHGNYFAYVQMFN	V	F	R	F	I	T	0	1	0	0	0	0	0	0	1	2	1	0	0	2	1	0	0	0	0	1	0	0	9		1140.68	Q9H8H0;J3QR28;J3QLQ6	Q9H8H0	162	170	NOL11	Nucleolar protein 11	yes	no	2	0.036142	90.706
FRIEGLAPK	______________________________	______________________________	M	F	R	P	K	L	1	1	0	0	0	0	1	1	0	1	1	1	0	1	1	0	0	0	0	0	0	0	9		1029.6	Q8N4H5;F8W8Z9	Q8N4H5	2	10	TOMM5	Mitochondrial import receptor subunit TOM5 homolog	yes	no	2;3	0.0036723	143.28
FRIEQKTTL	VVFGTSAQEVVKEIRFRIEQKTTLTASAGI	VVKEIRFRIEQKTTLTASAGIAPNTMLAKV	R	F	R	T	L	T	0	1	0	0	0	1	1	0	0	1	1	1	0	1	0	0	2	0	0	0	0	0	9		1134.64	D6RAE5;D6R9M8;Q9UBT6	D6RAE5	233	241	POLK	DNA polymerase kappa	yes	no	2;3	0.0098977	127.94				By matching	By MS/MS
FRIPWKHGL	GQLEGVAWVNKSRTRFRIPWKHGLRQDAQQ	NKSRTRFRIPWKHGLRQDAQQEDFGIFQAW	R	F	R	G	L	R	0	1	0	0	0	0	0	1	1	1	1	1	0	1	1	0	0	1	0	0	0	0	9		1152.66	M0R007;M0R3E9;M0QYX3;M0R3C2;M0R205;M0QZB8;M0QZB7;Q14653	M0R007	34	42	IRF3	Interferon regulatory factor 3	yes	no	2;3	0.013949	119.21
FRKKLNAGY	ELTATQVEEEEEEEDFRKKLNAGYSNTATE	EEEEEDFRKKLNAGYSNTATEWSQPRFRNQ	D	F	R	G	Y	S	1	1	1	0	0	0	0	1	0	0	1	2	0	1	0	0	0	0	1	0	0	0	9		1095.62	O75717	O75717	837	845	WDHD1	WD repeat and HMG-box DNA-binding protein 1	yes	yes	2	0.026895	117.16
FRKPATGQM	GQAEVTQDPAPLLRGFRKPATGQMKRNRGE	APLLRGFRKPATGQMKRNRGEEIDFETPGS	G	F	R	Q	M	K	1	1	0	0	0	1	0	1	0	0	0	1	1	1	1	0	1	0	0	0	0	0	9		1034.53	Q76L82;Q8IXJ9	Q76L82	229	237	ASXH1;ASXL1	Putative Polycomb group protein ASXL1	yes	no	2	0.0328	93.992
FRLEQKVYF	VSRELNFSSTEQMEKFRLEQKVYFKGQCLE	TEQMEKFRLEQKVYFKGQCLEVGTLS____	K	F	R	Y	F	K	0	1	0	0	0	1	1	0	0	0	1	1	0	2	0	0	0	0	1	1	0	0	9		1228.66	B8ZZK5;C9IZ52;O43924	B8ZZK5	74	82	PDE6D	Retinal rod rhodopsin-sensitive cGMP 3,5-cyclic phosphodiesterase subunit delta	yes	no	3	0.0038818	119.62
FRLGSVLVM	GLSTAFHHYFSKADHFRLGSVLVMLLQQPD	FSKADHFRLGSVLVMLLQQPDLLPSAAQRL	H	F	R	V	M	L	0	1	0	0	0	0	0	1	0	0	2	0	1	1	0	1	0	0	0	2	0	0	9		1020.58	Q9UKZ1	Q9UKZ1	102	110	CNOT11	CCR4-NOT transcription complex subunit 11	yes	yes	2	0.00049769	167.24				By MS/MS	By MS/MS
FRLHIRNEF	MQLINALVTSPDDLDFRLHIRNEFMRCGLK	SPDDLDFRLHIRNEFMRCGLKEILPNLKCI	D	F	R	E	F	M	0	2	1	0	0	0	1	0	1	1	1	0	0	2	0	0	0	0	0	0	0	0	9		1230.66	Q9NSV4	Q9NSV4	357	365	DIAPH3	Protein diaphanous homolog 3	yes	yes	3	0.024263	100.25
FRLPGQANL	CVDFIRQRGLKEEGLFRLPGQANLVKELQD	LKEEGLFRLPGQANLVKELQDAFDCGEKPS	L	F	R	N	L	V	1	1	1	0	0	1	0	1	0	0	2	0	0	1	1	0	0	0	0	0	0	0	9		1014.56	D6RCP5;Q8N264;D6RBC2	D6RCP5	89	97	ARHGAP24	Rho GTPase-activating protein 24	yes	no	2	0.0036038	145.04
FRLPRDERL	RDLDARAKNECYRATFRLPRDERLDGHTSC	ECYRATFRLPRDERLDGHTSCTLWTPFNKL	T	F	R	R	L	D	0	3	0	1	0	0	1	0	0	0	2	0	0	1	1	0	0	0	0	0	0	0	9		1200.67	Q66K14;H0YB58	Q66K14	294	302	TBC1D9B	TBC1 domain family member 9B	yes	no	3	0.10344	72.275				By MS/MS	By matching
FRLQNIIGR	KVDREMLKEIIARGNFRLQNIIGRKMGLEC	IIARGNFRLQNIIGRKMGLECVDILSELFR	N	F	R	G	R	K	0	2	1	0	0	1	0	1	0	2	1	0	0	1	0	0	0	0	0	0	0	0	9		1115.66	Q9UKT4	Q9UKT4	229	237	FBXO5	F-box only protein 5	yes	yes	3	0.10367	72.23
FRLYRKEVL	TQILLRPGASDLTGSFRLYRKEVLEKLIEK	SDLTGSFRLYRKEVLEKLIEKCVSKGYVFQ	S	F	R	V	L	E	0	2	0	0	0	0	1	0	0	0	2	1	0	1	0	0	0	0	1	1	0	0	9		1222.72	Q5QPK2;H0Y368;O60762;Q5QPJ9	Q5QPK2	214	222	DPM1	Dolichol-phosphate mannosyltransferase subunit 1	yes	no	3	0.008158	112.11				By MS/MS	By MS/MS
FRNFKIIYR	AVVTVRDAKHTNFVEFRNFKIIYRRYAGLY	HTNFVEFRNFKIIYRRYAGLYFCICVDVND	E	F	R	Y	R	R	0	2	1	0	0	0	0	0	0	2	0	1	0	2	0	0	0	0	1	0	0	0	9		1255.72	M0R0N4;X6R390;M0QYZ2;P53680;M0R1S0;M0QZ21	M0R0N4	54	62	AP2S1	AP-2 complex subunit sigma	yes	no	3	0.0092471	118.32
FRNIPGITL	GPCIIYNEDNGIIKAFRNIPGITLLNVSKL	NGIIKAFRNIPGITLLNVSKLNILKLAPGG	A	F	R	T	L	L	0	1	1	0	0	0	0	1	0	2	1	0	0	1	1	0	1	0	0	0	0	0	9		1029.6	H3BM89;P36578	H3BM89	127	135	RPL4	60S ribosomal protein L4	yes	no	1;2	3.096e-06	176.65
FRNLVPVTR	RSFISEQMYEHFQEAFRNLVPVTRVMYCVL	EHFQEAFRNLVPVTRVMYCVLSELEKTFGW	A	F	R	T	R	V	0	2	1	0	0	0	0	0	0	0	1	0	0	1	1	0	1	0	0	2	0	0	9		1100.65	Q13342	Q13342	85	93	SP140	Nuclear body protein SP140	yes	yes	2	0.032375	109.48
FRNNRFPNL	RSDIMPSGRSRLLEDFRNNRFPNLQLRDLI	SRLLEDFRNNRFPNLQLRDLIGHIVEFSQD	D	F	R	N	L	Q	0	2	3	0	0	0	0	0	0	0	1	0	0	2	1	0	0	0	0	0	0	0	9		1176.62	A0A0C4DG68;A0A0A0MR59;Q8TB72	A0A0C4DG68	526	534	PUM2	Pumilio homolog 2	yes	no	2	0.034379	102.72
FRQLPARTL	MLEARTAGHMQTLADFRQLPARTLSTHWPP	MQTLADFRQLPARTLSTHWPPQRSLCSSDF	D	F	R	T	L	S	1	2	0	0	0	1	0	0	0	0	2	0	0	1	1	0	1	0	0	0	0	0	9		1100.65	P26842	P26842	166	174	CD27	CD27 antigen	yes	yes	2	0.023923	125.58
FRQQRPLEF	EAAAFDDEWRRETSRFRQQRPLEFRRLESS	RRETSRFRQQRPLEFRRLESSGAGGRRAEG	R	F	R	E	F	R	0	2	0	0	0	2	1	0	0	0	1	0	0	2	1	0	0	0	0	0	0	0	9		1219.65	Q15773	Q15773	203	211	MLF2	Myeloid leukemia factor 2	yes	yes	2;3	0.0036864	176.09
FRRLTFAQL	______________________________	______________________________	M	F	R	Q	L	L	1	2	0	0	0	1	0	0	0	0	2	0	0	2	0	0	1	0	0	0	0	0	9		1150.66	A0A087WXK0;A0A0B4J2F0	A0A087WXK0	2	10	PIGBOS1		yes	no	2	0.014435	118.32
FRRNLILNL	DWLRGVYRFATDRNDFRRNLILNLGLFAAG	ATDRNDFRRNLILNLGLFAAGVWLARNLSD	D	F	R	N	L	G	0	2	2	0	0	0	0	0	0	1	3	0	0	1	0	0	0	0	0	0	0	0	9		1157.7	Q96B49	Q96B49	41	49	TOMM6	Mitochondrial import receptor subunit TOM6 homolog	yes	yes	2;3	0.0036038	146.94
FRRTSTFAL	______________________________	KLYSLLFRRTSTFALTIIVGVMFFERAFDQ	L	F	R	A	L	T	1	2	0	0	0	0	0	0	0	0	1	0	0	2	0	1	2	0	0	0	0	0	9		1097.6	Q9UDW1	Q9UDW1	15	23	UQCR10	Cytochrome b-c1 complex subunit 9	yes	yes	2	0.031926	109.01
FRSASASSV	GSSSGWGPAWASTSAFRSASASSV______	WASTSAFRSASASSV_______________	A	F	R	S	V	-	2	1	0	0	0	0	0	0	0	0	0	0	0	1	0	4	0	0	0	1	0	0	9		910.451	F8WE67	F8WE67	45	53	EDEM1		yes	yes	2	0.024897	120.46
FRSGASRVL	HGDMPQKERESIMKEFRSGASRVLISTDVW	ESIMKEFRSGASRVLISTDVWARGLDVPQV	E	F	R	V	L	I	1	2	0	0	0	0	0	1	0	0	1	0	0	1	0	2	0	0	0	1	0	0	9		991.556	P38919	P38919	323	331	EIF4A3	Eukaryotic initiation factor 4A-III;Eukaryotic initiation factor 4A-III, N-terminally processed	yes	yes	3	0.043143	77.744
FRSLPRHTF	WGMQMWVTFVSGFLLFRSLPRHTFGLVQSK	VSGFLLFRSLPRHTFGLVQSKLFPFYFHIS	L	F	R	T	F	G	0	2	0	0	0	0	0	0	1	0	1	0	0	2	1	1	1	0	0	0	0	0	9		1159.63	K7ELQ9;Q6UW68;K7ER05;K7EJQ9	K7ELQ9	38	46	TMEM205	Transmembrane protein 205	yes	no	2;3	0.036209	83.869
FRSSIDYQY	MDTEFPGVVVRPIGEFRSSIDYQYQLLRCN	VRPIGEFRSSIDYQYQLLRCNVDLLKIIQL	E	F	R	Q	Y	Q	0	1	0	1	0	1	0	0	0	1	0	0	0	1	0	2	0	0	2	0	0	0	9		1177.54	E5RFJ4;E5RHL9;E5RJC5;E5RHP3;E5RGE4;E5RIL2;Q9UFF9	E5RFJ4	54	62	CNOT8	CCR4-NOT transcription complex subunit 8	yes	no	2	0.083402	89.142
FRTDGHPVM	LMKFRQDWGPITSISFRTDGHPVMAAGSPC	PITSISFRTDGHPVMAAGSPCGHIGLWDLE	S	F	R	V	M	A	0	1	0	1	0	0	0	1	1	0	0	0	1	1	1	0	1	0	0	1	0	0	9		1058.5	A0A0A0MTB8;Q8NI36	A0A0A0MTB8	241	249	WDR36	WD repeat-containing protein 36	yes	no	2	0.044582	86.833				By MS/MS	By MS/MS
FRVADQRKK	AVAFVLSLGVAALYKFRVADQRKKAYADFY	VAALYKFRVADQRKKAYADFYRNYDVMKDF	K	F	R	K	K	A	1	2	0	1	0	1	0	0	0	0	0	2	0	1	0	0	0	0	0	1	0	0	9		1146.66	P09669	P09669	39	47	COX6C	Cytochrome c oxidase subunit 6C	yes	yes	3	0.052482	81.972
FRVDYILSV	SNLVPPVELANPENQFRVDYILSVMNVPDF	ANPENQFRVDYILSVMNVPDFDFPPEFYEH	Q	F	R	S	V	M	0	1	0	1	0	0	0	0	0	1	1	0	0	1	0	1	0	0	1	2	0	0	9		1110.61	P63092;Q5JWF2;S4R3V9;S4R3E3;Q5JWE9;H0Y7F4	P63092	126	134	GNAS	Guanine nucleotide-binding protein G(s) subunit alpha isoforms short;Guanine nucleotide-binding protein G(s) subunit alpha isoforms XLas	yes	no	2	0.017573	121.67
FRVHIRSEL	LQLINALITPAEELDFRVHIRSELMRLGLH	PAEELDFRVHIRSELMRLGLHQVLQDLREI	D	F	R	E	L	M	0	2	0	0	0	0	1	0	1	1	1	0	0	1	0	1	0	0	0	1	0	0	9		1155.65	H9KV28;A0A2R8Y5N1;A0A140T8Z0;A0A0G2JH68;O60610	H9KV28	286	294	DIAPH1	Protein diaphanous homolog 1	yes	no	2;3	0.0049696	124.98				By MS/MS	By MS/MS
FRVPFIYGH	LTEYAGPLFIYLLFYFRVPFIYGHKYDFTS	IYLLFYFRVPFIYGHKYDFTSSRHTVVHLA	Y	F	R	G	H	K	0	1	0	0	0	0	0	1	1	1	0	0	0	2	1	0	0	0	1	1	0	0	9		1134.6	M0R2N5;Q9NZ01	M0R2N5	145	153	TECR	Very-long-chain enoyl-CoA reductase	yes	no	2;3	0.030499	110.36
FRWQQIEKI	KKALSELTTCLRERLFRWQQIEKICGFQIA	CLRERLFRWQQIEKICGFQIAHNSGLPSLT	L	F	R	K	I	C	0	1	0	0	0	2	1	0	0	2	0	1	0	1	0	0	0	1	0	0	0	0	9		1246.68	H7C5A5;A0A1X7SBY3;H0Y860;A0A1W2PRA1;Q9P246;H7C5C6;H7C5K2	H7C5A5	432	440	STIM2	Stromal interaction molecule 2	yes	no	3	0.10166	72.638
FRYGGEAQM	AACDREVSAWATRAFFRYGGEAQMRFPTTL	WATRAFFRYGGEAQMRFPTTLPPPSNVGPI	F	F	R	Q	M	R	1	1	0	0	0	1	1	2	0	0	0	0	1	1	0	0	0	0	1	0	0	0	9		1057.47	E9PF10;O75694	E9PF10	574	582	NUP155	Nuclear pore complex protein Nup155	yes	no	2	0.051069	84.916				By MS/MS	By matching
FRYHGLSSL	LREKDPKYSALRQNFFRYHGLSSLCNLG__	ALRQNFFRYHGLSSLCNLG___________	F	F	R	S	L	C	0	1	0	0	0	0	0	1	1	0	2	0	0	1	0	2	0	0	1	0	0	0	9		1078.56	K7ELQ9;Q6UW68;K7EM09;K7EPR0	K7ELQ9	158	166	TMEM205	Transmembrane protein 205	yes	no	2	0.030256	96.492				By MS/MS	By matching
FRYKMRSVY	ICSHVQNMIKGVTLGFRYKMRSVYAHFPIN	KGVTLGFRYKMRSVYAHFPINVVIQENGSL	G	F	R	V	Y	A	0	2	0	0	0	0	0	0	0	0	0	1	1	1	0	1	0	0	2	1	0	0	9		1248.64	D6RAN4;A0A2R8Y5Y7;P32969;E7ESE0;H0Y9V9	D6RAN4	88	96	RPL9	60S ribosomal protein L9	yes	no	3	0.029144	98.044
FRYNGLIHR	QTYSTEPNNLKARNSFRYNGLIHRKTVGVE	LKARNSFRYNGLIHRKTVGVEPAADGKGVV	S	F	R	H	R	K	0	2	1	0	0	0	0	1	1	1	1	0	0	1	0	0	0	0	1	0	0	0	9		1174.64	H0YKD8;P46779;H0YLP6;H0YMF4	H0YKD8	38	46	RPL28	60S ribosomal protein L28	yes	no	2;3	1.3558e-05	183.74
FRYNGTVGL	FISDEADEKTYNDALFRYNGTVGLWRRCIT	TYNDALFRYNGTVGLWRRCITIPKNMH___	L	F	R	G	L	W	0	1	1	0	0	0	0	2	0	0	1	0	0	1	0	0	1	0	1	1	0	0	9		1025.53	D6RD48;D6RAZ7;D6RIU2;D6RDP6;H0Y8T9;D6RHU6;D6RDY1;D6RA76;D6RC11;D6R9S8;D6RCE6;D6RFX6;D6RDI6;D6RCR8;A0A0R4J2F2;Q9NY35	D6RD48	69	77	CLDND1	Claudin domain-containing protein 1	yes	no	2	0.053837	84.097				By MS/MS	By MS/MS
FRYPQDYQF	NKGTEDFIVESLDASFRYPQDYQFYIQNFT	ESLDASFRYPQDYQFYIQNFTALPLNTVVP	S	F	R	Q	F	Y	0	1	0	1	0	2	0	0	0	0	0	0	0	2	1	0	0	0	2	0	0	0	9		1262.57	C9J3L8;C9J5W0;E9PAL7;C9IZQ1;P43307	C9J3L8	124	132	SSR1	Translocon-associated protein subunit alpha	yes	no	2	0.0028895	156.75
FRYQGHVGA	EPRVATVTRILRQTLFRYQGHVGASLIVGG	ILRQTLFRYQGHVGASLIVGGVDLTGPQLY	L	F	R	G	A	S	1	1	0	0	0	1	0	2	1	0	0	0	0	1	0	0	0	0	1	1	0	0	9		1033.51	P40306;J3QQN1	P40306	127	135	PSMB10	Proteasome subunit beta type-10	yes	no	2;3	1.6399e-05	137.88				By MS/MS	By MS/MS
FRYQGYIGA	LPRVVTANRMLKQMLFRYQGYIGAALVLGG	MLKQMLFRYQGYIGAALVLGGVDVTGPHLY	L	F	R	G	A	A	1	1	0	0	0	1	0	2	0	1	0	0	0	1	0	0	0	0	2	0	0	0	9		1073.53	Q5TBG5;Q99436	Q5TBG5	131	139	PSMB7	Proteasome subunit beta type;Proteasome subunit beta type-7	yes	no	2	0.012159	122.79				By MS/MS	By MS/MS
GEELLHSVL	VGKRKMIIEDETEFCGEELLHSVLQCKSVF	DETEFCGEELLHSVLQCKSVFDVLDGEEMR	C	G	E	V	L	Q	0	0	0	0	0	0	2	1	1	0	3	0	0	0	0	1	0	0	0	1	0	0	9		995.529	Q8N1G2;Q5T7F5	Q8N1G2	192	200	CMTR1	Cap-specific mRNA (nucleoside-2-O-)-methyltransferase 1	yes	no	2	0.01323	120.52				By MS/MS
GERSELKPL	LKNLSWRIMGSYLCFGERSELKPL______	GSYLCFGERSELKPL_______________	F	G	E	P	L	-	0	1	0	0	0	0	2	1	0	0	2	1	0	0	1	1	0	0	0	0	0	0	9		1027.57	Q96PG1	Q96PG1	124	132	MS4A4E	Putative membrane-spanning 4-domains subfamily A member 4E	yes	yes	3	0.13228	57.96				By MS/MS
GGRPSRPPQ	APPAGQPQGPPRPPQGGRPSRPPQ______	PPRPPQGGRPSRPPQ_______________	Q	G	G	P	Q	-	0	2	0	0	0	1	0	2	0	0	0	0	0	0	3	1	0	0	0	0	0	0	9		950.505	A0A0G2JRP6;A0A0G2JQ42;P02812;A0A0G2JM13;A0A0G2JR74;A0A0G2JMN8;P04280;G3V1M9	P02812	408	416	PRB2;PRB1	Basic salivary proline-rich protein 2;Basic proline-rich peptide IB-1;Basic proline-rich peptide P-E;Basic proline-rich peptide IB-7;Basic proline-rich peptide IB-8c;Basic proline-rich peptide IB-4;Basic salivary proline-rich protein 1;Proline-rich peptid	no	no	2	0.059493	82.426
GHYDRSKSL	LNARTSILAAANPISGHYDRSKSLKQNINL	AANPISGHYDRSKSLKQNINLSAPIMSRFD	S	G	H	S	L	K	0	1	0	1	0	0	0	1	1	0	1	1	0	0	0	2	0	0	1	0	0	0	9		1061.53	Q14566	Q14566	508	516	MCM6	DNA replication licensing factor MCM6	yes	yes	2	0.080517	77.318				By MS/MS	By matching
GLLCVLLGL	LHTHHGPAFWITLTTGLLCVLLGLAMAVAH	WITLTTGLLCVLLGLAMAVAHRMQPHRLKA	T	G	L	G	L	A	0	0	0	0	1	0	0	2	0	0	5	0	0	0	0	0	0	0	0	1	0	0	9		899.551	B5M0C0;Q1HG43	B5M0C0	213	221	DUOXA1	Dual oxidase maturation factor 1	yes	no	2	0.046237	86.344
GLRRALLGL	______________________________	MPGPSPGLRRALLGLWAALGLGLFGLSAVS	P	G	L	G	L	W	1	2	0	0	0	0	0	2	0	0	4	0	0	0	0	0	0	0	0	0	0	0	9		967.629	Q9UMF0	Q9UMF0	7	15	ICAM5	Intercellular adhesion molecule 5	yes	yes	2;3	0.035206	106.29
GPHQRHIAL	AACALVNSRYSCLVAGPHQRHIALSPRYLN	YSCLVAGPHQRHIALSPRYLNRKRTGIREQ	A	G	P	A	L	S	1	1	0	0	0	1	0	1	2	1	1	0	0	0	1	0	0	0	0	0	0	0	9		1027.57	Q3B726	Q3B726	51	59	TWISTNB	DNA-directed RNA polymerase I subunit RPA43	yes	yes	2;3	0.007981	131.3				By MS/MS	By MS/MS
GPPFGHMVL	YISFYMKQIFFLDDSGPPFGHMVLALGGYL	FFLDDSGPPFGHMVLALGGYLGGFDGNFLW	S	G	P	V	L	A	0	0	0	0	0	0	0	2	1	0	1	0	1	1	2	0	0	0	0	1	0	0	9		953.479	Q5JSZ6;Q5JT07;Q9Y6A1	Q5JSZ6	65	73	POMT1	Protein O-mannosyl-transferase 1	yes	no	2	0.011478	124.34				By MS/MS	By MS/MS
GPPPAGNPR	______________________________	VPSGMAGPPPAGNPRSVFWASSPYRRRANN	A	G	P	P	R	S	1	1	1	0	0	0	0	2	0	0	0	0	0	0	4	0	0	0	0	0	0	0	9		861.446	F1T0I1;J3KNL6	F1T0I1	14	22	SEC16A		yes	no	2	0.099845	73.039
GPPPPGKPQ	GKPQGPPQQEGNKPQGPPPPGKPQGPPPAG	EGNKPQGPPPPGKPQGPPPAGGNPQQPQAP	Q	G	P	P	Q	G	0	0	0	0	0	1	0	2	0	0	0	1	0	0	5	0	0	0	0	0	0	0	9		873.471	A0A0G2JRP6;A0A0G2JQ42;P02812;A0A0G2JM13;A0A0G2JR74;A0A0G2JMN8;P04280;G3V1M9;A0A0D9SET1;P10163;E9PAL0;E7EXA8	P10163	259	267	PRB2;PRB1;PRB4	Basic salivary proline-rich protein 2;Basic proline-rich peptide IB-1;Basic proline-rich peptide P-E;Basic proline-rich peptide IB-7;Basic proline-rich peptide IB-8c;Basic proline-rich peptide IB-4;Basic salivary proline-rich protein 1;Proline-rich peptid	no	no	1	0.012159	122.79
GPPPPPGKP	GKPQGPPPQGGNQSQGPPPPPGKPEGRPPQ	GGNQSQGPPPPPGKPEGRPPQGGNQSQGPP	Q	G	P	K	P	E	0	0	0	0	0	0	0	2	0	0	0	1	0	0	6	0	0	0	0	0	0	0	9		842.465	A0A0G2JRP6;A0A0G2JQ42;P02812;A0A0G2JM13;A0A0G2JR74;A0A0G2JMN8;P04280;G3V1M9;A0A0D9SET1;P10163;E9PAL0;E7EXA8	P10163	70	78	PRB2;PRB1;PRB4	Basic salivary proline-rich protein 2;Basic proline-rich peptide IB-1;Basic proline-rich peptide P-E;Basic proline-rich peptide IB-7;Basic proline-rich peptide IB-8c;Basic proline-rich peptide IB-4;Basic salivary proline-rich protein 1;Proline-rich peptid	no	no	2	0.025869	103.29
GPPPPPQGG	GNPQQPQAPPAGKPQGPPPPPQGGRPPRPA	PAGKPQGPPPPPQGGRPPRPAQGQQPPQ__	Q	G	P	G	G	R	0	0	0	0	0	1	0	3	0	0	0	0	0	0	5	0	0	0	0	0	0	0	9		802.397	F5H7C1;A0A0G2JPD0;A0A0G2JNB4;P10163;E9PAL0;E7EXA8;Q04118	P10163	289	297	PRB3;PRB4	Basic salivary proline-rich protein 4;Protein N1;Glycosylated protein A;Peptide P-D;Basic salivary proline-rich protein 3	no	no	2	0.018303	99.384
GPPPQGGRP	GHQQGPPPPPPGKPQGPPPQGGRPQGPPQG	PPGKPQGPPPQGGRPQGPPQGQSPQ_____	Q	G	P	R	P	Q	0	1	0	0	0	1	0	3	0	0	0	0	0	0	4	0	0	0	0	0	0	0	9		861.446	A0A087WYF5;A0A0A0MT31;A0A087WYT0;A0A087WV42;A0A087WZY1;P02810	A0A087WYF5	122	130	PRH1	Salivary acidic proline-rich phosphoprotein 1/2;Salivary acidic proline-rich phosphoprotein 1/2;Salivary acidic proline-rich phosphoprotein 3/4;Peptide P-C	yes	no	2	0.11047	70.912
GPPQGQSPQ	PGKPQGPPPQGGRPQGPPQGQSPQ______	QGGRPQGPPQGQSPQ_______________	Q	G	P	P	Q	-	0	0	0	0	0	3	0	2	0	0	0	0	0	0	3	1	0	0	0	0	0	0	9		894.42	A0A087WYF5;A0A0A0MT31;A0A087WYT0;A0A087WV42;A0A087WZY1;P02810	A0A087WYF5	132	140	PRH1	Salivary acidic proline-rich phosphoprotein 1/2;Salivary acidic proline-rich phosphoprotein 1/2;Salivary acidic proline-rich phosphoprotein 3/4;Peptide P-C	yes	no	1;2	0.00049769	167.24					By MS/MS
GPPQQGGHP	GQQQQGPPPPQGKPQGPPQQGGHPPPPQGR	PQGKPQGPPQQGGHPPPPQGRPQGPPQQGG	Q	G	P	H	P	P	0	0	0	0	0	2	0	3	1	0	0	0	0	0	3	0	0	0	0	0	0	0	9		873.409	A0A087WYF5;A0A0A0MT31;A0A087WYT0;A0A087WV42;A0A087WZY1;P02810	A0A087WYF5	67	75	PRH1	Salivary acidic proline-rich phosphoprotein 1/2;Salivary acidic proline-rich phosphoprotein 1/2;Salivary acidic proline-rich phosphoprotein 3/4;Peptide P-C	yes	no	2	0.10929	71.141
GQAKKHPSL	______________________________	MLRQIIGQAKKHPSLIPLFVFIGTGATGAT	I	G	Q	S	L	I	1	0	0	0	0	1	0	1	1	0	1	2	0	0	1	1	0	0	0	0	0	0	9		964.545	O00483	O00483	7	15	NDUFA4	Cytochrome c oxidase subunit NDUFA4	yes	yes	2	0.027028	101.43
GQHTVLLVK	GKQLENRVVLSVSSGGQHTVLLVKDKEQS_	LSVSSGGQHTVLLVKDKEQS__________	G	G	Q	V	K	D	0	0	0	0	0	1	0	1	1	0	2	1	0	0	0	0	1	0	0	2	0	0	9		993.597	P18754	P18754	408	416	RCC1	Regulator of chromosome condensation	yes	yes	2	0.028334	115.86
GQKHFGATV	RDTSKKTKDQLIIDAGQKHFGATVCKSCGM	QLIIDAGQKHFGATVCKSCGMIYTASNPED	A	G	Q	T	V	C	1	0	0	0	0	1	0	2	1	0	0	1	0	1	0	0	1	0	0	1	0	0	9		943.488	Q56NI9;H0YB88	Q56NI9	380	388	ESCO2	N-acetyltransferase ESCO2	yes	no	2	0.067365	80.229
GQKKLVLIL	LGCRCPQVEEAIVQSGQKKLVLILNKSDLV	EAIVQSGQKKLVLILNKSDLVPKENLESWL	S	G	Q	I	L	N	0	0	0	0	0	1	0	1	0	1	3	2	0	0	0	0	0	0	0	1	0	0	9		1010.69	Q9BVP2	Q9BVP2	169	177	GNL3	Guanine nucleotide-binding protein-like 3	yes	yes	2	0.035774	107.32
GQKKYQIHL	PSGTSLEVPIPEGLNGQKKYQIHLKSVSGP	IPEGLNGQKKYQIHLKSVSGPIEVLLVNKE	N	G	Q	H	L	K	0	0	0	0	0	2	0	1	1	1	1	2	0	0	0	0	0	0	1	0	0	0	9		1113.63	Q16254	Q16254	175	183	E2F4	Transcription factor E2F4	yes	yes	2;3	0.016266	138.33
GQKKYQINL	SGTQLEVPIPEMGQNGQKKYQINLKSHSGP	PEMGQNGQKKYQINLKSHSGPIHVLLINKE	N	G	Q	N	L	K	0	0	1	0	0	2	0	1	0	1	1	2	0	0	0	0	0	0	1	0	0	0	9		1090.61	C9JYE9;Q15329;E5RHD4;H0YBK0	C9JYE9	146	154	E2F5	Transcription factor E2F5	yes	no	2	0.0036649	149.4
GQWPGRPKL	SLGLWGPEEEPHLLAGQWPGRPKLCSGDKS	EPHLLAGQWPGRPKLCSGDKSGTVGRRSPE	A	G	Q	K	L	C	0	1	0	0	0	1	0	2	0	0	1	1	0	0	2	0	0	1	0	0	0	0	9		1037.58	Q5JSZ5;H0Y412	Q5JSZ5	1337	1345	PRRC2B	Protein PRRC2B	yes	no	2	0.081316	77.741
GQYEQVKQL	KSLDLIESLLRLAEVGQYEQVKQLFSFPIK	LRLAEVGQYEQVKQLFSFPIKHCPDMLVLA	V	G	Q	Q	L	F	0	0	0	0	0	3	1	1	0	0	1	1	0	0	0	0	0	0	1	1	0	0	9		1091.56	A5YKK6	A5YKK6	464	472	CNOT1	CCR4-NOT transcription complex subunit 1	yes	yes	2	0.010973	125.49
GQYGNPLNK	LRVLILLLSWAAGMGGQYGNPLNKYIRHYE	WAAGMGGQYGNPLNKYIRHYEGLSYNVDSL	G	G	Q	N	K	Y	0	0	2	0	0	1	0	2	0	0	1	1	0	0	1	0	0	0	1	0	0	0	9		989.493	O14672;C9J9B4;H0YK87	O14672	19	27	ADAM10	Disintegrin and metalloproteinase domain-containing protein 10	yes	no	1;2	1.639e-05	170.73
GRAAGNASF	GPGQLCCLREDGERCGRAAGNASFSKRIQK	EDGERCGRAAGNASFSKRIQKSISQKKVKI	C	G	R	S	F	S	3	1	1	0	0	0	0	2	0	0	0	0	0	1	0	1	0	0	0	0	0	0	9		849.409	O75446	O75446	77	85	SAP30	Histone deacetylase complex subunit SAP30	yes	yes	2	0.037503	89.369
GRAALITSF	SKTPSISCVPNLIREGRAALITSFCVFKFM	PNLIREGRAALITSFCVFKFMALYSIIQYF	E	G	R	S	F	C	2	1	0	0	0	0	0	1	0	1	1	0	0	1	0	1	1	0	0	0	0	0	9		934.524	H7C1U7;A0A087WYY3;A0A2R8Y635;A0A2R8YDN7;Q9H7F0	H7C1U7	106	114	ATP13A3	Probable cation-transporting ATPase 13A3	yes	no	1;2	0.015074	117.16
GRAARWASA	SVDRVRVCFVTSMMTGRAARWASAKLERSH	VTSMMTGRAARWASAKLERSHYLMHNYPAF	T	G	R	S	A	K	4	2	0	0	0	0	0	1	0	0	0	0	0	0	0	1	0	1	0	0	0	0	9		944.494	A0A087WX23;A0A087WXK2;A0A087WUL4;Q86TG7;B4DSP0;A0A087WZG9	A0A087WX23	203	211	PEG10	Retrotransposon-derived protein PEG10	yes	no	2	0.10549	71.877
GRAEAGRAL	ARLLTEIHGGAGGPSGRAEAGRALASGT__	GAGGPSGRAEAGRALASGT___________	S	G	R	A	L	A	3	2	0	0	0	0	1	2	0	0	1	0	0	0	0	0	0	0	0	0	0	0	9		899.494	K7EPJ1;Q16763	K7EPJ1	192	200	UBE2S	Ubiquitin-conjugating enzyme E2 S	yes	no	2;3	0.022297	107.69				By matching	By matching
GRAFIFPSY	MIRHTGDGPYKCKVCGRAFIFPSYVRKHER	YKCKVCGRAFIFPSYVRKHERTHTGEKPYE	C	G	R	S	Y	V	1	1	0	0	0	0	0	1	0	1	0	0	0	2	1	1	0	0	1	0	0	0	9		1056.54	Q8TBZ8	Q8TBZ8	315	323	ZNF564	Zinc finger protein 564	yes	yes	2	0.0088172	130.04
GRAFLFNKV	TNRSELISTRFTGATGRAFLFNKVVNLQYS	RFTGATGRAFLFNKVVNLQYSEVQDRVMLT	T	G	R	K	V	V	1	1	1	0	0	0	0	1	0	0	1	1	0	2	0	0	0	0	0	1	0	0	9		1050.6	P62699	P62699	40	48	YPEL5	Protein yippee-like 5	yes	yes	2	0.010968	125.5
GRAFSRSSF	QRVHTGERPFACQDCGRAFSRSSFLREHRR	FACQDCGRAFSRSSFLREHRRIHTGEKPHQ	C	G	R	S	F	L	1	2	0	0	0	0	0	1	0	0	0	0	0	2	0	3	0	0	0	0	0	0	9		1013.5	Q9H7X3	Q9H7X3	299	307	ZNF696	Zinc finger protein 696	yes	yes	2;3	0.039382	88.37
GRAGPSYSM	APKTLGFNLESGWGSGRAGPSYSMPVHAAV	ESGWGSGRAGPSYSMPVHAAVQMTTEQLKT	S	G	R	S	M	P	1	1	0	0	0	0	0	2	0	0	0	0	1	0	1	2	0	0	1	0	0	0	9		924.412	A0A0C4DGA6;Q14527	A0A0C4DGA6	189	197	HLTF	Helicase-like transcription factor	yes	no	2	0.01695	108.7
GRAGVPMEV	QVYISSLALLKMLKHGRAGVPMEVMGLMLG	LKMLKHGRAGVPMEVMGLMLGEFVDDYTVR	H	G	R	E	V	M	1	1	0	0	0	0	1	2	0	0	0	0	1	0	1	0	0	0	0	2	0	0	9		914.464	O00487;C9JW37	O00487	45	53	PSMD14	26S proteasome non-ATPase regulatory subunit 14	yes	no	2	0.089886	75.243
GRAIPNNQV	TKINEKPQVIADYESGRAIPNNQVLGKIER	IADYESGRAIPNNQVLGKIERAIGLKLRGK	S	G	R	Q	V	L	1	1	2	0	0	1	0	1	0	1	0	0	0	0	1	0	0	0	0	1	0	0	9		967.52	O60869	O60869	112	120	EDF1	Endothelial differentiation-related factor 1	yes	yes	2	0.031223	95.541
GRAKYWVER	VLKIAELLCKNDVTDGRAKYWVERAAKLFP	KNDVTDGRAKYWVERAAKLFPGSPAIYKLK	D	G	R	E	R	A	1	2	0	0	0	0	1	1	0	0	0	1	0	0	0	0	0	1	1	1	0	0	9		1163.62	F8VYC4;A0A286YES2;A0A1W2PNU4;P0DJD0;P0DJD1;Q7Z3J3;C9J1W9;C9JF75;C9J6W1;F8W705;J3KQ37;Q99666;O14715	F8W705	111	119	RGPD1;RGPD2;RGPD4;RGPD5;RGPD6;RGPD8	RANBP2-like and GRIP domain-containing protein 1;RANBP2-like and GRIP domain-containing protein 2;RanBP2-like and GRIP domain-containing protein 4;RANBP2-like and GRIP domain-containing protein 5/6;RANBP2-like and GRIP domain-containing protein 8	no	no	2;3	0.043599	85.716
GRALGGRAV	ERQARALGLLSAVERGRALGGRAVRSRRAI	LSAVERGRALGGRAVRSRRAIAVLSRWPAF	R	G	R	A	V	R	2	2	0	0	0	0	0	3	0	0	1	0	0	0	0	0	0	0	0	1	0	0	9		855.504	E9PAK5;O75064	E9PAK5	315	323	DENND4B	DENN domain-containing protein 4B	yes	no	2	0.049887	85.265
GRALIPLAL	VEEVEDRGTVVAQGGGRALIPLALEGTDVG	VVAQGGGRALIPLALEGTDVGQTKAAQALA	G	G	R	A	L	E	2	1	0	0	0	0	0	1	0	1	3	0	0	0	1	0	0	0	0	0	0	0	9		922.596	A0A1W2PNX8;Q9H3U1	A0A1W2PNX8	830	838	UNC45A	Protein unc-45 homolog A	yes	no	2	0.032377	94.407
GRALPTSRL	FAAAAGNLQTCLAVLGRALPTSRLDLACSL	TCLAVLGRALPTSRLDLACSLSWNVIRYSL	L	G	R	R	L	D	1	2	0	0	0	0	0	1	0	0	2	0	0	0	1	1	1	0	0	0	0	0	9		969.572	Q12772	Q12772	605	613	SREBF2	Sterol regulatory element-binding protein 2;Processed sterol regulatory element-binding protein 2	yes	yes	2;3	0.012279	122.52
GRALQASAL	NKCPLLKPWALTFSYGRALQASALKAWGGK	ALTFSYGRALQASALKAWGGKKENLKAAQE	Y	G	R	A	L	K	3	1	0	0	0	1	0	1	0	0	2	0	0	0	0	1	0	0	0	0	0	0	9		885.503	H3BQN4;J3KPS3;P04075;H3BR68;A8MVZ9;P09972;P05062	H3BQN4	303	311	ALDOA;ALDOC;ALDOB	Fructose-bisphosphate aldolase;Fructose-bisphosphate aldolase A;Fructose-bisphosphate aldolase C;Fructose-bisphosphate aldolase B	yes	no	1;2	0.010261	127.12
GRALRYIKL	AYYVLSDAAMSLQKYGRALRYIKLALQSHD	MSLQKYGRALRYIKLALQSHDTYCCLCTNM	Y	G	R	K	L	A	1	2	0	0	0	0	0	1	0	1	2	1	0	0	0	0	0	0	1	0	0	0	9		1088.68	H0Y353;Q3B7T1	H0Y353	130	138	EDRF1	Erythroid differentiation-related factor 1	yes	no	3	0.052246	84.568
GRALTAHLY	LLRETKRKYESVLQLGRALTAHLYSLLQTQ	ESVLQLGRALTAHLYSLLQTQHALGDAFAD	L	G	R	L	Y	S	2	1	0	0	0	0	0	1	1	0	2	0	0	0	0	0	1	0	1	0	0	0	9		1000.55	E9PRV8;A0A087X1E4;P53365	E9PRV8	147	155	ARFIP2	Arfaptin-2	yes	no	3	0.030466	86.332
GRANHFFTV	NINIKEPRWDQSTFIGRANHFFTVTDPRNI	DQSTFIGRANHFFTVTDPRNILLTNEQLES	I	G	R	T	V	T	1	1	1	0	0	0	0	1	1	0	0	0	0	2	0	0	1	0	0	1	0	0	9		1047.53	Q9H9B4;D6RAE9;D6RDG7;S4R2X2;D6RFI0	Q9H9B4	23	31	SFXN1	Sideroflexin-1	yes	no	2	0.036193	102.72
GRAPGGASV	YLLAKHYQDCMEDMDGRAPGGASVHNAMQL	CMEDMDGRAPGGASVHNAMQLKPGKPNGWR	D	G	R	S	V	H	2	1	0	0	0	0	0	3	0	0	0	0	0	0	1	1	0	0	0	1	0	0	9		770.404	C9JZW7;P54922	C9JZW7	96	104	ADPRH	[Protein ADP-ribosylarginine] hydrolase	yes	no	2	0.081691	77.058
GRAPGGLSL	EQPFYHDDSYTATGYGRAPGGLSLHDYKLL	YTATGYGRAPGGLSLHDYKLLKPSLAVNLA	Y	G	R	S	L	H	1	1	0	0	0	0	0	3	0	0	2	0	0	0	1	1	0	0	0	0	0	0	9		826.466	P17275	P17275	21	29	JUNB	Transcription factor jun-B	yes	yes	1;2	0.0037297	153.73				By matching	By matching
GRAPGLRGL	KPSRRAAIELLMVLAGRAPGLRGLRLECRG	LLMVLAGRAPGLRGLRLECRGEKPLFDAGR	A	G	R	G	L	R	1	2	0	0	0	0	0	3	0	0	2	0	0	0	1	0	0	0	0	0	0	0	9		895.535	E5RIS0;E5RH15;Q96CD0	E5RIS0	98	106	FBXL8	F-box/LRR-repeat protein 8	yes	no	2	0.032525	94.262
GRAPKMIHL	SQQLPREPMEWRRSYGRAPKMIHLESNFVQ	EWRRSYGRAPKMIHLESNFVQFKEELLPKE	Y	G	R	H	L	E	1	1	0	0	0	0	0	1	1	1	1	1	1	0	1	0	0	0	0	0	0	0	9		1021.59	P48553;F8WE24	P48553	53	61	TRAPPC10	Trafficking protein particle complex subunit 10	yes	no	3	0.066716	71.501
GRAPQTPLM	GFSVGSTYDITRGHAGRAPQTPLMPSFSAP	ITRGHAGRAPQTPLMPSFSAPSGTGLLPTP	A	G	R	L	M	P	1	1	0	0	0	1	0	1	0	0	1	0	1	0	2	0	1	0	0	0	0	0	9		969.507	Q96M27	Q96M27	147	155	PRRC1	Protein PRRC1	yes	yes	2	0.027804	100.19					By matching
GRAPQVLVL	PLIEKLHGELQDRKRGRAPQVLVLAPTREL	LQDRKRGRAPQVLVLAPTRELANQVSKDFS	R	G	R	V	L	A	1	1	0	0	0	1	0	1	0	0	2	0	0	0	1	0	0	0	0	2	0	0	9		951.587	Q9NR30	Q9NR30	258	266	DDX21	Nucleolar RNA helicase 2	yes	yes	2	0.053342	84.244
GRAPVLVAL	EEPGCCVAVHCVAGLGRAPVLVALALIECG	HCVAGLGRAPVLVALALIECGMKYEDAVQF	L	G	R	A	L	A	2	1	0	0	0	0	0	1	0	0	2	0	0	0	1	0	0	0	0	2	0	0	9		894.565	Q12974;Q93096;O75365	Q12974	106	114	PTP4A2;PTP4A1;PTP4A3	Protein tyrosine phosphatase type IVA 2;Protein tyrosine phosphatase type IVA 1;Protein tyrosine phosphatase type IVA 3	yes	no	2	0.026172	102.8
GRAQDALTL	MPEVFLEAAVALIQAGRAQDALTLCEELLS	VALIQAGRAQDALTLCEELLSRTSSLLPKM	A	G	R	T	L	C	2	1	0	1	0	1	0	1	0	0	2	0	0	0	0	0	1	0	0	0	0	0	9		943.509	O15287	O15287	408	416	FANCG	Fanconi anemia group G protein	yes	yes	2	0.11043	70.919
GRARVHTDF	FGEEPPAPQYTGPFCGRARVHTDFTPSPYD	YTGPFCGRARVHTDFTPSPYDHDSLKLQKG	C	G	R	D	F	T	1	2	0	1	0	0	0	1	1	0	0	0	0	1	0	0	1	0	0	1	0	0	9		1057.54	A0A2R8Y4K8;Q9NSI8;S6FRS6;O94885;O75995	O75995	176	184	SAMSN1;SASH1;SASH3	SAM domain-containing protein SAMSN-1;SAM and SH3 domain-containing protein 1;SAM and SH3 domain-containing protein 3	no	no	3	0.12552	67.993
[truncated: 4,768 more rows]
[truncated: 44 more columns]
