# Supplementary material for: Closer Peptide Repertoire Similarity of HLA-B∗14:03 and HLA-B∗27:05 Sheds Light on Ankylosing Spondylitis Susceptibility
Source: Mol Cell Proteomics. 2025 Jun 2;24(7):101008. doi: 10.1016/j.mcpro.2025.101008 (PMC12284515; doi:10.1016/j.mcpro.2025.101008)
Supplement: Supplemental Table S2 [file mmc2.xlsx]

## Sheet: Suplementary Table 2
Names	total	elements
02+04+05 06+09 B*14:02 B*14:03 B*27:05	105	ARLPLRLFL
		SRAPVFLQF
		NRHYYSITI
		HRYGDGGSTF
		SRYFKGPEL
		SRFPQGAQL
		MRVPAQLLGL
		MRMATPLLM
		LRLLIHQSL
		FRFDPQFAL
		HRYPTSIASL
		MRLPGGPTL
		GRYGGETKV
		TRLEFQQQL
		SRFGKFIQL
		MRLGSIFGL
		IRAAWTRAL
		MRFLAATFL
		SRYLYTLVI
		RRWLRPELL
		KRINWRTVL
		GRHGVFLEL
		TRSAIILHL
		FRYQGYIGA
		GRFKDVLVL
		SRIHPVSTM
		KRFSGTVRL
		ARYGPQFTL
		QRFPKILVL
		SRFGKFIRI
		NRYDGIYKV
		QRINRIMGF
		IRFGEALGSL
		ARLDHKFDL
		SRFSHLTSL
		RRSWKILLF
		ERFNVPVSL
		KRLATEFEL
		LRFQSSAVM
		FRFLGKLMA
		IRWEKNITL
		RRLDIVRSL
		GRLTKHTKF
		MRLLPRLLL
		KRWQNEKLGL
		QRYARPPVL
		ERFEKTFQL
		VRLPYPLQM
		ERFPYPFQV
		IRNDGVLLL
		LRYPMAVGL
		MRLSLPLLL
		ARLNYLLRV
		IRWGFIPLV
		TRLFAVLRF
		IRHPNIITL
		VRFLGNLVL
		IRYPDSHQL
		RRIATGSFL
		LRHPNILRL
		SRVLKVLSV
		SRFDNDLQL
		FRYGGAPQAL
		SRFKDRIVSM
		RRFKWAIEL
		FRYGGEAQM
		SRFGKFIQV
		SRFIKFQEM
		ARLQTALLV
		TRLPTPVLL
		YRFNGQYSSL
		ARLPWAGQL
		QRYSGSTYL
		SRFGKYFEI
		IRAAPPPLF
		SRFPTTMAL
		RRLALFPGVAL
		DRLKVIPKL
		SRFPEALRL
		MRFDGRLGF
		TRILRQTLF
		HRFPFSSAL
		SRYQDILVF
		RRFKGQILM
		YRFGDSQQL
		SRLDSVLLL
		YRFETVQKL
		SRLPRQLFL
		TRLSNIFVI
		LRFPGQLNA
		SRFGKFVEI
		FRAQGPLAM
		ARFLFTTGF
		RRLGLALGL
		QRFPRILVL
		NRFAGFGIGL
		SRLAIRNEF
		SRFEKEFSF
		IRYFPTQAL
		GRAPGGLSL
		HRLPHVLLL
		SRFGSKLGL
		RRIQFPIEM
		VRFLEQQTL
		TRYMFSRPF
06+09 B*14:02 B*14:03 B*27:05	23	VRYPDRITL
		RRLLLLLTL
		IRKGQAVTL
		SRVAKTNSL
		QRVADRLGL
		MRYLHRIYV
		SRNEALIAL
		LRHLQTITL
		LRYKGTLSM
		TRLKHIVEL
		NRLTKIEGL
		FRLGSVLVM
		ARIPGALQI
		TRIPKIQKL
		MRMSVGLSL
		HRIGQQNEV
		TRWSQFREL
		TRTDKVRAL
		LRYGGNLSL
		SRLDQELKL
		VRHPDSHQL
		ARNPNNMQV
		NRLDYHISV
02+04+05 B*14:02 B*14:03 B*27:05	45	NRWLRTISV
		TRGKFILSI
		IRQSISKAL
		GRQIKPYTL
		FRQQRPLEF
		SRFSGGFGA
		TRHPFLTAL
		SRHPFLTAL
		SRWGPLIGL
		GRFGSGMNM
		SRYSFIQAL
		QRLKFRLNL
		SRYSGVNQSM
		FRFSGRILGL
		SRNSSMLTL
		RRIIRILNL
		SRLALHKQF
		SRDFLVVNK
		TRDSNIIRL
		YRKPKWNHL
		NRFKGVKYF
		KRYQEALHL
		RRKQYPISL
		RRIPAEGRVAL
		IRFTSPVSL
		RRVLPPSAL
		VRFKHRYLL
		GRVAPRSGL
		TRSPVKVTL
		RRYLRVVVL
		GRFADSHEL
		IRTITVVQR
		QRKGAGSVF
		GRLDRKIEF
		ARFSGNLLV
		RRLEIEAENHY
		SRLKSILKL
		ARLALSPVPSH
		GRNIRQLSL
		MRLSLPLLLL
		SRFNRYYSL
		FRYQGHVGA
		KRYDREFLL
		GRTIIRSAY
		IRLPAHLRL
B*14:02 B*14:03 B*27:05	215	SRSQRVTVL
		GRSSTFLSH
		ARFSARSSL
		IRKPHTESL
		SRLSSTSSL
		SRIPKLQQL
		RRYNQRISL
		VRTAVNQAR
		IRLDKKLSV
		HRLTDRLQV
		LRFLHENQL
		NQKKRSESF
		ARALRKVFL
		RRFMQTFVL
		IFDLGGGTF
		RRNDKIIVF
		LRDSRIHHL
		YRFKKRTEL
		LLQMELLL
		KRFADAASL
		ARHPHKYRM
		ARAKGEILR
		ERLKIRGSL
		GRYKSTTSV
		RRIKQFLQS
		TRKEQETAL
		QRIDEFEAL
		HRYSDSSGL
		ERIKLQRL
		LRSDIQKRL
		SRLLKGTSL
		SRFARLQKL
		HRFGLRKDL
		GRYFGGRVV
		VRAGHRTL
		QRALHKYSL
		HPLSDHEAT
		IRHGATHVF
		GRHFPGHLL
		NRHVRSSSL
		RRIEIAHTL
		VRHGGSLGL
		ERWSKHRVV
		NRLLQRKQM
		VRKESGHSL
		DHFSRPVGL
		ARFTGIKTA
		SRYRGLGL
		TIKLLNENSYVP
		QRHETLTSL
		LRHNGPPPV
		TRVIKQSSL
		ARLKNTKEI
		RRAPHLHTL
		GRYAGEESL
		SRVLLRQQL
		VRIQRAYKL
		SRTSQQLQL
		HRIGQTSSV
		LRLHRSLQL
		ARFLREGRL
		ARYGGSSNIA
		SRLEGGASL
		DRLLRIRAL
		ARYPNGVVV
		QRYHQPHTL
		KRNPSSSTL
		SRFGGSDRL
		TRILKRITV
		DRNKYQIHI
		VRYDSSNQV
		NHHQRIGL
		GREGEIRHL
		SRHSTSPSL
		GRLPRVVTA
		YRATHRLLL
		YRYGQLIEI
		AVRRLAGLL
		ARVLGTRAL
		GRSGLTKHV
		QRKQIFSRL
		RRYVRKFVL
		KRKIIGDTF
		RRLGLAQKL
		GRRPYGVGL
		LRNGGHFVI
		KRFEHSAKL
		QRALLANAL
		DRIKARMSL
		VRNPRITSL
		KRFEKQKEV
		NRVSSRLGL
		RRLSGPLHTL
		QRFRSISTL
		IRDEGISAL
		IRSGKHIGV
		ESALRKQSL
		ARFSQPSAL
		SRAKAVRAL
		ARHSLLQTL
		QRLKEYRSK
		VRNSINQVV
		YRWKGHERL
		SRLDKFKQL
		ARKDFSSRL
		YRHDKRIKL
		YRQKQVVIL
		KRISKTTKL
		SRHSKALKL
		SRIGERVGL
		SRFSNIKTL
		SRHPTGNSI
		RRRLPTVLL
		GRILLPEGF
		GRLRGTKTV
		TRILRSAKL
		VRFGIGRQL
		SGTLGHPGSL
		IQRTPKIQVYSR
		ARLGSRRPA
		ARKPDKLTI
		LRKPRPVSL
		ARAPGTRTL
		LGRSAELLGL
		GRLVARAVL
		QRSTPRPSL
		RRLDKPKKL
		HRYTPKEQL
		MRFLRRQEL
		ARYKRKLLI
		ARNNARVIF
		QRKERLYPL
		SRLGLPLLL
		HRFDGRISI
		DRDRRGPPL
		VRKLPSTTL
		LRKQRLEEL
		SRISSSPTL
		YRDKPGSSL
		TRIGLAPVL
		GRIEKQPVL
		QRQQLLVSL
		VRKPGGSGL
		NHFDRSVVL
		HRDGRVITL
		GRNNGKKLM
		SRFAKVHIL
		DRFKSHPSL
		IRQGKITEL
		ERHQLTHSL
		KRANPQVGV
		RRQPEAVHL
		SPTSRLNSL
		IRNIGKTL
		SRYGASLKL
		RRHWGGNVL
		IREGGARSL
		GRITKRLLL
		VRHGRSLAL
		SRLPLRAQI
		ARFGHGSAKL
		ARVGSRAAL
		TRADPRGLL
		SRTDRETKL
		ARLTTTRKT
		IRDSRGRTGL
		LRYDHQQRL
		TRLESRTQL
		QRYNNPRSL
		LRQARNHKL
		ARFIARSL
		IRHQIGNTL
		RRYQKSTEL
		VRAGRGFSL
		GRYSGRKAV
		HRIDGLAAL
		RRSPSKPTL
		ARLPDRLSV
		RRYENLKGVL
		DRNTQIFKT
		IRFGRKPSL
		ERLRVNLRL
		RRFGYSDAL
		VRAEVQHQL
		DRNLRVKAL
		IRRLFQQKL
		TRYGGRLQI
		VRLAGRPQL
		RRVVQRSSL
		FGGLRGSAPF
		ERHGYIKGI
		MRHKLKTAF
		KRYKNRPGL
		GRVKGRTGL
		HRTDLNPIL
		GRDKVREMF
		ARLEGRSSL
		SRYQAQHGAL
		YRDRPHEVL
		FRHDRSLEL
		KRKGGQVRF
		GRYGNTPFLF
		GRKIGGNKI
		RRRLQIEDF
		HRIGQTKTV
		QPTVRITEL
		HRMKGTEGL
		ARFQRNHRL
		SRYGGGPRL
		RRQYKPLSL
		IRKSKNILF
		TRFTGATGR
		YRYGREEML
		SRHPGQSLL
		IRMTDGRTL
02+04+05 06+09 B*14:02 B*14:03	11	NRFPWPKVL
		SRFLSGLEL
		ERFIRPMGL
		DRMTLLLRL
		LRYPVTPEL
		LRLFQVSTL
		NRFNYPFEL
		DRYQYPFVL
		TRYQIPKEV
		QRYNSFISL
		YRYYQQLKL
06+09 B*14:02 B*14:03	8	HRIEEVPEL
		NRLTFASTL
		NRHAVVMEL
		MRIFRDQSL
		IRAPSGTSL
		MRDPLNRVL
		NRLKVGLQV
		ERIPKALEV
02+04+05 06+09 B*14:02 B*27:05	19	ARMKIDPEAF
		RRLEDLIQGL
		SRFPPLNL
		KRFDFDYTTM
		TRILFKNTL
		YRASGKFEL
		LRFGPNGGLVF
		ERLDLQWSL
		YRIQLKPEQF
		ERFEIPIKV
		GRDITRYLI
		RRLLDTTITF
		LRFLFENKL
		MRQKAVSLF
		TRFDQVMKF
		RRSDVEILGY
		ERFAEKLTL
		HRLPPVTSF
		LRFDGALNV
06+09 B*14:02 B*27:05	6	RRIYDITNV
		RRLVFDNQL
		NRIKGIPKL
		ERFNSLFSL
		VRLLLPGEL
		RRYSEFELL
02+04+05 06+09 B*14:03 B*27:05	252	KRHDLVKLGF
		KRFSVPVQHF
		RRMWPLAFG
		RRVLQALEGL
		VRNNIAYGL
		QRKKAYADF
		RRWLPAGDAL
		QRTDVLTGL
		GRLSNISHL
		KRLDVTVQSF
		SRFVDGLTF
		GRYDGLVGM
		LRHPNIVSL
		RRGFFFSHV
		RRFDPKLFLVF
		KRKFDIMEF
		GRWPKKSAEF
		ARNPPGFAF
		GRYSQEPIKTF
		FRYPQDYQF
		LRSGVIVRL
		RRFVNVVPTFGK
		GRTKIFIRF
		GRWQEPFQL
		KRYAVPSAGL
		GRWDQQYVI
		GRADGISSTF
		GRNALEIVM
		QRNVNVFKF
		HRILGITSV
		RRWFIQQEM
		YRKFFETKL
		VRVPVTSNL
		SRVPLFPVF
		RRFVNVVPTF
		ARLGYKIKF
		KRFDDKYTLKL
		RRSSIPITV
		SRFDIPLGL
		ARLKDIIVM
		QRLTKLITL
		GRILSGVVTKM
		SRLSIPTYGL
		SRIGTSTSF
		HRNELQMQL
		RRFGDKLNF
		ARLKLSEEL
		GRLPDPPSL
		IRTGLVRLL
		LRNQSVFNF
		VRWPGVKLL
		KRWEGLVHI
		KRFQVAVNL
		GRLQLVNKL
		GRGTPLRLGF
		KRFEELTNL
		GRYFNEGTVL
		GRYPSVIEF
		GRFGQDFSTF
		ARWWAVVVL
		QRLPVGAAF
		IRSSLLLGF
		RRFLKLLRF
		SRVLQNVAF
		SRFSNVYHL
		RRDNYVPEV
		GRLKDILAI
		GRYDPSVKPPF
		GRSLPVLGL
		ARNPSLKQQLF
		GRYGISGEL
		RRYNIKLWKTF
		RRYSDLTTL
		SRFGKYMDI
		IRAGLIPKF
		RRFSDFLGL
		SRAQFFLHL
		HRFYMIQSF
		VRVKLVSAGF
		GRGVIPSTLAF
		RRSPFLQVF
		MRILHVNGF
		GRDGYMGIGL
		RRSINQPVAF
		RRYLENGKETL
		YRFATDRNDF
		RRYQKSTELLIR
		ARFQEQSQL
		QRNLYIAGF
		RRYQDAIRVF
		SRLRNQSVF
		TRLKYAVKV
		GRFEDVYQL
		ARLGVVTGL
		QRFAQAQQQL
		GRFNERFIL
		ERHKLYLVF
		SRGFGGGGYGGF
		RRFVNVVPTFG
		ARLGITMKA
		GRLVKDMKI
		ARYGKSPYLY
		ARFFGIDSL
		RRFPDLNRL
		IRNDVLDSL
		QRNEVVVEL
		QRFRQFILL
		RRVFITDDF
		ARFEGDFKL
		GRFEGDTGL
		GRFGPLASV
		ARFGLIQSM
		FRNIPGITL
		WRKKQSDVMRF
		SRIGLLTRI
		RRFEFQADAF
		GRFQKDISQGL
		RRFGQTIQSF
		SRILTKYTL
		SRNLFVLGF
		GRLPQGIVREL
		RRGPFPLAL
		YRIKFKESF
		KRNDYVHAL
		RRFGIQAQM
		GRYGAISGFGL
		KRFGPNVPALL
		RRVFIIETM
		RRFTEIYEF
		LRYKLLGGLAV
		RRFKEPWFL
		GRFPQVQAF
		ARFEGSLNM
		GRSTGEAFVQF
		GRLEGWEVF
		RRIKLLGILM
		QRVPLSVQL
		RRLRNHMAVAF
		KRFNADNKLLL
		SRIGKLLGF
		RRGDIIEVL
		RRWKAGLYGL
		LRNHMAVAF
		HRYRPGTVAL
		RRIEVNVEL
		KRFDDKYTL
		SRILKSPEI
		KRWQAIYKQF
		SRIRKLFNL
		SRTSVQPTF
		RRFDDAVVQSDM
		GRIEGLFGV
		KRASVFVKL
		VRLKNYYEV
		QRITGLRAL
		QRVEPEWYI
		GRWEAAEGL
		KRKDFGIMF
		ARIALLPLL
		RRYLSPKYIKM
		GRTFLLQGL
		ARFGSVNEL
		RRKDGVFLYF
		IRSSYIRVL
		FRHPHIIKL
		SRYDPSISF
		RRMWATQGLA
		ARVKMQVTM
		GRYGAISGF
		GRRYGLIGL
		RRFQDAVRL
		ARFQKSPPDL
		GRIGVFPSV
		ARMWKTLTF
		RRHALIVQGF
		GRFPDGTNGL
		IRLPHVKYI
		HRIYGKFLGL
		GRALIPLAL
		GRIGPNIRL
		TRTGLFLRF
		GRFFLSSGL
		IRLPSQYNF
		SRNAQTFGF
		GRFAGWGRAL
		ARLNWILHF
		GRAPISNPGM
		GRNILLARL
		ERFSGTYHF
		ARLPSLNKL
		RRQGVQVQV
		HRWLKGGVVL
		GRWRSEWKF
		RRLPIFSRL
		KRFKVSDEVGF
		HRNGGLITL
		HRLFPKLQF
		GRVNVVEAL
		RRLALFPGVA
		FRRNLILNL
		KRRMWPLAF
		RRYNIIPVL
		KRFGVNIEI
		RRNLILNLGL
		FRLFPVPGSGL
		GRYQIINGL
		FRIPWKHGL
		IRNSNFYTV
		GRIVTIFAF
		GRIVTLISF
		GRYPEAQSV
		SRMDGEGQLTL
		GRFSHRIYV
		GRYQVSWSL
		RRFEYKYSF
		IRNIPIPTL
		FRVDYILSV
		QRNVNIFKF
		KRYDREFLLGF
		LRHFWGLRV
		RRWLPAGDALL
		LRFQSSAVMAL
		ARNPAMMQEM
		SRLWPKIQGL
		RRFDPKLFL
		ARFSPDGQYL
		KRWGPNYNL
		SRYTGINQF
		GRFDREFLF
		GRWFGGRQI
		ARLLMPSQL
		SRIPVSSGF
		ARFFKQPTF
		GRTFIQPNM
		RRVEPTVTI
		GRVKYNLNSL
		GRNFWVSGL
		GRLPVGLSL
		GRFASFEAQGAL
		RRFGIQAQMV
		RRFQYEEEV
		SRFSGSGSGTDF
		KRFGPNVPAL
		KRLGLLAGF
		GRIGVWNAV
		GRKGTDDSMTL
		RRTGIPISM
		RRWLGSAGLPSF
		QRFPLSFGF
		RRFSGLERSIVF
		RRWDDSQKYL
		VRWSPVRPLVF
06+09 B*14:03 B*27:05	38	LRFPGQLNADL
		ARTELYRSL
		HRLGGPEAGL
		IRKLIKDGL
		FRNIPGITLL
		GRALPTSRL
		VRIPSQLNV
		HRYGDSEFTV
		KRWAASPKSFTL
		SRHRLLLLL
		QRAVLLVGL
		ARRPLLLLL
		SRIRAQLASL
		IRDQMQQQL
		ARMNLASSF
		QRNPEISHL
		RRAFIGIGF
		GRYRDPTTV
		ARFKFLSKL
		KRFDEWKEL
		RRFWQGDTF
		RRGEFIQEI
		RRNGLGQLGF
		IRNQIIREL
		SRSVALAVL
		RRHMKVAFF
		ARYDQRYLI
		RRHFVQVQV
		KRYNGGLLEF
		RRFIVVEGL
		KRYYSDPRFL
		IRQPPGKGL
		KRFKEANNFL
		RRSFIIQNI
		HRYGDGGSSF
		ARWLALGSL
		RRWGDSVLL
		TRWYRAPEL
02+04+05 B*14:02 B*14:03	9	QRLVRVLQI
		KRTFLRQAL
		NRLPRVLIL
		ERYFISHVL
		ERYAKIVEI
		MRLLPRLL
		DRIKRAFLI
		TRMSTVSEL
		YRVTTKTSL
B*14:02 B*14:03	305	HEAERNIAL
		DRILRPEL
		YRNDSSSSL
		NRIEKREVL
		DRLRIREL
		VRYQGRAQA
		VPMFRNVSL
		DRIKGIIEL
		HRVGTHQSL
		DRLKVFKEV
		NRKKHLNGL
		ERALRELAL
		NRLSKNKRL
		DGSIRTSEL
		GRISDARVV
		MRVPAQLL
		LRFNGRVL
		YRNPKSLTT
		DEQNHLVI
		LLKAEAHHAEL
		DRMFHIRA
		YRVTKRVEL
		ERFLKGEGL
		NRRLTPQAV
		NRLKNHPSL
		IKLLNENSYVP
		SRLLSPLSSA
		SRYLNEKAV
		HRDQRDVSL
		ARQERAQSL
		VEMHHEAL
		NRTDVVLIL
		NPQTHEVL
		DTLQRVNQL
		KRYSRALYL
		QRFPGRVL
		NRAPNTAEL
		SRHSSSVSL
		ELYQRIYAF
		QQAVRQNGL
		DRQTATQLL
		TRSLRQETL
		GREFSGRAL
		IRKDALRAL
		IQQKRTVAF
		GRVAERSQL
		QAARIKQV
		LSDLPESLAA
		NRFSDHVAL
		VRYPRFLSA
		DRNDRAIRV
		TRQPRATTV
		ERVEKQSAL
		VRKSNRAAL
		DRFQPNMTL
		NGSLHQEL
		IAQERKTQL
		DRQWKKISA
		YRFSSKVL
		NRHPNFLVV
		DRNAHLNAL
		PVLPRLDPE
		DAAEHREL
		HRGTGIAL
		DAYRRIHSL
		RHPKRSVSL
		DRASKNISM
		TRGNQREL
		QLFQRTNAL
		NAAERRGPL
		QRIERNKQL
		TPSERITSL
		DAQSRPTSL
		NRLSKQLLL
		NDMVRFNVL
		DPSHRDISL
		DREDKRSAL
		IREPRTTAL
		NRLTHRLL
		IRVLGRKEL
		DELERITKL
		QRMTTTSSV
		QEAKHSEL
		LQNEHRVL
		IRRFTTSVV
		HLYARQLTL
		NRSGRSTEF
		DRQTATQL
		DRLDRARTP
		DQFERIKTL
		DRGYSSLL
		RPNSHRTL
		TRKEGPGAL
		DRYPRKVTA
		ERWLRAKQL
		TRQTGIVL
		TRYNHMLSA
		NRTPGKEAV
		HRYYGKSL
		DRMHALSL
		ERSLHDAL
		NRRGKPLIL
		SRHHPTTL
		SRKDKSLRV
		QAPPAGKPQ
		QPAEHLQL
		VRHEGTRTL
		NRALRETL
		DRIQRNKAA
		SRSERHLTL
		VREKGGKVL
		GPPPPGGNPQ
		VRLAHREQV
		YRATHRLL
		NPYSRLMAL
		IPALRDISI
		DRSISITAL
		RRGFVFITFK
		YRHSGIRAA
		VRAVRPKVL
		SRYTGASL
		ERAKREEEL
		LRYSAKSL
		HRLHHVSSL
		ERRRRLLEL
		HPASHPEL
		DRLDLARKEL
		NRVLRISQL
		IRHESGASI
		WRALHPLL
		LRDRPLLL
		DVAYHNSL
		PVQRGALVL
		TQTYRESL
		SQQEHFVL
		TRIVQQKAL
		HRLGQKQEV
		LRYDHQSRL
		FRLYRKEVL
		NRMLAQQAV
		DRTAIHEVM
		YRGERINQL
		SQIQRVVSM
		LQIQRNVTL
		DRMVGQVL
		MRYVSVRDFK
		VQGAHPVL
		NRYGMGTSV
		NRIERVLGA
		DQYMRTGEGF
		DRMFHIRAV
		EEQRRFAAL
		IRDIREREI
		IRNGSERVV
		HQRHKTVAL
		HFEEHNSM
		DEVLRRVTL
		LAAARLAAA
		TPQSHGTL
		VPNVHGAL
		DRYHRFKEL
		SRLGSSRVL
		LQAQRENL
		FFDTELENL
		ARHGEKLLL
		FRYNGTVGL
		HPAGHLVL
		LDATHQQL
		RLKIRGSL
		NRNPRNLEL
		ERLGGGLGV
		DRSAHFSTL
		MRLLILAL
		ERYKNPKVL
		ERQSQALIL
		LRRTRLILF
		FREGERPSL
		LNYLIETKNI
		HRYSEHTQL
		NRFGGGPAV
		NRKGQVLSV
		FRQIHKVL
		FQYSKSPSL
		ERFKDKKHL
		NRAINIAL
		TRVDGRKL
		TRKIRLLSL
		DGQVRVAEL
		DRTLIYITL
		IRHIRNSSV
		HRSIRHSSI
		SRLPPRHL
		DRIRYVQSL
		DRTGTGTL
		IRVGHAVL
		SRSSRVTQL
		TRLSESRVL
		SRSPKVLVL
		NGQTREHAL
		TGSVHEVL
		SRQQRKAEI
		ERVDKQSAL
		VLYDEIKKYT
		DRYLARQM
		ERIKERPAL
		QRKFGVVL
		VRQSPGPAL
		TRAINNKQL
		DRFHKQEEL
		NPHDRVVAL
		NRMKTEAEL
		DRHERITKL
		RGFGHIGI
		TRFSLARQV
		GRKEAERQL
		ESTLHLVL
		ERAIHQAL
		DRIIRGNQL
		ERQDRISRL
		ARKEEGQRL
		ERPIRIVAL
		TRIIPRHL
		ARDPGARVL
		DQYMRTGEGFL
		SRLKAFKVA
		DQLSRLGSSSL
		DRAGSIVL
		DRFSDSHNAL
		NQLIHELM
		NGATRKLAL
		DRLSASSL
		DRENRRISI
		ERYSGNQVL
		NRHKPPKQV
		ILTTHTTL
		GRRYAHVVL
		FRHLWNKAL
		VRHLQRDAL
		VRHLPQSV
		ERIGNVRTV
		GRVAITRVA
		NRREREKQL
		TQTAHTEL
		LRHSPRVL
		NKKNGQKAAV
		VMAPRTVLL
		NRALRGQSL
		DRYIFASNL
		YRYNPRPRL
		EAMLRNKEL
		PHLSGRKLSL
		GRAEAGRAL
		DRAYVRQL
		SRDEYVRGL
		PHRKKKPFIEK
		DRYVQQKRL
		NRYDGQVAV
		QRYSKRVYI
		GRLPRSKDA
		LRHPRINVL
		TRAIVRAL
		ERQGGRTAL
		ERRDRELAL
		NRVIHRDL
		ARKKLEMDL
		QRLPRPSSL
		SLGARSASL
		LRKERPISL
		MPTVHYEF
		YRVPAKSTL
		HRQQERAPL
		TRLLKLRYL
		NRNAQTKQL
		YRQTVRAL
		VRKSIARVL
		QGPPPRPGKPE
		DESIRLRAL
		FRNIGRIL
		ERFPKLLRL
		VQQRRESSL
		DNMLKNIEL
		VRKIGGTAI
		VPDERRYSL
		HLAPDHLL
		IRDEKIRRL
		SRNEKVLGL
		ERRSRLVVL
		ERIMKAQAL
		LPHNRLVSL
		HRLNPENRTL
		VPVIIHRD
		ERLSRETAL
		HRGLHHRL
		QRLIRESAL
		NRSIHRVF
		HPSSMVTAM
		DRKQRLATL
		DRILIHSL
		DRLYSEVSL
		LRHGALKL
		DRLLALNSL
		FRVHIRSEL
		SREKLQRVL
		VEFQRAQSL
		VRKIQEESL
02+04+05 B*14:02 B*27:05	24	RRATPATEAGF
		SRFPQGAQLR
		RRSSIPITVR
		GRLGHILEY
		SRGKQDFLK
		MRSLLRTPF
		GRFNGQFKTY
		SRLSRSLLWAA
		SRFHLTPLSY
		ARVTKVLGR
		YRFVKKLEH
		ERLKDLFGKF
		SRMIRKMKL
		GRATIGRYF
		SRFLNKQPY
		HRFPFSRPEL
		ARTPVMSTY
		TRLPRIALF
		TRYQGVNLY
		NRYSRKGFLF
		QRVGQAVNL
		KRLNFITEY
		SRIQQIIEGK
		ERLQYVFGY
B*14:02 B*27:05	109	QRVHERKAL
		SVASRATVLQK
		NRYVGRTFI
		ARFKSNVTK
		QRNPRYEKL
		NRMTHKLL
		RLLSARSAL
		RRALDLVAAK
		LRVTPFIL
		IRIKPLKL
		SRLTKFHNL
		DRMRLSTAL
		SRISSSPTH
		HYDRSGRSL
		SRFGQGRPA
		DEVQRRLQL
		RREEASGVGR
		IRAAQNISK
		NRFKDRIVSM
		SRYNPRILF
		RQAGLSYIR
		HRDKRVLAL
		DRTLKRLQL
		TRNSSTPGL
		ARIQEAVYK
		IHYDRITSL
		IRVIAHTQM
		DQLVRIAKV
		TRTPPIIHR
		DAAVHQRI
		SLYRREESL
		TRYPTILQL
		MRYINGTRL
		LDLDASELL
		ARKLIGDPNL
		IEYIRQGSL
		TRSLREYTL
		DRYKMVVQV
		QRYDGSTTAM
		FRTDGHPVM
		SRIDRLEAF
		NHLIRKIDL
		DASVHPTL
		ENSLHRAL
		KRIHEVHVKM
		ERFADRSLL
		VHLRGSFQVTR
		GRSKLTENL
		IRVTNPNAR
		GRDSSITRL
		DRLRYRNVI
		ARSGMKIGRI
		GRLRGVRAV
		DRLLRPHAF
		DRTSIHEAM
		DERLRINSL
		EDKDVSKLTL
		GALEPHINAQI
		YQLYRNTTL
		NQLKRIAKM
		DRHKSKLIA
		ERLAIRAQL
		VRTPTNARF
		DRFLRKITI
		ERFDSRSNL
		ARLKAELAR
		TEAQRRQAL
		YRLAVRTVI
		IRHSPKVNL
		SRLNITYPM
		ARNGPVAMV
		ARANPFNTPH
		AREKESFNL
		ERLKEAYSV
		YRYVTKLLV
		NRLLYSMTF
		HRAVGHFEL
		SRYGGGPRLT
		QRFGGGQAK
		YQYQNRRAL
		DMYLKLVQL
		NRLLKKQFF
		NRLTWIVV
		GRTGRVGNLGL
		DRNIRYVAL
		YQFLHHTL
		SRFPGEAER
		GPPPAGNPR
		NRLREKLTL
		NRYLINHL
		GRAPQTPLM
		ERVNGRLL
		SQRQGRPTL
		LRKKVHPAV
		TRAELKTAM
		DRLISVNSV
		KRFEAAKEDLK
		TRYKGNGGVY
		HRYAAYQQL
		RRNIPPYFV
		DEVERVITI
		SHRGLHQSI
		VRTLNKVAM
		ERFSLIFTL
		FRLHIRNEF
		ARVRWESSF
		ERFKNKITV
		ARAGSRTSL
		KLFDHAVSKF
02+04+05 06+09 B*14:02	6	TRYLFALQL
		MRLLSFVVL
		WRFPGLLL
		VRWLGDLIL
		TRWPGFYIL
		SRFPYYNSL
06+09 B*14:02	10	IRFQPGETL
		LRFDGRVVL
		FRIEQKTTL
		FRLPRDERL
		VRYVLKEGL
		YRYMNPAIV
		SRFEFNQSL
		ERLGQFMTL
		NRLFQENSV
		MRYAVNVAL
02+04+05 B*14:03 B*27:05	124	HRVDLGTLR
		GRHSLYKMLGY
		ARVSIVNQY
		KRNYIRLSF
		ARWLGTLDKKL
		GRDVPRLSL
		RRLLLLPLL
		KRNPGVKEGY
		GRLLINSVF
		HRFDPKASSSF
		ARVAEQLRA
		RRMSPATTGTF
		GRLDNITQV
		YRVTIHKTF
		ARLAQRIDF
		ARLGVISKV
		ARILLDNDHY
		KRAYIPRTL
		RRYYKPGLL
		ARFTGAPLKV
		SRIGHIAHL
		RRFFPYYVYN
		RRNPEPLRF
		GRFSSTTGL
		GRSDLIPTI
		ARVVQKLGF
		ARFYAVQKL
		YRKAFESRL
		ARFRNISRI
		KRTQIVTEI
		KRFEETGQEL
		GRLHLGHTF
		ARLKILETL
		ARTYLERHM
		GRIGQVGKF
		VRNPFTVTV
		GRLSDVLKR
		RRGDFIHVM
		RRISGVDRY
		QRKEFFAKL
		ARSLQKLGF
		QRLIFAGKQL
		SRFQQQQGL
		RRYLSPKYI
		RRWDEKAVDKL
		ARHMVMQKL
		RRFLTQPQVV
		GRHPIGVLL
		GRDGRLRVGL
		SRFGNAFHL
		TRYLKQFHL
		GRFLGKGGF
		GRKLSVQGF
		GRTSLTNLL
		SRLQETGLLSK
		GRYGDVVLR
		SRIIRNEQF
		KRQGRTLYGF
		RRGEYVLTF
		LRDYQVRGL
		TRYKATGLHF
		GRKPMLYSF
		ARYSLRDEF
		KRKMILQQF
		TRGRFELAF
		HRISVFRPGL
		GRKQDKGGFGF
		RRWLKDQELSP
		RRLGVQQSL
		KRADLQSTF
		GRAPVLVAL
		RRADRVPISF
		QRKDVYVQL
		RRYPQIYTT
		ARKFPDVKF
		TRYDLYHTF
		GRIGRLVTRAAF
		VRSTVRIGL
		GRFGPLASVK
		GRFGGNPGGF
		GRHEGVPTL
		GRMDGSLGL
		ARARLLTEI
		IRSGISPNL
		RRIKLLGILMM
		TRMRHVISY
		GRHIQQYHM
		QRKFPHLEF
		RRFAPDISSY
		RRDIRILVL
		ARKLPEKTQTF
		ARLQDQHMF
		GRWEQAHKL
		ARIAGKVPGL
		ARVKVFSKF
		GRSLIINHL
		ARVITEEEKNF
		SRLKASESF
		LRHYGYLRF
		GRNKFGQLGL
		RRIDITAKL
		HRLEELYTKK
		SRVFKTPGL
		RRLNSPIGR
		ARKLIHLEI
		KRIDIIHNL
		KRLGILVVF
		SRFRPISVF
		KRILRDIETF
		SRHSLDMKF
		RRIDQLNREL
		GRLGSFHEL
		GRLVRSDVAM
		HRITIKKRF
		GRNMYLTGL
		QRGPVRVGF
		SRVKFSPSL
		ARLSIRPGL
		QRTSLIVHV
		KRWAASPKSF
		ARANLRLTL
		KRFSFKKSF
		ARFPETPAF
		SRKNNIPANF
B*14:03 B*27:05	597	KRYEKAIGHL
		GRSPPTPTV
		GRGVFHNGL
		IRQGKAKLV
		GRLFQLQTL
		GRAFSRSSF
		RRLNFVRLL
		ARLAAAAAA
		KRLKNNIRF
		IRSVVALHNL
		KRQPGAAAL
		HRVFPNGL
		RQTGIVLNR
		KRLDAVRHA
		KRFSLDERSL
		IRHFPNEF
		VRTGNLAKF
		RRLLVDSKVSL
		LRKGNYSER
		SRNKNGPAL
		GRIPMRFSV
		RRVHPVSTM
		ARDEGGKAF
		RRIEHLKEH
		DRAKGYDLEL
		FRSLPRHTF
		QRKFHEAQL
		TIRNLQKKV
		LRKKLYQTF
		GRETGTRYL
		GRYKAPFHQL
		KRSTYNYSL
		TRFIFEKKL
		RRHRMHEQQF
		HRKVMSQNF
		IRLKNIRKV
		RRQIFSQKL
		FTISRDNAKNTL
		RRWLGSAGL
		RRDTPKYGL
		RRKSYAGYQTL
		GLLCVLLGL
		GRKAAEPEV
		KRFQPDLSL
		IRQNIQKIL
		SRQPTGHKL
		ARWQGGERGL
		RRKEPKSQDI
		RRLPPIKEA
		GRVAQLEQV
		ARREAKVKF
		KRIKYAKEV
		RRFRGDVTL
		RRHSIPTGL
		HRHGVATEV
		RRYLENGK
		SRTNRPPLSL
		ARTTTGNKVF
		HRSTLQPSL
		GRFGAALTV
		ARLFQKRHM
		HRHVILSEI
		KRKTYNSHL
		GRAFLFNKV
		VRVPKNTTK
		RRYLENGKET
		ARLKFPRLL
		HRKVGETSL
		KRQNRILLL
		RRLLSAGQL
		SRTRIYHKL
		GRKPGSLKL
		RRQKHQEYL
		GRARVHTDF
		ARHPFAQAV
		LITDSDLNI
		KRFEQKGF
		GRKSTPLHF
		RRKSLLTTF
		SRKFGQLRL
		ARSKLQQGL
		ARLSKEALKQL
		KRFEHSAKLR
		RRFVGHTKDV
		QRKGSVPLGL
		LERGVAGAHGL
		GRLAPRLGL
		RRSQPLISL
		RRVHPQVTV
		LCSRLLLSL
		GRYHVIRKL
		SRSNVQPTA
		KRMVVPAAL
		GRTKDQILL
		KRLENIQKTL
		ARRPKGQQL
		GRHEVGALV
		RRSKLKESL
		ARGPRTPNL
		YRIVSQKQM
		KRKLGINSL
		KRREYLTGF
		RRVEKHWRL
		ARDKDQRSL
		RRALEHQKKEF
		KRVKASHSF
		GRFKEPHAV
		FRHKSNITF
		KRYTNKYSSQF
		ARKQWEQKF
		RRGAFNSKQLL
		LRWAPDGRHL
		LTVWAASLLL
		RRSSNPLSL
		RRGLPRLAV
		GRSRWQGEL
		KRLDEKLGI
		LRKLPFQRL
		QRNELNAKVRL
		LRSSIREFL
		KRGPKPKTF
		KRFNADNKL
		KRLGDKHATL
		KRFKEANNF
		GRTGTAEKKL
		RRLKEDVEKKL
		GRYSDSLVQK
		RRSTTYSSL
		SRNENLRLL
		ARQQSHFAM
		QRAGKIRHL
		GRNSASPKHSL
		ARTSPVTAR
		RRDSALQQL
		GRASISRSL
		SRSSTVRQI
		ARKQNNFSL
		RRRYWALGL
		SRVRVSGQGL
		SRHSIPSEM
		KRKGQVIQF
		KRFAGKVTTA
		RREDAARAI
		GRNTNGSQF
		YRNKDALSHF
		YRLRDGHFKY
		HRDSHITNL
		IAVSASTIPEQI
		YRQEPIASK
		ARITSRIIR
		FRLIYDTKGR
		YLFERIKEL
		SRASPVRLL
		RRLRPLAAL
		QRGPVRGISI
		RRFEELKKKT
		RRKEEAEQL
		KRYHIAKVY
		GRFPESSAV
		RRFDEDDDKSF
		RRNFPALLV
		GRIINSRVL
		SRRRPEILSF
		GRRPFGISA
		GRKPKVEQL
		HRHGGVNQL
		ARLAELAAL
		GRMNVREVL
		GRHSLYKML
		RRYDVGISA
		KRYKEAQKI
		VRTGTYRQL
		RRLRNHMAVA
		RRLSYNTASNKT
		GRQGGVHEL
		HPGRVLLQNL
		IRNKDRPAM
		FRNNRFPNL
		ARYGGSSNI
		HRVVPHGQSF
		RRNLAFHTL
		RRALLLLLL
		RSRTSILII
		HRFQTQQLL
		VRNGHIKRI
		ARQDEQLQK
		QRHAEKIQM
		RRNTILRQA
		RRVNQAIWL
		KRKDYYKIL
		LSFYMVSI
		ARSGEKITV
		GRQGQAITL
		GRNQEVHTL
		KRTTVVAQL
		ARTRSILSL
		IRYGQTKKM
		SRFPNQNQT
		GRFEVGKKI
		KRFNKEKLGL
		ARSPHAAHL
		ARRSGEVTL
		RQFSTPFQL
		YRLHHYSDF
		IQKQFPILL
		RRLTGSYNTM
		ARNPSLKQQL
		GRAPPRNTTV
		RRNVNLLEKL
		SRIKKLHKL
		ARSLKTYGV
		GRLSARPKL
		GRNLRQLLL
		ARAPSSSSL
		MRHPLTGGGM
		KRWQGGERSM
		GRLRDVAAL
		SRFGGSYIV
		GRFHRILEPGL
		RRIDEINKEL
		ARRTMTNAL
		RRLEVKPHAL
		KREGRTSVGF
		KRNLPLKLL
		PARRLLLLL
		WRNGSTSSL
		SRKKPEPQL
		GRSALHHAV
		RRDAPAGRKV
		QRAVTNHSV
		HRTNLMATL
		RRNPKNYLSL
		LRKRWIHQL
		GRIEGHIGV
		KRNPNGIRV
		RRFSFSGNTL
		VRFGLSNQL
		ARNKEIVHTF
		KRYAEKRKF
		KRYLFIQKL
		KQAEIVKRL
		IRDGVVRPL
		YRRKDGVFL
		GRHTGPAKL
		KRLPDGLTR
		RRAMELLKV
		IQVHPIQGL
		GRYLAKKKM
		KRKEVVHTV
		ARLGSAVKI
		ARTGTGKTF
		GRNGSITQI
		SRLRSQDSM
		ARSDRVKSV
		LVRRLSLSL
		ARHATKNRVGF
		GRKLARLGL
		ARLVLLKKL
		ARSDKSPDL
		GRAPQVLVL
		RRYNGGVGR
		ARNTVTQVL
		RRLSIEGNIAV
		ARANQAIQM
		GQKKYQINL
		HRHLIPKQL
		ARATVGKRL
		RRLQEPIVL
		SRWGRGFGL
		RQFGKPWHLTF
		KRGDILKVL
		ARAHPKAKL
		ADGAEAKPAE
		SRVQLFKDDPM
		ARNPNELSV
		GRHVKTYEV
		KRSSFFIKI
		ARRQFQSQL
		GRWSGGSGA
		ARRGTTVYL
		HRKEKQLYL
		RRSGLILTI
		RRAEGPPRL
		SRLDSRTGV
		ARKAGNFYV
		SRHGIQKKL
		YRTDKYKRL
		RRRPEILSF
		GRKEKPVHF
		KRKSVDTQL
		HRFVSVSKL
		ARAPGQPKI
		MMILLTAGL
		IRDKNFNAV
		RRFFKAKKL
		HKQPALTADF
		GRNPSQKTI
		ARAGNKAAF
		RRRDLLLGF
		SRMVKSLNV
		GRNKGSAAL
		RRFVGHTKDVL
		SRFQHPKTQQV
		GRISSIREF
		RRTRLILFV
		GRVKSGLHSL
		RRLAIFKDL
		KRFEQKGFRLV
		GRFSQLYPERAL
		IRSNNINTL
		RRYFKQQEI
		ARGILQKNV
		RRKREELQV
		SHNKSFFAL
		KRAAVPRFV
		GRTGNVLKL
		GRNSTPLHL
		SRHPAENGKSNF
		GRKKAKVDEF
		HRQPVSHRL
		SRFYDRRFL
		GRLPYKAGL
		VRIPGGPAV
		GRLQIEKRL
		KRHTPLSKL
		LDQRRALVM
		GRKSTPLHL
		RRGAFNSKQL
		SRLIQILKI
		SRKTFSHEL
		GRGTFGQVVK
		GRKLGSHSV
		KRHNYVRKV
		RRSSIQSTF
		QRKIRQQEI
		VRHGVESTL
		ARFKNDRVKAL
		SRVNIPKVL
		LRNGTFLTL
		QLSLRRQQI
		HRSKKILSL
		GRFNGQFKT
		ARNNSPPTV
		RRKPKENNF
		QVPHILQGL
		ARSELLTTV
		HRHGKPFVF
		GRKLVATKL
		ARAVVTGLLAL
		ARYGNVSHF
		SRTVQKQGF
		GRWSDSRAL
		ARNLQEQTV
		RRGDTFYVV
		RRKQFHVLL
		KRQDLLNVL
		ARDGKLRLL
		GRHLANHDV
		QLDIDDLQSI
		RRNNKLIFKV
		RRDKDRRNML
		IRKQAQEKF
		GRLAHTLGA
		GRVGTVIGSNKL
		AKREKLTEL
		KRILKFLKL
		KRFEQQQKL
		QRSRFIVVV
		KRKNPDLGF
		LLELCVTEL
		ARLQDAAQK
		KRQFMNKSL
		RRFDGVQDPRIL
		QRNNSQVGF
		GRIAAVHNV
		RRNSVFQQGM
		SRWARKAVVL
		KRLKDAVAR
		GRDKNVPTI
		ERVGLHKVF
		RRKTTVKTL
		FRVADQRKK
		QQLYWSHPRK
		GRLETDTKL
		SRLFPNAKF
		LYRNRSNLETI
		RRNIGVTAV
		STLRALETV
		SPPGKPQGPPQ
		RRFPEQVRV
		GRHGKLGLGL
		QRNKAAALL
		ARLRADANRKF
		QRAKSMKFV
		KRSQLVKKL
		KRKENAIKL
		RRISESGIKKM
		SRNQQIFLR
		GRNKPHTPF
		SRTSIQSEL
		ARNHPNAKV
		RRYLENGKE
		GRYGEDLLF
		QRNGLRVIY
		GRALQASAL
		TRRWAVEGL
		SRIDLIPSL
		RRYSVDQENNM
		SRLGAHEGL
		KRKELLKYL
		SRVKTFQKL
		KRFEQKGFRL
		ARHEHQVML
		KRKPADLQNL
		RASAGRIPG
		RRKDSVSTF
		GRDSHSSSL
		KRNLPLKL
		QLENEIYQI
		ARYGKSPYL
		HRKPPSSLGM
		RRGEVPAEL
		KRKRFLIKL
		IREAGGAFGK
		VRNGGQILI
		KRKDGKHLTL
		RRLDPIPQL
		ARVQTAVTM
		SRHRITIKK
		KRTNIIPVL
		KRFDAQTGA
		HRKDQVTQL
		SRNKDTYFL
		KRKNGENTF
		ARDARVVGL
		GRAGVPMEV
		RRRWLKDQEL
		KRYEKGDVSL
		GRTKLEVKV
		GRNNEQPGL
		RGYRAVAL
		ARSIHRKTF
		GRSATVWSL
		RRKHPWNLV
		SRFKQVQTL
		RRKDAKSVKI
		GRSGKAITF
		GRHSTPLHL
		SNVKIVKVKKE
		ARGPLRQTF
		SRLLHKHRF
		RRNGLFEKL
		VRKGNTQEL
		QRLPGQKPF
		KRSGAGVAL
		KRHTPLSKLM
		TNGRKAINL
		KRLASSVLR
		HRNRVFHDF
		IRSVKRLQL
		QRKPATSYV
		VELIVQVAPR
		GRKPGAQEI
		KRHDVLSKL
		GRAGPSYSM
		RRLEEEVRL
		KRKEVTSHF
		SRNELLQKL
		FRSASASSV
		ARAAGGQGL
		RRRLNQLLL
		KRIPHFSEL
		AREKDQRSL
		ERHLQTSSL
		RRHFLKTAL
		QRAITGASL
		TRIGKFEAR
		ARYLKKKNM
		QRIPAQGI
		RRLPHWTSF
		GRVRPGETL
		GRAAGNASF
		FRKPATGQM
		RRKDHSFLGF
		VRHKPSERL
		GRNKITHII
		QRHSPPFSKTL
		SRQVGERTL
		SRIKLGLKSL
		GLRRALLGL
		RRHEGLPGL
		SQKSRRESI
		GRVPNTKDL
		KRKDPSSVDI
		SRKDFHKTL
		TVTSRQSEI
		KRLKFNILL
		HRTSSGTSL
		SRASTLAKF
		KRFNGSESI
		NRPWPRISL
		SRIKELLKR
		GRFKEPHAVF
		RQNKLTYTM
		KRDFRTYRL
		LRKTQINSL
		ARIAKGLRL
		VRFNVAKSL
		GRAIPNNQV
		SRLPHNNLL
		RRFYPTVTV
		RRSIISPNF
		GRYRGSVHF
		LRTKVHAEL
		SKSSRFSGGFGA
		GRYIPPHLR
		RRKFIWSEI
		SRAPSVATV
		LRNGGTQSV
		GRKERSDAL
		KRNEFLGEL
		RRDSAMLVL
		AARLAAAAA
		ARADFQKVL
		TRHGVPISV
		RRMPPPANL
		KRFSSTSNL
		GRVQQIQL
		QRLLQEHRL
		RGQQRPLTA
		GREDLESSGL
		GRYDKTQLRF
		KRFEKVYTH
		GRHSTPLHF
		NRHKYPLNL
		LEELKRQAEL
		KRAEKLTEL
		GRQGPNANL
		KRKALEETM
		NRYRDVSPF
		KRVVFLKQL
		REKLIRLQSL
		GVRVAAGAQI
		SRKPASTGI
		KRHPLSVML
		RRISTEGSAKQL
		RRNPPGGKSSL
		GRNLHSHHF
		RRFTMKTVL
		GRTSRIAGL
		KRVSQPVQL
		GRFINNNAV
		NRKSNQQNL
		HRFKKGQKL
		KRISTITAL
		RRHFPVLFV
		GRLGDQPSI
		RRKTSDFNTF
		GRLGHGDTV
		RRKAVDEAADAL
		SRLPLARVK
		RRWLKDQEL
		YEVSTRTSSSF
		RRFLASNKL
		KRKVLILTL
		KRVFWKGVL
		GRLPRTYRL
		KRNPKDAKL
		KRDFSAPTL
		SRNNSVSGL
		LQRLPLAL
		ERRLQTQVF
		KRGEPAIYR
		RRSPVPAQI
		RRAIKNDSV
		RRFQFLQKA
		VDYGRRLSA
		ARHSEIQQL
		RRHIIDNRV
		GRAPKMIHL
		LRYDSRSGTHNM
		GRFFSENSSL
		SRSNTQPGF
		GRDKNFSSL
		KRNEHTYVH
		GRDKGSAAL
		ARAFNRIYV
		GRILGPRGL
		KQHSLLKRL
		KRHKNMSVHL
		ARFKSNVTKTM
		GRSPAFHHL
		GRFQTMEEKKA
		HRKSVKKGFEF
		GRFGAALTVL
		RRLDKKDLF
		SRHILQQTL
02+04+05 06+09 B*14:03	12	ARVPHSLDL
		IRESFFRVV
		LRLPPQATF
		WRNPHLSML
		IRFLVGTQSL
		SRNPTFMGL
		RRIVPGQFL
		ARYLGSTQL
		QRYVSGYGL
		SRHLPALGL
		ARDLISRLL
		GRLQKLLKM
06+09 B*14:03	9	ARNLTALGL
		GRKGIFTGSSGL
		QRFSYQQRL
		HRDSGILGL
		YRQPSQAGL
		KRFPELESL
		ARFDPQGGL
		LRHVNIDHL
		IRFPMQRNL
02+04+05 06+09 B*27:05	241	SRDPVQLNL
		ARLREMLSV
		VRNIVQQQF
		SRHSGPFFTF
		RRLEELITIF
		NRLPLVVSF
		KRFEELTNLI
		VRSRVLQLF
		ARGPVPEQM
		GRLLVATTF
		KRLGSLVDEF
		GRHDIAFVEF
		GRLDHGDWSTL
		HRIVEAFRF
		GRLQQVLTGL
		MRISPDQGQQF
		GRVYPQAVYF
		RRIVPEPVQF
		YRNQLLNIF
		KRFDDPGLML
		KRLPPFETF
		SRILHGLGF
		HRWVNYESM
		TRDPLVIEL
		RRILDSAEFIKF
		QRLEGIVNKM
		SRFGKFIRINF
		GRDLTDYLM
		GRYTIKVLF
		ERADLIAYL
		VRWSPKGTYL
		ARLSLTYERL
		YRFLPQKIIYL
		GRVKLSDFGF
		VRLLLNNDNL
		SRFSLENNF
		KRISEQFTAMF
		ARLGGAVLSF
		GRAALITSF
		KRFTPDIPTM
		KRFGLNIDRWL
		QRIHLRFMF
		WRLRLGGAAL
		HRAGKIVVNL
		NRFLFPEGI
		HRIYVPLML
		YRFGQVYTEA
		GRFLEIGKF
		NRFEDILSLF
		VRAWVVFKL
		SRTPVLMNF
		KRLGVFGITSY
		RRLSELLRY
		SRTPYHVNLL
		RRVLVQVSY
		QRVPFGALF
		RRYYKPGLLMM
		ARILLDNDHYAM
		GRAGVPMEVM
		KRFWYIEGI
		SRFLKSDLFL
		RRFFPYYV
		QRAAVIERF
		QRHWQEITF
		MRVTAPRTLL
		RRAFEAGWGF
		ARLTDYVAF
		KRVYIAYSTF
		QRYLDELMKL
		HRYPTSIASLAF
		FRQYAKDIGF
		ARILNHDTSF
[truncated: 3,268 more rows]
